# Supplementary material for: Epigenome-wide skeletal muscle DNA methylation profiles at the background of distinct metabolic types and ryanodine receptor variation in pigs
Source: BMC Genomics. 2019 Jun 13;20:492. doi: 10.1186/s12864-019-5880-1 (PMC6567458; doi:10.1186/s12864-019-5880-1)
Supplement: Supplementary file 1 — Phenotype of the animals used in the study. (XLSX 14 kb) [file 12864_2019_5880_MOESM1_ESM.xlsx]

## Sheet: Sheet1
Additional file 1
Phenotype of the animals used in the study
Breeds	Sex	MHS-state	Age (days)	carcass weight (kg)	backfat thickness (mm)	% lean meat	pH45_LM
DuPi	female	negativ	204	88	13	59.6	6.16
DuPi	castrated male	negativ	205	89	10	60.3	6.26
DuPi	female	negativ	218	78	11	58	6.17
DuPi	castrated male	negativ	183	78.5	13	56.6	5.97
DuPi	castrated male	negativ	183	79	14	56.2	6.16
Duroc	castrated male	negativ	210	91.5	14	57.8	6.21
Duroc	female	negativ	217	79.5	9	62.1	6.44
Duroc	female	negativ	217	75	8	64.2	6.04
Duroc	castrated male	negativ	174	85	14	56.6	6
Duroc	female	negativ		88.5	13	57.2	6.08
PiNN	female	negativ	183	88.5	6	67.5	6.56
PiNN	castrated male	negativ	190	78	10	62.1	6.39
PiNN	female	negativ	211	82	8	64	6.24
PiPP	castrated male	positiv	178	84.5	12	62	5.62
PiPP	castrated male	positiv	211	84	7	64.9	5.4
PiPP	female	positiv	211	80	6	68.9	5.62
PiPP	female	positiv	211	92	8	64.5	5.49
MHS-state= malignant hyperthermia syndrome; pH45_LM= pH value of longissimus dorsi muscle 45 min post mortem
