# Supplementary material for: Epigenome-wide skeletal muscle DNA methylation profiles at the background of distinct metabolic types and ryanodine receptor variation in pigs
Source: BMC Genomics. 2019 Jun 13;20:492. doi: 10.1186/s12864-019-5880-1 (PMC6567458; doi:10.1186/s12864-019-5880-1)
Supplement: Supplementary file 2 — Primers sequence for pyrosequence and qPCR (XLSX 14 kb) [file 12864_2019_5880_MOESM2_ESM.xlsx]

## Sheet: Sheet1
Additional file 2
Primers sequence for pyrosequence and qPCR
pyrosequence	Forward primer	Reward primer	Sequence primer 1	Sequence primer 2	source of sequence	position around CpGs ±200bp for designed the primer
SPTB	GATYGAGGAGTTGGATGATGTTTAGTTG	5’-biotin CCCCTACCCTTTAACAATCTAAT	AGTTGTYGTTYGGTTATATTAA		ENSSSCG00000002277_SPTB	>7 dna:chromosome chromosome:Sscrofa11.1:7:88868747:88869147:1
CABP2	GGGGTTTTTTTTATTAGTAGAGATGT	5’-biotin CCTTAACTTTACCCCCTTAATCT	GTGGTAGAGGGTTGG		ENSSSCG00000020764__CABP2__protein_coding	>2 dna:chromosome chromosome:Sscrofa11.1:2:5016347:5016747:1
EHD3	TTTGTTTTTAGGTAGGAGGGAATAT	5’-biotin CCACCTTCATCAAATAAACCAACCAATATC	AGTGAATGGAGGGTTTAAA		ENSSSCG00000035987__EHD3__protein_coding	>3 dna:chromosome chromosome:Sscrofa11.1:3:108133941:108134341:1
NUDT7	GGAATGTAGGAATGGTTTTTGGTATTAGA	5’-biotin TCATCCTTATCTATAAATTCCCTCTTACC	ATTTGTYGAGGGAGTGAAAG		ENSSSCG00000002697_NUDT7	>6 dna:chromosome chromosome:Sscrofa11.1:6:10168109:10168509:-1
SLC22A18	AGTTGATTTTTGYGAAGGTAGGTATTAGAG	5’-biotin TACTCCCCAACCAAATTCTATAAATCCA	TTGYGAAGGTAGGTATTAGAGT	GGGYGGTTGGGTATAGT	ENSSSCG00000012855__SLC22A18__protein_coding	>2 dna:chromosome chromosome:Sscrofa11.1:2:2033732:2034132:1
qPCR
NUDT7	GTCCCCGTGTCTATCACCAG	TGCCGTTATTCCCCTGATAC			XM_003481783
SLC2A4RG	AAGAAGTGCCGGAAGGTGTA	ACCCCCATCCAAGAGAAGAG			XM_021077470
COMMD6	ACCCTTCCTCATTTCCGTGA	TGGGAACTCTGTCAACACCA			NM_001267850
TEDC2	GCGGATGCAACCTGTAAGAG	AGGACCCCCTTATCCTTGAG			XM_005655185
SLC22A18	CATCCCCACCAACACCAAAG	TGACAGTGAAGAGCCCTGAG			XM_021082630
SPTB	AGCATGTTGCTGGAAGTGTG	GACTTCTCGAAAGCCTCGTG			XM_013978290
EHD3	CCCCCATCTAAGAGGAAAGC	ACCATCGTCCCCTCTTATCC			XM_021087658
IPO13	CTCTTCCTGCTCGTCACCTC	AGCACAGCACACTGGAACAC			XM_003356487
