# Supplementary material for: Epigenome-wide skeletal muscle DNA methylation profiles at the background of distinct metabolic types and ryanodine receptor variation in pigs
Source: BMC Genomics. 2019 Jun 13;20:492. doi: 10.1186/s12864-019-5880-1 (PMC6567458; doi:10.1186/s12864-019-5880-1)
Supplement: Supplementary file 3 — CpG sites significant at FDR < 5% and different in methylation level > 25% between Dupi and Duroc (XLSX 108 kb) [file 12864_2019_5880_MOESM3_ESM.xlsx]

## Sheet: Sheet1
Additional file 3
CpG sites significant at FDR < 5% and different in methylation level > 25% between Dupi and Duroc
							CpGs location
cg_name	chr	CpGposition	pvalue_Dupi_Duroc	qvalue_Dupi_Duroc	methdiff_Dupi_Duroc	methylation	exon of gene	introns of gene	TSS or in promoter regions with distance 2kb
322	1	360315	7.68668e-07	0.00040021	36.5744	Duroc_hypermethylation
1357	1	1213286	0.00014668	0.0341821	29.0244	Duroc_hypermethylation		SMOC2
1851	1	1455729	4.37685e-05	0.0128144	25.0966	Duroc_hypermethylation
2326	1	1747864	1.36549e-05	0.00474925	29.2282	Duroc_hypermethylation
2465	1	1908762	0.00015601	0.0359814	25.2747	Duroc_hypermethylation
2506	1	2018086	1.047e-05	0.00379594	-33.8638	Duroc_hypomethylation			CCR6
2556	1	2073338	5.88931e-05	0.0164001	-33.065	Duroc_hypomethylation
3074	1	2829646	6.66479e-05	0.0182154	-37.7193	Duroc_hypomethylation
3288	1	4665940	9.41405e-06	0.00347671	-43.1538	Duroc_hypomethylation
3485	1	6864659	0.00017257	0.0388034	-32.2188	Duroc_hypomethylation
3902	1	7679979	7.91731e-05	0.0209143	-25.1273	Duroc_hypomethylation		SOD2	SOD2
3919	1	7829334	0.00014597	0.0340773	-29.3121	Duroc_hypomethylation
4142	1	8641107	9.87363e-09	9.31682e-06	-31.9149	Duroc_hypomethylation
4178	1	8816419	7.8158e-07	0.00040594	38.6653	Duroc_hypermethylation
4673	1	11281118	1.82801e-07	0.00011663	40	Duroc_hypermethylation
4674	1	11281133	1.10965e-06	0.00054646	35.4839	Duroc_hypermethylation
4706	1	11752146	1.11162e-08	1.03975e-05	33.3333	Duroc_hypermethylation		TIAM2
4816	1	12553641	9.76959e-05	0.024725	25.6432	Duroc_hypermethylation
4952	1	14879849	5.1485e-27	1.2226e-22	-72.0588	Duroc_hypomethylation		ZBTB2
4996	1	15352246	7.88231e-05	0.0208627	34.7458	Duroc_hypermethylation	PLEKHG1
5001	1	15352259	2.61258e-05	0.00822961	35.4737	Duroc_hypermethylation	PLEKHG1
5022	1	15521204	3.0708e-12	6.982e-09	59.9465	Duroc_hypermethylation
5060	1	15732490	3.36139e-07	0.00019737	-27.8689	Duroc_hypomethylation
5680	1	21951668	1.501e-05	0.00514093	36.2855	Duroc_hypermethylation		AIG1
6264	1	29502948	1.0623e-10	1.59883e-07	58.3232	Duroc_hypermethylation
6730	1	39672038	0.00016301	0.0372826	32.9272	Duroc_hypermethylation
7446	1	55776822	2.996e-05	0.0093203	31.1444	Duroc_hypermethylation		GJB7	GJB7
7556	1	57077399	3.94221e-07	0.00022589	35.1458	Duroc_hypermethylation
8140	1	71000546	1.05588e-07	7.187e-05	47.0528	Duroc_hypermethylation		HACE1
9629	1	95644314	7.1308e-12	1.47965e-08	-60.5263	Duroc_hypomethylation
9721	1	96372645	4.774e-05	0.013826	28.9855	Duroc_hypermethylation		ST8SIA5
9980	1	97853227	1.9059e-07	0.00012034	49.7619	Duroc_hypermethylation
9981	1	97853234	3.68488e-06	0.00155003	47.8049	Duroc_hypermethylation
9984	1	97917422	4.76931e-07	0.00026407	34.4828	Duroc_hypermethylation
10892	1	109580593	1.97786e-08	1.72188e-05	45.1466	Duroc_hypermethylation
12116	1	124161736	1.13e-06	0.00055505	-26.087	Duroc_hypomethylation
12582	1	129237839	1.99465e-08	1.733e-05	-40.5803	Duroc_hypomethylation
12698	1	129819090	8.96772e-05	0.0229538	39.4068	Duroc_hypermethylation	TYRO3
15017	1	147606196	5.79689e-06	0.00230288	-37.1374	Duroc_hypomethylation		MBP
17957	1	184434936	3.55463e-07	0.0002059	-36.4286	Duroc_hypomethylation
19589	1	216774431	2.5644e-16	1.2746e-12	-86.1111	Duroc_hypomethylation
21545	1	240370724	9.25681e-07	0.00046661	46.1538	Duroc_hypermethylation		GABBR2
21609	1	240529203	6.8185e-08	4.9233e-05	41.8939	Duroc_hypermethylation		ANKS6
22298	1	250229259	7.31555e-05	0.0195686	-34.1418	Duroc_hypomethylation
22453	1	251084564	8.27546e-09	8.00311e-06	-46.7857	Duroc_hypomethylation		PALM2
22812	1	253715958	7.0676e-10	8.80781e-07	-30.8462	Duroc_hypomethylation
22814	1	253715970	1.29682e-08	1.19468e-05	-29.4323	Duroc_hypomethylation
23326	1	257327597	2.07355e-06	0.00093694	27.9697	Duroc_hypermethylation
23638	1	261683061	0.00012629	0.030344	25.9861	Duroc_hypermethylation
24189	1	264322106	1.17155e-08	1.091e-05	46.8528	Duroc_hypermethylation
26363	1	269201250	2.38473e-06	0.00105963	33.1349	Duroc_hypermethylation		KYAT1
27425	1	270455362	4.70751e-09	4.80249e-06	55.0725	Duroc_hypermethylation
27903	1	270990377	6.69486e-07	0.00035461	-45.0527	Duroc_hypomethylation
28640	1	271989107	3.3576e-05	0.0102223	34.4625	Duroc_hypermethylation
29124	1	272411713	1.58667e-05	0.0053999	32.9423	Duroc_hypermethylation
29157	1	272446752	9.92701e-08	6.77849e-05	35.1102	Duroc_hypermethylation		DDX31
29657	1	272844833	3.68752e-05	0.0110621	38.022	Duroc_hypermethylation		ABO
30032	1	273097077	2.1575e-05	0.00701849	-39.9276	Duroc_hypomethylation
30363	1	273326860	2.3503e-10	3.27194e-07	-46.0079	Duroc_hypomethylation		VAV2
30389	1	273343174	3.52135e-05	0.0106526	-33.1002	Duroc_hypomethylation		VAV2
30400	1	273349906	3.28975e-05	0.0100444	-38.5764	Duroc_hypomethylation
30497	1	273394155	6.13243e-05	0.0169556	37.5375	Duroc_hypermethylation		VAV2
30505	1	273399953	6.96676e-05	0.0187936	27.8632	Duroc_hypermethylation
30540	1	273421510	1.165e-05	0.00413985	26.4525	Duroc_hypermethylation
30637	1	273472945	8.70926e-09	8.3471e-06	51.5911	Duroc_hypermethylation
30868	1	273596585	5.03516e-05	0.0144063	37.3483	Duroc_hypermethylation
30924	1	273633566	1.15788e-08	1.08066e-05	42.512	Duroc_hypermethylation
31052	1	273743654	3.7351e-11	6.4379e-08	42.2535	Duroc_hypermethylation
31128	1	273788545	3.25677e-05	0.00996776	36.7925	Duroc_hypermethylation		RXRA
31444	1	273998182	8.25114e-05	0.0215982	25.3968	Duroc_hypermethylation
31575	1	274086141	2.57932e-06	0.00112849	45.1937	Duroc_hypermethylation
31602	1	274106785	7.79405e-06	0.00294571	30.2614	Duroc_hypermethylation	FCN2		FCN2
31603	1	274106805	4.2208e-10	5.63812e-07	36.5909	Duroc_hypermethylation	FCN2		FCN2
31611	1	274109755	5.9155e-09	5.88047e-06	-55.8824	Duroc_hypomethylation		FCN2
31613	1	274111401	6.93533e-07	0.00036509	43.9973	Duroc_hypermethylation
31759	1	274267898	4.15772e-06	0.00170888	32.8336	Duroc_hypermethylation
31764	1	274271234	0.00010325	0.0258409	34.923	Duroc_hypermethylation
32044	2	187439	0.00013086	0.0311622	27.4513	Duroc_hypermethylation
32493	2	376602	5.42383e-05	0.015273	29.5205	Duroc_hypermethylation	CDHR5		IRF7
33306	2	546559	0.00020309	0.0440221	28.1944	Duroc_hypermethylation
34069	2	841846	8.312e-05	0.0217178	27.9348	Duroc_hypermethylation
34274	2	917135	4.69152e-06	0.00190447	40.9108	Duroc_hypermethylation
34543	2	966152	8.95925e-05	0.0229459	27.971	Duroc_hypermethylation
34895	2	1087423	3.71302e-06	0.00155755	32.3998	Duroc_hypermethylation
36500	2	1686282	7.13383e-08	5.09079e-05	-42.6471	Duroc_hypomethylation
36814	2	1848062	0.00013499	0.0320039	31.0425	Duroc_hypermethylation
36824	2	1848956	8.2451e-21	9.0369e-17	-67.9245	Duroc_hypomethylation
36865	2	1862665	7.97641e-05	0.0210444	25.2818	Duroc_hypermethylation		KCNQ1
36908	2	1898205	2.2717e-11	4.05254e-08	57.4074	Duroc_hypermethylation		KCNQ1
36912	2	1899290	4.9744e-11	8.27371e-08	63.6448	Duroc_hypermethylation		KCNQ1
37018	2	1954551	8.20164e-05	0.0214949	-27.7916	Duroc_hypomethylation
37112	2	1994226	4.08884e-08	3.18359e-05	-41.6364	Duroc_hypomethylation
37115	2	1996515	3.13276e-08	2.54738e-05	42.3797	Duroc_hypermethylation
37243	2	2033932	2.8868e-21	3.6293e-17	78.7755	Duroc_hypermethylation		SLC22A18	SLC22A18
37355	2	2072838	3.2636e-13	9.0586e-10	48	Duroc_hypermethylation		NAP1L4
37389	2	2086263	5.3143e-10	6.90466e-07	42.1053	Duroc_hypermethylation
37455	2	2116601	2.3345e-10	3.26107e-07	-38.3562	Duroc_hypomethylation			NAP1L4
37527	2	2134395	3.9135e-21	4.7796e-17	85.9903	Duroc_hypermethylation		CARS
37528	2	2134397	2.548e-22	3.7557e-18	87.4183	Duroc_hypermethylation		CARS
37612	2	2238243	5.09869e-05	0.0145491	-26.8936	Duroc_hypomethylation
37635	2	2259495	0.00020232	0.0438783	25.7143	Duroc_hypermethylation
37721	2	2336656	2.0094e-23	4.0902e-19	91.8919	Duroc_hypermethylation	NADSYN1
38001	2	2595358	6.5422e-07	0.00034782	40.7607	Duroc_hypermethylation		SHANK2
38065	2	2686510	5.68614e-09	5.67889e-06	43.956	Duroc_hypermethylation		SHANK2
38072	2	2691150	8.07682e-05	0.0212329	31.7682	Duroc_hypermethylation		SHANK2
38091	2	2707745	4.27277e-07	0.0002432	37.7172	Duroc_hypermethylation		SHANK2
38103	2	2710215	4.397e-05	0.0128633	44.4444	Duroc_hypermethylation
38110	2	2720645	8.40298e-07	0.00042811	39.3296	Duroc_hypermethylation		SHANK2
38562	2	3005817	0.0001032	0.0258409	28.1145	Duroc_hypermethylation		SHANK2
38589	2	3019804	4.542e-05	0.0132343	32.0833	Duroc_hypermethylation
38591	2	3021983	1.74329e-08	1.5428e-05	49.8492	Duroc_hypermethylation
38598	2	3022934	0.00012902	0.0308613	32.8526	Duroc_hypermethylation
39019	2	3395068	2.47631e-06	0.00109237	30.6667	Duroc_hypermethylation
39188	2	3558483	0.00020679	0.0446888	31.3853	Duroc_hypermethylation
39249	2	3586405	5.34988e-09	5.36814e-06	41.3983	Duroc_hypermethylation
39459	2	3730235	1.55951e-06	0.00073014	34.6174	Duroc_hypermethylation
39489	2	3810061	0.00020891	0.0450331	-29.4504	Duroc_hypomethylation
39708	2	4133869	1.82349e-09	2.05661e-06	57.8335	Duroc_hypermethylation
39841	2	4259131	7.83094e-06	0.00295182	-36.4614	Duroc_hypomethylation
40496	2	5016547	1.04394e-06	0.00051828	32.4248	Duroc_hypermethylation			CABP2
41581	2	6158277	9.4419e-15	3.636e-11	63.2482	Duroc_hypermethylation
42368	2	6838145	1.8164e-17	1.1253e-13	64.1975	Duroc_hypermethylation
42470	2	6930393	1.36925e-08	1.2533e-05	42.5532	Duroc_hypermethylation
42806	2	7363876	7.61091e-06	0.00289183	-33.67	Duroc_hypomethylation	MEN1		MAP4K2
42916	2	7433299	1.02348e-08	9.63631e-06	50.0772	Duroc_hypermethylation
43139	2	7559323	3.9065e-11	6.68238e-08	54.1947	Duroc_hypermethylation	SLC22A12
43223	2	7779676	1.67324e-09	1.90728e-06	-39.7727	Duroc_hypomethylation
44472	2	9624643	4.08695e-06	0.0016878	47.2947	Duroc_hypermethylation
45389	2	13630813	0.00022481	0.0476639	26.0017	Duroc_hypermethylation
47142	2	26798327	7.05626e-08	5.06438e-05	42.0401	Duroc_hypermethylation
48376	2	41369220	2.041e-12	4.92898e-09	60.1815	Duroc_hypermethylation
48668	2	43112680	0.00012388	0.0299329	31.0798	Duroc_hypermethylation
49066	2	47712096	0.00021008	0.0452376	28.2064	Duroc_hypermethylation
49591	2	57611698	0.00013805	0.0325492	34.7727	Duroc_hypermethylation
50366	2	59368710	6.43085e-05	0.0176324	-34.3318	Duroc_hypomethylation	SSBP4
50646	2	59718647	2.56458e-05	0.00809629	-38.0848	Duroc_hypomethylation
55612	2	72673983	7.30636e-05	0.0195562	34.4444	Duroc_hypermethylation
57501	2	76412407	7.6919e-12	1.58837e-08	55.6643	Duroc_hypermethylation
58677	2	77228199	8.7478e-15	3.4305e-11	59.4873	Duroc_hypermethylation
61522	2	86093014	9.9101e-12	1.96117e-08	-47.9167	Duroc_hypomethylation
61829	2	88107797	2.09077e-09	2.30932e-06	44.8111	Duroc_hypermethylation
61830	2	88107800	2.5026e-12	5.97635e-09	49.6032	Duroc_hypermethylation
62074	2	91550573	4.58236e-07	0.00025571	36.7089	Duroc_hypermethylation		VCAN
62075	2	91550580	8.45915e-05	0.0219435	33.3582	Duroc_hypermethylation		VCAN
62207	2	96663430	3.05181e-05	0.00946073	-34.0699	Duroc_hypomethylation
62537	2	105905492	4.36046e-08	3.35837e-05	-52.0592	Duroc_hypomethylation
62560	2	108148886	7.22579e-06	0.0027826	-39.8141	Duroc_hypomethylation
62815	2	116689954	1.82231e-06	0.00083668	-34.7447	Duroc_hypomethylation
64183	2	135492983	1.2115e-13	3.6991e-10	60.4167	Duroc_hypermethylation
64212	2	135560791	5.0427e-10	6.59187e-07	43.135	Duroc_hypermethylation		FSTL4
64226	2	135632398	2.31489e-07	0.00014279	32.4134	Duroc_hypermethylation		FSTL4
64454	2	136751415	6.0737e-10	7.72686e-07	50.3394	Duroc_hypermethylation
64608	2	137082263	0.00011076	0.0274307	33.6885	Duroc_hypermethylation
66867	2	143143248	1.77517e-06	0.00081768	30.303	Duroc_hypermethylation
66872	2	143151564	9.92357e-06	0.00362553	-37.788	Duroc_hypomethylation		PCDHGC4
67474	2	143817367	3.41011e-08	2.74e-05	45.8874	Duroc_hypermethylation
67557	2	144028389	1.9807e-15	8.3826e-12	-71.5726	Duroc_hypomethylation
67818	2	147240545	5.7983e-14	1.9065e-10	68.9435	Duroc_hypermethylation
67833	2	147324748	4.4151e-07	0.00024964	50	Duroc_hypermethylation
68081	2	148727396	3.20211e-05	0.00984716	34.2857	Duroc_hypermethylation			DPYSL3
68134	2	149157839	3.71349e-05	0.0111236	39.2742	Duroc_hypermethylation
68235	2	149950460	1.2453e-15	5.6158e-12	-58.2793	Duroc_hypomethylation
68306	2	150141632	5.112e-05	0.0145775	34.7317	Duroc_hypermethylation
68356	2	150312836	1.20562e-05	0.00426257	-40.614	Duroc_hypomethylation
68378	2	150334294	7.85988e-09	7.67063e-06	-48.972	Duroc_hypomethylation
69826	2	151285710	0.00021619	0.0461817	27.9904	Duroc_hypermethylation
70081	2	151400220	2.72139e-05	0.00854088	-33.7601	Duroc_hypomethylation		TCOF1
71167	3	364862	9.517e-05	0.0241716	33.9489	Duroc_hypermethylation
71230	3	407797	0.00012166	0.029548	33.3208	Duroc_hypermethylation
71457	3	520690	4.205e-05	0.0123706	-25.8065	Duroc_hypomethylation
71492	3	526593	0.00016985	0.0383744	34.6061	Duroc_hypermethylation		SUN1
71626	3	567762	3.8206e-12	8.41813e-09	52.5926	Duroc_hypermethylation
71822	3	671194	1.06539e-05	0.00385458	-25.7389	Duroc_hypomethylation		C7orf50
72652	3	875138	4.6594e-18	3.1614e-14	-61.2903	Duroc_hypomethylation
73188	3	1112156	1.31242e-09	1.52445e-06	-36.6458	Duroc_hypomethylation
73434	3	1194549	2.454e-05	0.00779551	-37.1041	Duroc_hypomethylation
73822	3	1427579	2.52099e-08	2.11711e-05	41.0256	Duroc_hypermethylation
74324	3	1717312	8.72434e-06	0.00324848	37.5689	Duroc_hypermethylation
74575	3	1871291	2.56612e-07	0.00015493	44.1758	Duroc_hypermethylation
74738	3	1990836	5.15374e-05	0.0146866	30.8974	Duroc_hypermethylation
74791	3	2072415	9.54763e-05	0.024235	31.651	Duroc_hypermethylation		GNA12
74996	3	2966228	3.39979e-05	0.0103287	31.931	Duroc_hypermethylation
74997	3	2966230	5.72971e-05	0.0160392	30.8421	Duroc_hypermethylation
75439	3	3400160	9.58807e-07	0.00048104	42.1655	Duroc_hypermethylation
75499	3	3520876	1.83298e-08	1.61216e-05	28.9474	Duroc_hypermethylation
75561	3	3558572	1.27251e-05	0.00446586	26.1905	Duroc_hypermethylation
75667	3	3633423	2.6196e-12	6.18645e-09	67.1344	Duroc_hypermethylation		RADIL
75687	3	3645905	0.00017159	0.0386453	-28.6859	Duroc_hypomethylation		RADIL
75753	3	3671798	3.13339e-09	3.35684e-06	52.4335	Duroc_hypermethylation
75761	3	3677790	0.00016555	0.0377416	-26.0656	Duroc_hypomethylation
75767	3	3688872	8.38327e-08	5.8173e-05	-34.2339	Duroc_hypomethylation
75768	3	3688874	3.04035e-06	0.00130877	-29.6535	Duroc_hypomethylation
75913	3	3827511	5.2053e-17	3.0068e-13	54.6537	Duroc_hypermethylation		WIPI2
75992	3	3928668	4.33795e-08	3.347e-05	51.3002	Duroc_hypermethylation
76011	3	3954215	1.29415e-08	1.19468e-05	50.9804	Duroc_hypermethylation	TNRC18
76183	3	4051955	3.68174e-08	2.93068e-05	-47.381	Duroc_hypomethylation		FBXL18
76681	3	4730974	5.76695e-07	0.00031204	26.3158	Duroc_hypermethylation
76747	3	4843532	8.1659e-10	1.00015e-06	38.8235	Duroc_hypermethylation
77092	3	5374493	3.52767e-07	0.00020516	34	Duroc_hypermethylation
77189	3	5427145	2.3028e-05	0.00741219	44.7801	Duroc_hypermethylation
77877	3	6590375	3.82649e-08	3.02338e-05	-38.6682	Duroc_hypomethylation
77916	3	6919953	2.3597e-16	1.1866e-12	-54.3108	Duroc_hypomethylation
79013	3	9163858	2.19e-14	8.0514e-11	-55.814	Duroc_hypomethylation
79366	3	9679278	0.00011248	0.0277459	-36.124	Duroc_hypomethylation
79820	3	10335578	1.37657e-06	0.00065672	40	Duroc_hypermethylation
80174	3	11047870	8.53949e-08	5.90653e-05	44.1892	Duroc_hypermethylation		CLDN4
80232	3	11162950	4.84548e-07	0.00026725	41.7582	Duroc_hypermethylation
80292	3	11267958	2.38139e-07	0.00014626	47.3842	Duroc_hypermethylation
80358	3	11474163	9.85481e-06	0.00360657	-28.9247	Duroc_hypomethylation
80365	3	11487918	1.79438e-08	1.58474e-05	32.2523	Duroc_hypermethylation
80794	3	14650882	3.87975e-08	3.05417e-05	40.9091	Duroc_hypermethylation
80878	3	14904952	1.5344e-10	2.20841e-07	56.2069	Duroc_hypermethylation
80950	3	15131194	8.61e-10	1.05153e-06	49.1508	Duroc_hypermethylation
82962	3	19474017	2.2754e-11	4.05254e-08	47.5687	Duroc_hypermethylation
83064	3	19837855	3.68776e-05	0.0110621	-28.7776	Duroc_hypomethylation
83066	3	19837859	1.232e-05	0.00433786	-38.1193	Duroc_hypomethylation
83186	3	20841673	4.8865e-05	0.0140657	-26.1529	Duroc_hypomethylation
83290	3	21179425	0.00011005	0.0272849	39.0268	Duroc_hypermethylation
83308	3	21499386	2.04179e-09	2.27284e-06	44.4444	Duroc_hypermethylation
83312	3	21557357	0.00022755	0.048057	25.4266	Duroc_hypermethylation
83374	3	22242008	5.40338e-08	4.04656e-05	39.4366	Duroc_hypermethylation
83377	3	22265939	9.877e-05	0.0249675	-26.8293	Duroc_hypomethylation
84398	3	26501385	4.70019e-05	0.0136396	34.8044	Duroc_hypermethylation
84420	3	26631756	3.80557e-06	0.00159169	49.2908	Duroc_hypermethylation
84459	3	26929466	1.83882e-07	0.00011679	47.5556	Duroc_hypermethylation
84486	3	27111970	2.25848e-05	0.00728052	30.1908	Duroc_hypermethylation
84489	3	27131800	8.37934e-09	8.08529e-06	50.9674	Duroc_hypermethylation
84491	3	27131809	1.1531e-12	2.9165e-09	60.7204	Duroc_hypermethylation
84690	3	28342620	7.72176e-05	0.0205267	31.6316	Duroc_hypermethylation			ABCC6
84819	3	28929009	3.978e-05	0.0118249	30.6679	Duroc_hypermethylation
85043	3	30677102	3.90772e-05	0.011624	39.9145	Duroc_hypermethylation
85123	3	30944902	6.42759e-05	0.0176324	-32.8506	Duroc_hypomethylation		SNX29
85896	3	33960715	2.2438e-05	0.00725508	31.1455	Duroc_hypermethylation	ABAT
86620	3	37665026	2.06445e-09	2.28616e-06	-25.9615	Duroc_hypomethylation		ANKS3
88738	3	39537025	2.33178e-05	0.00747735	-33.3454	Duroc_hypomethylation
89423	3	39875914	2.0463e-06	0.00092621	33.1579	Duroc_hypermethylation	PKD1
92098	3	41142336	2.04763e-06	0.00092621	32.0635	Duroc_hypermethylation
93585	3	42818315	5.7524e-10	7.33996e-07	51.6954	Duroc_hypermethylation		WNK2
94534	3	47474037	8.7662e-10	1.06453e-06	52.7083	Duroc_hypermethylation
94844	3	49153760	4.84247e-05	0.0139671	33.5	Duroc_hypermethylation		NCK2
95597	3	53349059	3.91333e-06	0.00163197	44.414	Duroc_hypermethylation		NPAS2
95658	3	53554710	8.23223e-07	0.00042193	36.3757	Duroc_hypermethylation
95659	3	53554715	7.45693e-06	0.00284852	31.5367	Duroc_hypermethylation
95660	3	53554729	8.26786e-07	0.00042325	31.9114	Duroc_hypermethylation
95704	3	53941938	5.20858e-05	0.0147935	-30.9622	Duroc_hypomethylation	LONRF2		LONRF2
96908	3	63824004	8.1756e-11	1.28011e-07	56.0065	Duroc_hypermethylation
98573	3	76482216	3.9905e-10	5.34725e-07	60	Duroc_hypermethylation
98642	3	76885767	3.85483e-05	0.0115067	35.4776	Duroc_hypermethylation			CEP68
99264	3	85156319	4.7311e-06	0.00191872	-46.5909	Duroc_hypomethylation	CCDC85A
99639	3	93206326	0.00013629	0.0322263	31.8627	Duroc_hypermethylation
99732	3	93680749	6.62242e-05	0.0181344	37.1631	Duroc_hypermethylation
99972	3	95462760	1.63344e-05	0.00553264	-41.2698	Duroc_hypomethylation
99973	3	95462768	5.9824e-06	0.00236559	-43.2692	Duroc_hypomethylation
99974	3	95462775	1.25074e-05	0.00440027	-42.8959	Duroc_hypomethylation
99976	3	95462790	4.30642e-07	0.00024479	-47.8175	Duroc_hypomethylation
100177	3	96209473	5.89765e-05	0.0164031	-27.8536	Duroc_hypomethylation
101465	3	110804477	4.64362e-07	0.00025778	-33.0025	Duroc_hypomethylation
101708	3	111825005	7.64268e-05	0.0203418	38.9058	Duroc_hypermethylation
101773	3	111889956	6.83308e-06	0.00266013	-35.3509	Duroc_hypomethylation
101796	3	111905716	1.21686e-05	0.00429522	36.3054	Duroc_hypermethylation		CAD
102135	3	112534496	8.94712e-05	0.0229459	29.2283	Duroc_hypermethylation		OTOF
102139	3	112545955	2.36732e-05	0.00755165	42.8632	Duroc_hypermethylation	OTOF
102572	3	113943013	4.14978e-07	0.00023651	44.1239	Duroc_hypermethylation		ADCY3
102667	3	114664148	8.506e-05	0.0220233	36.6667	Duroc_hypermethylation		MFSD2B
102859	3	117189029	3.69595e-07	0.00021263	35.8974	Duroc_hypermethylation			TDRD15
103526	3	120896841	1.03088e-09	1.23432e-06	42.9208	Duroc_hypermethylation
103579	3	121418670	1.6287e-06	0.00075756	-37.7817	Duroc_hypomethylation
103863	3	124167635	0.00013133	0.0312572	36.5385	Duroc_hypermethylation
103924	3	124963309	3.94412e-06	0.00164148	-40.7742	Duroc_hypomethylation		LPIN1
103927	3	124970809	1.0147e-18	7.478e-15	74.7619	Duroc_hypermethylation
104163	3	125323720	8.076e-05	0.0212329	34.8782	Duroc_hypermethylation
104165	3	125323733	3.68919e-09	3.87459e-06	-45.4831	Duroc_hypomethylation
104167	3	125341234	1.0827e-30	4.628e-26	-84.5411	Duroc_hypomethylation
104416	3	125991474	7.102e-10	8.8249e-07	-62.8205	Duroc_hypomethylation
104666	3	126374492	4.59639e-05	0.0133656	25.7576	Duroc_hypermethylation
104794	3	126507288	8.04918e-08	5.64812e-05	40.5415	Duroc_hypermethylation
104894	3	126731069	4.4721e-20	4.3446e-16	86.828	Duroc_hypermethylation
104895	3	126731087	6.4727e-11	1.04803e-07	-58.3734	Duroc_hypomethylation
104921	3	126840676	7.19922e-08	5.12036e-05	41.9022	Duroc_hypermethylation		ADAM17
104922	3	126840703	6.9648e-10	8.73062e-07	44.1558	Duroc_hypermethylation		ADAM17
104923	3	126840729	3.13466e-08	2.54738e-05	40.8641	Duroc_hypermethylation		ADAM17
105448	3	127527065	3.39153e-09	3.58842e-06	46.6692	Duroc_hypermethylation
105456	3	127558612	8.723e-05	0.0224977	-28.279	Duroc_hypomethylation
105608	3	128737322	1.59141e-08	1.42911e-05	32	Duroc_hypermethylation
105708	3	128979867	2.35168e-05	0.0075198	-39.0128	Duroc_hypomethylation
105877	3	129934836	2.46415e-05	0.00781387	-30.5173	Duroc_hypomethylation
106030	3	131102970	2.352e-05	0.0075198	39.7361	Duroc_hypermethylation
106163	3	131246943	0.00022578	0.0477779	32.5025	Duroc_hypermethylation		COLEC11
106186	3	131260865	1.45318e-08	1.32163e-05	-53.7234	Duroc_hypomethylation
106446	3	131455710	2.80158e-06	0.00121826	30.7692	Duroc_hypermethylation
106782	3	131706228	6.09e-05	0.0168709	32.7536	Duroc_hypermethylation
107105	3	132123247	2.02058e-08	1.752e-05	-38.2159	Duroc_hypomethylation
107128	3	132137460	2.40148e-07	0.00014707	33.9538	Duroc_hypermethylation
107741	3	132388031	0.00016256	0.0371992	37.3684	Duroc_hypermethylation
108225	3	132744801	9.0308e-10	1.09047e-06	-42.795	Duroc_hypomethylation
110732	4	1001316	8.18421e-05	0.0214624	37.4482	Duroc_hypermethylation		GSDMD	GSDMD
110873	4	1075260	1.73022e-07	0.00011189	-36.0807	Duroc_hypomethylation
110895	4	1080225	8.03516e-06	0.00302347	30.2585	Duroc_hypermethylation
111039	4	1107087	0.00021756	0.0464525	-30.9916	Duroc_hypomethylation
111040	4	1107094	5.87739e-05	0.0163775	-36.5184	Duroc_hypomethylation
111226	4	1213892	2.47642e-07	0.00015036	33.4948	Duroc_hypermethylation
111316	4	1276667	9.4206e-18	6.1952e-14	69.4915	Duroc_hypermethylation
112071	4	1680966	2.57836e-05	0.0081278	-27.4876	Duroc_hypomethylation
112189	4	1726436	4.92164e-05	0.0141288	27.5268	Duroc_hypermethylation
112754	4	2258293	4.11037e-06	0.00169298	37.1429	Duroc_hypermethylation
112779	4	2289472	6.9622e-16	3.2348e-12	-56.25	Duroc_hypomethylation
112926	4	2401553	1.118e-10	1.65939e-07	60.0345	Duroc_hypermethylation
112943	4	2407674	0.00013252	0.031522	-29.912	Duroc_hypomethylation
113154	4	2545756	3.29026e-07	0.00019372	-46.5116	Duroc_hypomethylation
113335	4	2766724	0.0002291	0.0483364	31.6558	Duroc_hypermethylation
113383	4	2899918	4.8008e-05	0.013875	-30.2256	Duroc_hypomethylation
113406	4	2920310	3.701e-05	0.011094	28.2295	Duroc_hypermethylation		AGO2	AGO2
113407	4	2920316	7.90577e-05	0.0209118	27.4074	Duroc_hypermethylation		AGO2	AGO2
113408	4	2920318	0.00014089	0.032981	25.1451	Duroc_hypermethylation		AGO2	AGO2
113413	4	2920334	0.00016519	0.0376798	25.0988	Duroc_hypermethylation		AGO2	AGO2
113631	4	3363253	3.493e-05	0.0105894	-33.0303	Duroc_hypomethylation
113953	4	4203850	1.21949e-05	0.00430097	-40.2116	Duroc_hypomethylation
114096	4	4923899	3.7112e-10	5.02011e-07	-43.5456	Duroc_hypomethylation
114097	4	4923934	6.0933e-11	9.94131e-08	-41.491	Duroc_hypomethylation
114116	4	5601074	1.62986e-08	1.45751e-05	46.1111	Duroc_hypermethylation
114132	4	5601455	3.61415e-05	0.0109161	31.7125	Duroc_hypermethylation
114402	4	7084090	2.35541e-05	0.00752488	32.1429	Duroc_hypermethylation
114513	4	7718473	2.5444e-13	7.1554e-10	62.2835	Duroc_hypermethylation
115032	4	10433862	1.34533e-08	1.234e-05	48.029	Duroc_hypermethylation		ASAP1
115237	4	12381935	3.179e-05	0.00978289	29.1034	Duroc_hypermethylation
115660	4	16411929	4.05964e-08	3.16662e-05	-51.9245	Duroc_hypomethylation
115661	4	16411951	1.06656e-07	7.24811e-05	-50.6667	Duroc_hypomethylation
115768	4	19042885	5.96625e-09	5.9164e-06	43.9024	Duroc_hypermethylation
115771	4	19055520	1.24075e-07	8.287e-05	41.3043	Duroc_hypermethylation
115899	4	20767931	1.74336e-07	0.00011257	42.9012	Duroc_hypermethylation		EXT1
116085	4	29885823	5.91784e-05	0.0164473	32.1922	Duroc_hypermethylation
116262	4	34355503	1.28441e-05	0.00450022	-35.7843	Duroc_hypomethylation
116769	4	37902311	9.44083e-05	0.0240216	-37.1579	Duroc_hypomethylation
116771	4	37902322	0.00019582	0.0428485	-35.5172	Duroc_hypomethylation
116773	4	37902342	0.00021937	0.0467686	-35.1593	Duroc_hypomethylation
116775	4	37902344	0.00010191	0.0256099	-36.5788	Duroc_hypomethylation
117005	4	39256957	4.8424e-13	1.31842e-09	-53.1153	Duroc_hypomethylation
117426	4	41958082	5.48855e-06	0.00219262	-40.8302	Duroc_hypomethylation
117862	4	54911595	1.50145e-08	1.35687e-05	37.319	Duroc_hypermethylation
117864	4	54911602	6.75886e-07	0.00035756	32.5487	Duroc_hypermethylation
117928	4	56051002	0.00010146	0.0255561	31.9444	Duroc_hypermethylation
117975	4	56589569	6.91787e-05	0.0187055	-27.7447	Duroc_hypomethylation
118149	4	59550512	5.01269e-06	0.00202332	31.8534	Duroc_hypermethylation
118796	4	65781753	4.83074e-07	0.00026679	45.2361	Duroc_hypermethylation
120117	4	76070253	1.14253e-05	0.0040882	38.6425	Duroc_hypermethylation
121337	4	83933983	5.14292e-06	0.00206419	44.1558	Duroc_hypermethylation		GPA33
121685	4	88456663	4.852e-05	0.013985	28.3104	Duroc_hypermethylation
122197	4	91856352	4.45597e-06	0.00181766	-33.5775	Duroc_hypomethylation
122232	4	92223055	1.6949e-10	2.43113e-07	-57.6389	Duroc_hypomethylation
123920	4	97575908	2.89e-06	0.00125414	39.2078	Duroc_hypermethylation
123959	4	97750443	9.01882e-05	0.023057	39.8762	Duroc_hypermethylation
125362	4	104119091	1.6917e-13	4.9528e-10	-62.2857	Duroc_hypomethylation		IGSF3	IGSF3
125390	4	104253553	0.00012603	0.0302982	-32.0109	Duroc_hypomethylation
125410	4	104361625	3.39518e-08	2.73311e-05	-50.5599	Duroc_hypomethylation	ATP1A1
125617	4	105075043	1.58954e-05	0.00540536	30.2464	Duroc_hypermethylation
125734	4	106363760	0.0001026	0.0257232	26.9635	Duroc_hypermethylation
125736	4	106363807	8.95925e-05	0.0229459	27.971	Duroc_hypermethylation
127899	4	123053719	5.4619e-20	5.1883e-16	-74.0316	Duroc_hypomethylation
127900	4	123053754	5.7417e-17	3.2724e-13	-66.1526	Duroc_hypomethylation
127908	4	123066437	4.5088e-23	8.044e-19	75.3153	Duroc_hypermethylation
127967	4	123305491	2.9497e-24	6.6362e-20	-96.7742	Duroc_hypomethylation		ABCA4
128000	4	123346453	0.00019698	0.0429918	29.6888	Duroc_hypermethylation
128070	4	123510898	1.30329e-06	0.00062665	50.641	Duroc_hypermethylation
128187	4	124172326	2.20825e-08	1.87659e-05	52.1978	Duroc_hypermethylation
128468	4	125062130	0.00012574	0.0302796	-29.5958	Duroc_hypomethylation
128522	4	125143116	1.57975e-05	0.00538494	-33.0808	Duroc_hypomethylation		TGFBR3
128610	4	125423593	1.5879e-07	0.00010331	-33.3333	Duroc_hypomethylation
129512	4	128318993	9.76352e-05	0.0247242	-32.8041	Duroc_hypomethylation
129574	4	128585652	4.04077e-08	3.16345e-05	-41.5404	Duroc_hypomethylation
129794	4	129129105	5.32144e-08	4.0047e-05	51.6296	Duroc_hypermethylation
129881	4	129529485	4.57389e-07	0.00025571	29.304	Duroc_hypermethylation		ODF2L
129883	4	129529489	9.70764e-09	9.20082e-06	-35.4738	Duroc_hypomethylation		ODF2L
129984	4	129786145	2.07255e-07	0.00012952	45.2288	Duroc_hypermethylation		ODF2L
131535	5	539354	0.0001006	0.025384	27.1895	Duroc_hypermethylation
131663	5	603094	4.81147e-06	0.00194577	-28.5714	Duroc_hypomethylation
132091	5	746721	0.00015855	0.0364571	-27.9701	Duroc_hypomethylation
132496	5	909900	0.0002289	0.0483188	31.2741	Duroc_hypermethylation
132613	5	999368	0.00010917	0.0271003	36.5385	Duroc_hypermethylation
132686	5	1075906	0.00018918	0.0416254	35.2381	Duroc_hypermethylation
132730	5	1142055	8.15338e-06	0.00305987	33.1665	Duroc_hypermethylation
132732	5	1142065	0.00017786	0.0397199	26.5635	Duroc_hypermethylation
132734	5	1142067	5.074e-05	0.0144979	28.0186	Duroc_hypermethylation
132735	5	1142082	4.56926e-06	0.00185837	29.6471	Duroc_hypermethylation
133201	5	1487400	0.00014671	0.0341821	26.4706	Duroc_hypermethylation
133382	5	1542826	2.65096e-06	0.00115747	-33.3333	Duroc_hypomethylation
134059	5	2529261	0.00019596	0.0428485	-31.7073	Duroc_hypomethylation
134509	5	2826738	1.02332e-07	6.97644e-05	-31.1111	Duroc_hypomethylation
134534	5	2869239	3.17444e-06	0.00135422	32.6329	Duroc_hypermethylation
134560	5	2890664	0.00022207	0.0471793	-36.0544	Duroc_hypomethylation
134597	5	2905692	5.24759e-06	0.00210225	-27.451	Duroc_hypomethylation
135023	5	3242793	9.78735e-06	0.00358803	-25	Duroc_hypomethylation		GTSE1
135229	5	3346406	0.00010132	0.0255353	30.2632	Duroc_hypermethylation
135744	5	3552774	2.7352e-12	6.35431e-09	-56.2456	Duroc_hypomethylation		WNT7B
136915	5	4775760	0.00012722	0.0305348	33.4736	Duroc_hypermethylation
136939	5	4799584	0.00010718	0.0266989	36.6059	Duroc_hypermethylation
137327	5	5199439	2.47567e-07	0.00015036	-44.2085	Duroc_hypomethylation
137478	5	5433643	1.1421e-10	1.68929e-07	-67.1395	Duroc_hypomethylation
137479	5	5433656	8.4902e-12	1.71998e-08	-70.3515	Duroc_hypomethylation
137794	5	5690681	8.10611e-08	5.65251e-05	-52.5253	Duroc_hypomethylation
138878	5	7239650	9.25918e-05	0.0236291	-33.0909	Duroc_hypomethylation		RANGAP1
139192	5	8604799	0.00011903	0.0290569	-29.0877	Duroc_hypomethylation		CACNA1I
140162	5	9924804	6.20118e-05	0.0170794	-39.9123	Duroc_hypomethylation	C22orf23
140348	5	10114729	4.37724e-07	0.00024815	45.303	Duroc_hypermethylation
140349	5	10114750	3.1544e-10	4.33558e-07	48.4524	Duroc_hypermethylation
140978	5	10878486	5.89548e-06	0.00233987	40.0834	Duroc_hypermethylation
143034	5	17427989	1.30818e-05	0.00457224	36.1326	Duroc_hypermethylation
145368	5	30277706	2.65588e-07	0.00016012	54.7554	Duroc_hypermethylation
145372	5	30304643	0.00016787	0.0380469	30.4762	Duroc_hypermethylation
145565	5	33458175	1.37478e-07	9.06874e-05	45.4953	Duroc_hypermethylation
146105	5	39797171	8.64989e-05	0.0223275	29.1026	Duroc_hypermethylation
146323	5	39812008	2.43826e-07	0.00014847	34.789	Duroc_hypermethylation
146364	5	39887721	9.23308e-07	0.00046596	37.9762	Duroc_hypermethylation
146468	5	39908533	1.9728e-15	8.3826e-12	60.9615	Duroc_hypermethylation
146624	5	39916819	1.2399e-07	8.287e-05	35.4535	Duroc_hypermethylation
146645	5	39917339	1.3599e-11	2.54963e-08	-34.5741	Duroc_hypomethylation
146685	5	39919210	0.00021984	0.0468449	35.1399	Duroc_hypermethylation
147033	5	39999003	3.67487e-05	0.011044	27.4074	Duroc_hypermethylation
147066	5	40000647	8.5675e-23	1.4085e-18	65.1847	Duroc_hypermethylation
147134	5	40005147	1.3152e-14	4.9316e-11	-77.5058	Duroc_hypomethylation
147484	5	40052911	7.33821e-06	0.00281575	26.681	Duroc_hypermethylation
147485	5	40052916	3.01201e-06	0.00130349	27.3233	Duroc_hypermethylation
147606	5	40064286	1.62547e-08	1.45663e-05	25.2339	Duroc_hypermethylation
148006	5	40084271	8.38555e-06	0.00312891	32.469	Duroc_hypermethylation
148364	5	40099823	4.1819e-14	1.4372e-10	-31.8585	Duroc_hypomethylation
148545	5	40108559	1.256e-05	0.00441533	27.0807	Duroc_hypermethylation
148631	5	40112117	7.96374e-07	0.00041106	30.417	Duroc_hypermethylation
148867	5	40128100	0.00021018	0.0452376	26.3158	Duroc_hypermethylation
148933	5	40131839	1.22446e-06	0.00059749	36.7134	Duroc_hypermethylation
148934	5	40131845	1.20126e-05	0.0042507	35.8215	Duroc_hypermethylation
148975	5	40134471	1.43398e-06	0.00068107	30.2397	Duroc_hypermethylation
148977	5	40134483	3.06177e-06	0.00131402	27.1206	Duroc_hypermethylation
148989	5	40135909	4.8006e-10	6.36523e-07	-41.2145	Duroc_hypomethylation
148997	5	40136956	0.00011832	0.0289341	26.9821	Duroc_hypermethylation
149050	5	40140056	1.18675e-09	1.38981e-06	28.4617	Duroc_hypermethylation
149445	5	40160242	1.2911e-32	7.884e-28	64.1038	Duroc_hypermethylation
149602	5	40167575	6.4135e-12	1.3373e-08	54.219	Duroc_hypermethylation
149604	5	40167597	1.3653e-10	1.97826e-07	51.0166	Duroc_hypermethylation
149624	5	40168868	2.22719e-06	0.00100424	31.525	Duroc_hypermethylation
149625	5	40168874	4.60487e-07	0.0002563	26.8056	Duroc_hypermethylation
149938	5	40182662	8.2063e-21	9.0369e-17	58.5117	Duroc_hypermethylation
150218	5	40199264	1.56003e-07	0.00010196	35.7551	Duroc_hypermethylation
150514	5	43734662	4.52333e-07	0.00025408	38.7783	Duroc_hypermethylation
150519	5	43734717	8.89483e-09	8.50588e-06	41.9121	Duroc_hypermethylation
150520	5	43734726	2.87548e-07	0.00017239	39.7709	Duroc_hypermethylation
151318	5	59407356	1.78668e-05	0.00599467	36.1538	Duroc_hypermethylation
151323	5	59439250	9.761e-05	0.0247242	-38.8278	Duroc_hypomethylation
152484	5	65106273	6.59428e-06	0.00257891	36.8852	Duroc_hypermethylation		NTF3
152542	5	65425502	2.01339e-05	0.00663554	29.4016	Duroc_hypermethylation
153065	5	67047249	0.00022657	0.0478972	36.8729	Duroc_hypermethylation		TSPAN9
153567	5	68730578	1.2536e-11	2.37407e-08	-51.9231	Duroc_hypomethylation
153672	5	69057633	0.0001785	0.0397618	30.9413	Duroc_hypermethylation
153761	5	69377867	0.00010156	0.0255669	35.1583	Duroc_hypermethylation		CACNA1C
153909	5	69525311	5.12611e-08	3.87133e-05	29.6875	Duroc_hypermethylation		ADA2
153987	5	69892480	2.48081e-05	0.00786087	-36.5176	Duroc_hypomethylation		MICAL3
154289	5	73928293	1.73779e-06	0.00080305	44.5707	Duroc_hypermethylation
154557	5	77525590	0.00011898	0.0290569	-35.816	Duroc_hypomethylation
155119	5	80754952	4.81553e-05	0.0139042	29.6091	Duroc_hypermethylation
155815	5	88611354	7.1976e-10	8.9085e-07	53.3401	Duroc_hypermethylation		TMCC3
157268	6	258944	8.53516e-05	0.0220847	-40.7626	Duroc_hypomethylation		FANCA
158600	6	831339	0.00021834	0.0465962	34.108	Duroc_hypermethylation			CBFA2T3
158686	6	875386	9.0465e-07	0.00045763	46.66	Duroc_hypermethylation		GALNS
158707	6	883541	2.53605e-06	0.00111295	46.9858	Duroc_hypermethylation		GALNS
158848	6	918036	6.2564e-05	0.0172203	-31.6697	Duroc_hypomethylation		PIEZO1
158948	6	954093	0.00019738	0.0430454	25.9763	Duroc_hypermethylation
159131	6	1044954	0.0001421	0.0332457	35.7143	Duroc_hypermethylation
159325	6	1128922	5.36651e-07	0.00029148	39.0476	Duroc_hypermethylation
159460	6	1170432	1.84622e-06	0.00084674	43.1469	Duroc_hypermethylation
159635	6	1231937	1.01277e-06	0.00050515	30.2029	Duroc_hypermethylation
159729	6	1271156	3.24768e-06	0.00138408	31.4268	Duroc_hypermethylation
159730	6	1271173	1.3997e-13	4.2135e-10	40	Duroc_hypermethylation
159731	6	1271186	1.1808e-19	1.0301e-15	65.4719	Duroc_hypermethylation
159801	6	1323876	6.46828e-05	0.0177237	-26.8726	Duroc_hypomethylation
160340	6	1614053	5.79e-12	1.22523e-08	-58.961	Duroc_hypomethylation
160697	6	1854383	0.00012191	0.0295617	-34.6198	Duroc_hypomethylation		ZCCHC14
160701	6	1856011	1.92657e-09	2.15581e-06	54.183	Duroc_hypermethylation
160787	6	1970829	6.498e-16	3.0523e-12	65.2464	Duroc_hypermethylation
160789	6	1977160	0.00013844	0.0325584	31.1404	Duroc_hypermethylation
160908	6	2313838	0.00011774	0.0288403	-31.6272	Duroc_hypomethylation
160975	6	2374577	4.95704e-08	3.757e-05	46.2963	Duroc_hypermethylation
161051	6	2458883	1.1781e-10	1.73649e-07	60.2564	Duroc_hypermethylation
161052	6	2458884	7.179e-05	0.0192697	38.4259	Duroc_hypermethylation
161086	6	2496766	1.89837e-08	1.66625e-05	47.0778	Duroc_hypermethylation
161095	6	2508551	2.53856e-05	0.00802601	35.7049	Duroc_hypermethylation
161102	6	2511884	3.3906e-10	4.63044e-07	43.619	Duroc_hypermethylation
161195	6	2548812	2.35471e-07	0.00014482	43.7418	Duroc_hypermethylation
161295	6	2577935	5.28824e-05	0.0149701	33.2056	Duroc_hypermethylation		MTHFSD
161297	6	2577952	8.62479e-07	0.00043889	39.701	Duroc_hypermethylation		MTHFSD
161321	6	2583118	4.5063e-11	7.61356e-08	53.1311	Duroc_hypermethylation	MTHFSD
161322	6	2583119	3.46191e-09	3.65384e-06	49.5614	Duroc_hypermethylation
161499	6	2615292	5.4398e-10	7.04626e-07	60.7993	Duroc_hypermethylation
161561	6	2670521	1.87577e-06	0.00085755	-38.6207	Duroc_hypomethylation
161565	6	2672095	8.55276e-09	8.21553e-06	53.4574	Duroc_hypermethylation
161610	6	2698781	6.85305e-06	0.00266548	42.3366	Duroc_hypermethylation
161624	6	2710536	1.83292e-07	0.00011669	41.3793	Duroc_hypermethylation
161656	6	2723729	8.2301e-16	3.7828e-12	68.821	Duroc_hypermethylation
161657	6	2723731	0.00016492	0.0376369	29.5957	Duroc_hypermethylation
161662	6	2732992	1.17776e-09	1.38307e-06	50.4611	Duroc_hypermethylation
162001	6	3033457	9.1258e-23	1.4448e-18	82.7936	Duroc_hypermethylation
162002	6	3033458	3.9591e-15	1.6117e-11	79.2735	Duroc_hypermethylation
162025	6	3046146	4.53668e-07	0.00025416	35.5493	Duroc_hypermethylation
162130	6	3111134	3.37581e-06	0.00143155	38.9975	Duroc_hypermethylation
162164	6	3156878	3.6417e-10	4.94175e-07	56.2733	Duroc_hypermethylation
162407	6	3314689	6.7463e-13	1.79114e-09	58.5586	Duroc_hypermethylation
162420	6	3331002	3.717e-14	1.2917e-10	-62.9371	Duroc_hypomethylation
162471	6	3374347	1.67361e-08	1.48421e-05	53.2153	Duroc_hypermethylation
162491	6	3393796	6.94312e-08	4.9964e-05	44.2348	Duroc_hypermethylation
162557	6	3458871	9.69431e-05	0.0245781	-29.7143	Duroc_hypomethylation
162650	6	3574831	5.7481e-10	7.33996e-07	-44.6804	Duroc_hypomethylation
163005	6	3887899	4.1782e-20	4.1535e-16	-86.6667	Duroc_hypomethylation
163145	6	4064840	4.68335e-09	4.78928e-06	-50.9434	Duroc_hypomethylation
163219	6	4145132	2.12009e-07	0.00013191	-51.0382	Duroc_hypomethylation
163222	6	4146544	1.1614e-32	7.884e-28	-94.7368	Duroc_hypomethylation	COTL1
163223	6	4150609	5.86528e-08	4.33839e-05	-32.4636	Duroc_hypomethylation
163229	6	4150739	3.5232e-19	2.7889e-15	81.1532	Duroc_hypermethylation
163230	6	4150742	5.1427e-27	1.2226e-22	-91.6667	Duroc_hypomethylation
163255	6	4178200	3.31496e-09	3.52485e-06	39.8041	Duroc_hypermethylation
163269	6	4189057	3.1695e-06	0.00135359	42.3852	Duroc_hypermethylation
163270	6	4189064	1.27379e-05	0.00446665	37.7193	Duroc_hypermethylation
163310	6	4241619	2.04143e-05	0.00671761	32.6766	Duroc_hypermethylation		ATP2C2
163348	6	4316994	2.21449e-05	0.00717115	-37.963	Duroc_hypomethylation
163443	6	4459128	1.28075e-06	0.0006193	-37.3016	Duroc_hypomethylation		DNAAF1
163444	6	4459134	2.04584e-05	0.00672693	-30.9524	Duroc_hypomethylation		DNAAF1
163464	6	4492671	2.7834e-11	4.87621e-08	-58	Duroc_hypomethylation
163548	6	4536146	5.92619e-07	0.00031944	37.1925	Duroc_hypermethylation
163553	6	4539623	7.69756e-06	0.00291698	-32.4324	Duroc_hypomethylation
163599	6	4577281	1.1659e-11	2.26532e-08	-53.7582	Duroc_hypomethylation		SLC38A8
163600	6	4577291	3.67889e-06	0.00154932	-38.3479	Duroc_hypomethylation		SLC38A8
163601	6	4577307	8.31917e-05	0.021723	-31.3559	Duroc_hypomethylation		SLC38A8
163602	6	4577319	7.36249e-09	7.21818e-06	-41.9586	Duroc_hypomethylation		SLC38A8
163603	6	4577321	3.40744e-06	0.00144353	-37.344	Duroc_hypomethylation		SLC38A8
163639	6	4641351	1.88725e-05	0.0062926	26.5777	Duroc_hypermethylation	NECAB2		NECAB2
163719	6	4716671	6.92144e-06	0.00268719	35.0496	Duroc_hypermethylation
163721	6	4761774	2.33676e-05	0.00748769	38.4416	Duroc_hypermethylation
163767	6	5566516	1.2794e-08	1.18373e-05	33.75	Duroc_hypermethylation
163801	6	6296641	1.46861e-08	1.33283e-05	46.981	Duroc_hypermethylation
163819	6	6396865	8.7535e-14	2.7716e-10	47.8261	Duroc_hypermethylation
164494	6	8357620	1.4894e-05	0.00510544	34.8397	Duroc_hypermethylation
164508	6	8449659	3.37329e-06	0.00143155	-54.9632	Duroc_hypomethylation
164515	6	8457708	4.84733e-06	0.00195842	31.193	Duroc_hypermethylation
164588	6	8833159	4.35513e-07	0.00024723	40.5997	Duroc_hypermethylation
164597	6	8905602	4.4747e-22	6.1701e-18	87.0315	Duroc_hypermethylation
164628	6	9098418	1.013e-05	0.00368669	38.7765	Duroc_hypermethylation
164697	6	9449879	8.79139e-08	6.05139e-05	39.4282	Duroc_hypermethylation
164699	6	9452617	6.2905e-05	0.0173031	-40.8213	Duroc_hypomethylation
164721	6	9512876	0.00010935	0.0271277	35.7493	Duroc_hypermethylation
164763	6	9583906	1.96299e-09	2.19082e-06	66.2465	Duroc_hypermethylation		WWOX
164792	6	9730942	9.8604e-19	7.3945e-15	58.0694	Duroc_hypermethylation		WWOX
164893	6	10694793	3.25765e-05	0.00996776	37.2404	Duroc_hypermethylation
165232	6	13196567	0.00017891	0.0398098	30.9667	Duroc_hypermethylation
165556	6	14386329	1.2609e-16	6.9098e-13	70.0397	Duroc_hypermethylation
165751	6	15072691	7.24389e-07	0.00037946	26.0069	Duroc_hypermethylation
165797	6	15760098	2.31251e-05	0.00743785	38.2026	Duroc_hypermethylation
166115	6	17850949	4.63044e-09	4.76939e-06	-38.4643	Duroc_hypomethylation
166161	6	17867699	1.60958e-06	0.00075112	-35.43	Duroc_hypomethylation
166230	6	18218833	2.89774e-05	0.00904784	35.9729	Duroc_hypermethylation
166264	6	18261094	7.49871e-05	0.0200209	34.9057	Duroc_hypermethylation
166306	6	18701106	2.33049e-06	0.0010464	-42.5926	Duroc_hypomethylation
166312	6	18701168	8.93855e-05	0.0229459	-36.3636	Duroc_hypomethylation
166449	6	19268935	3.308e-05	0.0100783	-38.0647	Duroc_hypomethylation
166625	6	19753252	0.00018624	0.0411423	-30.3148	Duroc_hypomethylation	CNGB1
166855	6	20474079	8.28718e-06	0.0030992	-46.2567	Duroc_hypomethylation
166980	6	27031663	5.6359e-10	7.25634e-07	-51.0204	Duroc_hypomethylation
167004	6	27140909	1.0751e-10	1.60685e-07	-40.2597	Duroc_hypomethylation	CDH5
167058	6	27263162	1.95464e-07	0.00012302	47.3412	Duroc_hypermethylation
168284	6	30852959	0.00015941	0.036596	-29.1667	Duroc_hypomethylation
168361	6	31172206	4.00893e-06	0.00165889	40.1442	Duroc_hypermethylation
168647	6	33878815	5.07774e-06	0.00204367	-33.7171	Duroc_hypomethylation
168726	6	34207677	1.28969e-06	0.00062207	43.9007	Duroc_hypermethylation
168728	6	34217821	1.11241e-06	0.00054719	42.3953	Duroc_hypermethylation
168752	6	34247557	6.834e-05	0.0185591	34.7222	Duroc_hypermethylation		NKD1
168776	6	34329352	6.0955e-17	3.4283e-13	64.0377	Duroc_hypermethylation
169510	6	36393803	7.80367e-06	0.00294674	30.6215	Duroc_hypermethylation		LONP2
170003	6	40244300	6.6165e-11	1.06326e-07	-36.3636	Duroc_hypomethylation
170004	6	40244301	1.9064e-13	5.5059e-10	-54.1667	Duroc_hypomethylation
170116	6	40583024	1.0899e-13	3.3761e-10	55.774	Duroc_hypermethylation
170131	6	40680084	1.77571e-07	0.00011414	-45.254	Duroc_hypomethylation
170144	6	40720334	1.0717e-10	1.60685e-07	-43.9518	Duroc_hypomethylation
170146	6	40720348	1.65957e-09	1.89676e-06	41.0824	Duroc_hypermethylation
170215	6	41022812	3.2904e-08	2.65878e-05	50.5537	Duroc_hypermethylation
170229	6	41194998	4.67227e-09	4.78928e-06	47.272	Duroc_hypermethylation
171848	6	46784712	2.07043e-08	1.78071e-05	-32.8947	Duroc_hypomethylation		ZFP30	ZFP30
177155	6	53511485	1.12235e-05	0.00403491	-35.8392	Duroc_hypomethylation
179142	6	55196189	1.347e-05	0.0046925	29.4118	Duroc_hypermethylation
180023	6	56014517	6.16522e-05	0.0170132	41.2698	Duroc_hypermethylation
181354	6	59354587	3.98926e-05	0.0118501	32.457	Duroc_hypermethylation		TNNT1
183486	6	62738526	0.00017808	0.0397291	-32.4848	Duroc_hypomethylation
183712	6	62902137	0.00016054	0.036815	27.9938	Duroc_hypermethylation
187432	6	64573610	0.00010699	0.0266674	33.3831	Duroc_hypermethylation
188631	6	65196338	0.00018355	0.0406415	30.5998	Duroc_hypermethylation		TP73
189973	6	67204902	7.9514e-11	1.24958e-07	-65.5102	Duroc_hypomethylation
190519	6	67657368	3.98243e-08	3.1235e-05	48.2292	Duroc_hypermethylation
190525	6	67657784	9.50824e-05	0.0241716	-39.2857	Duroc_hypomethylation
190636	6	68060736	2.89673e-07	0.00017342	-36.0344	Duroc_hypomethylation
190648	6	68116572	6.63469e-06	0.00259234	40.613	Duroc_hypermethylation
190707	6	68234043	6.5193e-11	1.05158e-07	-52.5436	Duroc_hypomethylation
190906	6	68434145	0.00012308	0.0297911	31.9709	Duroc_hypermethylation		CAMTA1
191237	6	69473356	3.39611e-05	0.0103249	31.1966	Duroc_hypermethylation
191239	6	69473365	3.52133e-07	0.00020507	33.7296	Duroc_hypermethylation
191276	6	69536812	0.00017499	0.0392345	29.4167	Duroc_hypermethylation			SLC2A5
191965	6	70879761	9.64188e-05	0.0244597	-30.2938	Duroc_hypomethylation
192241	6	71242554	1.7268e-11	3.14102e-08	-60.5128	Duroc_hypomethylation			MASP2
192304	6	71294043	2.2358e-10	3.14372e-07	-48.3429	Duroc_hypomethylation
192344	6	71388708	3.3542e-06	0.00142521	-46.7925	Duroc_hypomethylation
192479	6	71647650	9.8787e-11	1.5081e-07	-50.8071	Duroc_hypomethylation
194065	6	76183095	1.52796e-06	0.00071773	-45.943	Duroc_hypomethylation
195997	6	82145896	1.69086e-06	0.00078391	39.0951	Duroc_hypermethylation		NIPAL3
196234	6	82622163	2.06882e-05	0.00678683	-41.124	Duroc_hypomethylation
197229	6	85175692	1.2552e-11	2.37407e-08	-57.5203	Duroc_hypomethylation		EYA3
197600	6	86481755	1.7645e-10	2.5226e-07	58.0808	Duroc_hypermethylation
199834	6	94450631	7.50585e-05	0.0200275	-28.3654	Duroc_hypomethylation
200298	6	95983771	0.00011735	0.0287614	25.9585	Duroc_hypermethylation
200352	6	96316856	0.00023249	0.0488835	-36.4794	Duroc_hypomethylation
201181	6	100424635	3.66444e-05	0.0110231	-41.2923	Duroc_hypomethylation
204132	6	144900750	2.9719e-13	8.303e-10	58.0822	Duroc_hypermethylation
204821	6	150156158	1.078e-11	2.10414e-08	-63.2653	Duroc_hypomethylation		KANK4
204962	6	153088442	2.5306e-11	4.48853e-08	50.0769	Duroc_hypermethylation		FGGY
204963	6	153088478	1.55576e-08	1.40076e-05	43.673	Duroc_hypermethylation		FGGY
205379	6	157663706	0.00017043	0.0384816	-32.6047	Duroc_hypomethylation
205634	6	158667863	9.90262e-06	0.00362097	38.1105	Duroc_hypermethylation
205650	6	158712186	3.218e-05	0.00987479	33.3855	Duroc_hypermethylation
205667	6	158766451	1.80565e-08	1.59141e-05	50.448	Duroc_hypermethylation
206596	6	163666249	7.301e-10	8.99383e-07	-42	Duroc_hypomethylation		TRABD2B
206597	6	163666282	6.77918e-07	0.00035819	-28.5714	Duroc_hypomethylation		TRABD2B
206690	6	163825276	4.23028e-05	0.0124193	28.8283	Duroc_hypermethylation
206778	6	163937817	3.01737e-05	0.00937346	42.1769	Duroc_hypermethylation
207310	6	164969974	7.24182e-06	0.00278627	-35.778	Duroc_hypomethylation
207591	6	165235699	3.67655e-05	0.011044	-42.3181	Duroc_hypomethylation
207592	6	165235702	1.65245e-07	0.00010702	-52.9947	Duroc_hypomethylation
207700	6	165734472	7.9275e-12	1.62916e-08	56.2186	Duroc_hypermethylation
208013	6	166546268	2.01571e-06	0.00091565	40.7895	Duroc_hypermethylation	BEST4
208071	6	166622325	4.25431e-06	0.00174188	33.3333	Duroc_hypermethylation		C1orf228
208107	6	166674276	8.38274e-08	5.8173e-05	33.871	Duroc_hypermethylation
208110	6	166674352	7.5015e-13	1.9672e-09	54.8387	Duroc_hypermethylation
208375	6	167017201	6.38609e-07	0.00034201	-34.6103	Duroc_hypomethylation
208394	6	167038905	0.00013832	0.0325584	-26.6667	Duroc_hypomethylation
208396	6	167038919	1.45315e-05	0.00499322	25.2632	Duroc_hypermethylation
208418	6	167056477	1.143e-05	0.0040882	32.1449	Duroc_hypermethylation
208443	6	167070710	5.5551e-10	7.17388e-07	47.6203	Duroc_hypermethylation
208576	6	167344197	1.5393e-13	4.5377e-10	59.0278	Duroc_hypermethylation			IPO13
208664	6	167384793	6.3415e-21	7.3262e-17	81.5385	Duroc_hypermethylation
208676	6	167409379	8.931e-15	3.4706e-11	73.913	Duroc_hypermethylation		ST3GAL3
208776	6	167631235	5.0908e-11	8.43438e-08	49.4444	Duroc_hypermethylation
208839	6	167670532	8.13521e-05	0.0213601	35.7534	Duroc_hypermethylation		PTPRF
208840	6	167670555	0.00017767	0.0396998	30.5494	Duroc_hypermethylation		PTPRF
208841	6	167670571	3.23492e-07	0.00019152	44.4324	Duroc_hypermethylation		PTPRF
209065	6	167835668	1.7838e-10	2.54162e-07	57.5332	Duroc_hypermethylation
209079	6	167836601	3.67043e-07	0.00021145	38.4233	Duroc_hypermethylation			SZT2
209838	6	169230154	3.25587e-05	0.00996776	-38.2576	Duroc_hypomethylation
210165	6	169665096	0.00017622	0.0394578	-31.2338	Duroc_hypomethylation
210181	6	169671908	4.22059e-05	0.0123994	33.3488	Duroc_hypermethylation
210313	6	169755721	7.584e-05	0.020211	41.086	Duroc_hypermethylation		EDN2
210314	6	169755722	1.15232e-05	0.00411542	40.1948	Duroc_hypermethylation
210519	6	169954524	7.2035e-11	1.14466e-07	64.1414	Duroc_hypermethylation
211343	7	192158	0.00013296	0.0315755	25.8904	Duroc_hypermethylation
212180	7	734745	5.28277e-05	0.0149645	-40.8696	Duroc_hypomethylation
212364	7	832581	5.16539e-05	0.0147002	27.8571	Duroc_hypermethylation
212779	7	988646	1.72923e-05	0.0058248	40.4653	Duroc_hypermethylation		GMDS
212835	7	1035065	1.52106e-06	0.00071606	32.8508	Duroc_hypermethylation		GMDS
213189	7	1383873	0.00013374	0.0317425	-29.0448	Duroc_hypomethylation
213239	7	1434779	1.79217e-07	0.00011468	27.451	Duroc_hypermethylation
213357	7	1627247	1.481e-06	0.00070262	-38.059	Duroc_hypomethylation		MYLK4
213803	7	2086674	1.84817e-06	0.00084674	-28.2759	Duroc_hypomethylation		SLC22A23
213978	7	2236261	5.32015e-05	0.0150504	-25.9259	Duroc_hypomethylation		PXDC1
214096	7	2419246	1.55504e-06	0.00072885	45.8908	Duroc_hypermethylation
214153	7	2554531	2.68412e-09	2.90465e-06	50.0831	Duroc_hypermethylation
214188	7	2627959	0.00011029	0.0273306	34.7985	Duroc_hypermethylation
214217	7	2691649	1.0803e-17	6.997e-14	70.9677	Duroc_hypermethylation
214350	7	3021687	4.8857e-10	6.42586e-07	-49.5652	Duroc_hypomethylation		PPP1R3G
214598	7	3350066	3.12824e-08	2.54738e-05	56.7742	Duroc_hypermethylation		FARS2
214612	7	3370491	8.50627e-05	0.0220233	32.0317	Duroc_hypermethylation		FARS2
214937	7	4114460	3.08e-05	0.00952636	-39.0625	Duroc_hypomethylation
215229	7	4638121	0.00012059	0.029337	-33.7469	Duroc_hypomethylation
216002	7	7796358	6.66092e-07	0.00035326	33.5835	Duroc_hypermethylation
216005	7	7796409	1.12666e-07	7.60814e-05	34.8471	Duroc_hypermethylation
216306	7	9446468	4.87228e-08	3.70583e-05	33.3333	Duroc_hypermethylation			PHACTR1
216351	7	9695464	5.07e-06	0.0020426	38.5995	Duroc_hypermethylation
216632	7	10821354	5.5466e-05	0.0155776	35.3801	Duroc_hypermethylation
217215	7	16539225	3.2044e-11	5.56801e-08	51.5521	Duroc_hypermethylation
217866	7	22076070	1.70077e-05	0.00573798	-33.8889	Duroc_hypomethylation
218070	7	22703961	2.40356e-06	0.00106688	-42.7861	Duroc_hypomethylation	TRIM40		TRIM40
218739	7	23981577	0.00021339	0.0457207	29.5846	Duroc_hypermethylation		EHMT2
218926	7	24580342	5.1418e-14	1.7171e-10	-27.481	Duroc_hypomethylation
218935	7	24586632	9.7784e-79	4.1798e-73	-80.2336	Duroc_hypomethylation
218941	7	24591580	4.4224e-23	8.044e-19	35.1852	Duroc_hypermethylation
219263	7	26356144	5.36945e-05	0.0151594	41.0714	Duroc_hypermethylation
219265	7	26356153	1.49023e-08	1.34958e-05	51.7308	Duroc_hypermethylation
219410	7	28568883	2.175e-05	0.00706466	36.4734	Duroc_hypermethylation		PRIM2
220394	7	30550852	3.13443e-07	0.00018635	40.4146	Duroc_hypermethylation
221631	7	36582410	4.96358e-07	0.00027236	41.3425	Duroc_hypermethylation
222383	7	38247733	2.55199e-07	0.00015429	34.6809	Duroc_hypermethylation		CUL9
222812	7	39164075	1.48779e-05	0.00510402	34.375	Duroc_hypermethylation
223239	7	41057473	2.98348e-05	0.00928842	37.4137	Duroc_hypermethylation
223243	7	41165634	3.7149e-14	1.2917e-10	-80.1075	Duroc_hypomethylation
223354	7	41817868	0.00012192	0.0295617	35.7463	Duroc_hypermethylation	ADGRF1
223382	7	42020639	2.1e-05	0.0068788	38.4813	Duroc_hypermethylation
223979	7	47993343	0.00014827	0.0344443	-25.2413	Duroc_hypomethylation		ADAMTS7	ADAMTS7
224122	7	48346135	4.9871e-12	1.07665e-08	-57.2919	Duroc_hypomethylation
224181	7	48639148	1.76206e-06	0.00081339	-51.5734	Duroc_hypomethylation
224918	7	52273516	2.15108e-07	0.00013345	49.1014	Duroc_hypermethylation
224919	7	52273518	2.01401e-07	0.0001262	49.6667	Duroc_hypermethylation
225238	7	53539921	0.0001922	0.042208	38.0952	Duroc_hypermethylation	UNC45A
226360	7	57672426	6.64619e-05	0.0181878	31.75	Duroc_hypermethylation
227500	7	61058779	0.00020833	0.0449294	27.6368	Duroc_hypermethylation
227505	7	61058812	1.07618e-09	1.27783e-06	36.0825	Duroc_hypermethylation
228016	7	64971255	1.623e-05	0.00550192	-26.9608	Duroc_hypomethylation		BAZ1A	BAZ1A
229155	7	76768197	4.0888e-05	0.0120619	-39.1328	Duroc_hypomethylation		TRAV26-2
229371	7	79415044	1.619e-05	0.00549214	-37.2865	Duroc_hypomethylation
229471	7	80717435	1.25974e-06	0.00061121	-37.1578	Duroc_hypomethylation
229533	7	82204656	0.00012123	0.0294591	-33.8156	Duroc_hypomethylation
229561	7	83007057	1.53931e-05	0.00526388	30.8261	Duroc_hypermethylation
229860	7	85934234	3.43461e-08	2.75e-05	-51.3725	Duroc_hypomethylation		RGMA
229918	7	86167017	2.45653e-05	0.00779551	-44.1133	Duroc_hypomethylation
229939	7	86339904	1.09685e-05	0.00395657	39.5658	Duroc_hypermethylation
230065	7	88114337	4.66462e-09	4.78928e-06	-51.6129	Duroc_hypomethylation
230240	7	88868947	5.4911e-22	7.335e-18	76.9828	Duroc_hypermethylation			SPTB
230302	7	89759968	0.00011198	0.0276527	33.4831	Duroc_hypermethylation
230596	7	92598648	6.33043e-06	0.0024871	-28.3333	Duroc_hypomethylation		ACTN1
230598	7	92602027	1.21424e-09	1.41425e-06	-43.1319	Duroc_hypomethylation
230599	7	92602042	7.16021e-06	0.00276732	-30.8088	Duroc_hypomethylation
230646	7	92762599	8.7312e-12	1.76047e-08	61.4029	Duroc_hypermethylation
230921	7	94074541	2.41875e-07	0.0001477	-46.5241	Duroc_hypomethylation
231190	7	96574309	2.1182e-20	2.2636e-16	-75.9259	Duroc_hypomethylation
231206	7	96594269	1.44627e-09	1.67084e-06	55.3279	Duroc_hypermethylation		PAPLN
231746	7	98648827	3.8759e-09	4.05077e-06	-49.2107	Duroc_hypomethylation
231776	7	98816451	6.34726e-09	6.25152e-06	-49.4253	Duroc_hypomethylation
231781	7	98949670	8.40439e-05	0.021866	26.8769	Duroc_hypermethylation
232108	7	100258995	8.10449e-05	0.0212925	37.0066	Duroc_hypermethylation
232338	7	101503840	0.00020945	0.0451261	29.5238	Duroc_hypermethylation
233256	7	114084405	3.46803e-07	0.00020252	-40.0449	Duroc_hypomethylation		RIN3
233258	7	114084419	3.36809e-07	0.00019749	-41.5821	Duroc_hypomethylation		RIN3
233555	7	115114702	2.803e-12	6.47641e-09	57.3301	Duroc_hypermethylation
233850	7	116181930	1.39784e-07	9.20663e-05	40.654	Duroc_hypermethylation
236110	7	121685502	4.85968e-07	0.00026769	-41.4785	Duroc_hypomethylation
236187	8	7411	1.4773e-13	4.3851e-10	-43.0142	Duroc_hypomethylation
236200	8	11050	3.6385e-12	8.10056e-09	37.3052	Duroc_hypermethylation
236227	8	15998	3.1363e-14	1.1266e-10	30.8368	Duroc_hypermethylation
236752	8	293722	2.53678e-08	2.12619e-05	-47.8723	Duroc_hypomethylation		GAK
237101	8	408954	0.00012835	0.0307182	28.6349	Duroc_hypermethylation
237612	8	590431	1.30641e-06	0.00062745	-35.4239	Duroc_hypomethylation		UVSSA
237994	8	671719	0.00012216	0.0295845	-34.4262	Duroc_hypomethylation
238644	8	863103	0.00012914	0.0308742	36.2699	Duroc_hypermethylation
238975	8	987448	0.00013085	0.0311622	-31.1594	Duroc_hypomethylation		NSD2
239657	8	1342965	7.2355e-07	0.00037946	34.6471	Duroc_hypermethylation
239821	8	1505317	2.24872e-05	0.0072572	-37.7551	Duroc_hypomethylation		FAM193A
240368	8	1971745	1.31335e-06	0.00063008	43.2566	Duroc_hypermethylation		RGS12	RGS12
240369	8	1971746	6.3109e-10	8.00481e-07	44.2143	Duroc_hypermethylation			RGS12
240753	8	2292537	0.00022545	0.0477322	27.0468	Duroc_hypermethylation
240775	8	2306028	4.45776e-05	0.0130156	38.4901	Duroc_hypermethylation
241721	8	2870551	3.44559e-08	2.753e-05	31.4026	Duroc_hypermethylation
241851	8	2959592	9.65745e-07	0.00048339	36.0759	Duroc_hypermethylation
242116	8	3215323	7.267e-05	0.0194632	40.8511	Duroc_hypermethylation
242122	8	3215384	8.11e-06	0.00304896	34.9774	Duroc_hypermethylation		SORCS2
242298	8	3513690	1.88548e-05	0.0062916	-31.0078	Duroc_hypomethylation		SORCS2
242312	8	3527757	7.14946e-05	0.0192084	31.9906	Duroc_hypermethylation
242648	8	3923554	1.2835e-14	4.8553e-11	60.7089	Duroc_hypermethylation
242683	8	3938777	1.08445e-08	1.01656e-05	46.3837	Duroc_hypermethylation
243172	8	4684525	0.00013436	0.0318717	-32.5	Duroc_hypomethylation
243427	8	5173881	3.37827e-07	0.00019782	40.764	Duroc_hypermethylation		STK32B
243665	8	5773817	0.00016164	0.0370274	37.3953	Duroc_hypermethylation
243766	8	6016989	1.76916e-05	0.00594057	32.4247	Duroc_hypermethylation		NSG1
244358	8	11022797	9.4891e-10	1.14258e-06	48.6777	Duroc_hypermethylation
244431	8	11732097	9.5289e-12	1.91229e-08	55.2809	Duroc_hypermethylation
244590	8	13354377	1.747e-05	0.00587535	36.6822	Duroc_hypermethylation
244592	8	13354441	9.07628e-06	0.00336779	-36.6044	Duroc_hypomethylation
244677	8	15145653	1.56228e-09	1.79035e-06	34	Duroc_hypermethylation	SLIT2
244853	8	19006718	1.56964e-07	0.00010228	-50.5495	Duroc_hypomethylation
245008	8	20232268	1.98058e-06	0.00090064	35.9829	Duroc_hypermethylation
245086	8	20684860	3.02538e-07	0.00018087	34.5635	Duroc_hypermethylation
245834	8	33151302	1.75874e-07	0.00011339	33.4656	Duroc_hypermethylation
246252	8	39530376	7.62874e-05	0.0203173	-33.8305	Duroc_hypomethylation
246610	8	41596852	4.5553e-10	6.06593e-07	54.495	Duroc_hypermethylation
247014	8	48510868	0.00017981	0.0399682	25.763	Duroc_hypermethylation
247022	8	48511001	0.00011967	0.0291807	34.6883	Duroc_hypermethylation
247240	8	54238250	1.2806e-10	1.86828e-07	-28.2056	Duroc_hypomethylation
247385	8	54672922	1.93653e-06	0.00088155	-39.5556	Duroc_hypomethylation
247687	8	55736625	9.12095e-06	0.00338143	38.4615	Duroc_hypermethylation
247978	8	60513832	9.908e-05	0.025031	33.2924	Duroc_hypermethylation
248173	8	68772851	0.00018407	0.0407038	-37.6344	Duroc_hypomethylation		ADAMTS3
248390	8	71473411	4.99026e-05	0.0142874	35.6462	Duroc_hypermethylation
248761	8	73896479	1.2378e-12	3.09409e-09	-60.1341	Duroc_hypomethylation
249634	8	80814420	4.25193e-06	0.00174188	44.599	Duroc_hypermethylation
249983	8	84072448	2.09137e-07	0.00013051	-42.4389	Duroc_hypomethylation
250143	8	86233260	1.2066e-09	1.4092e-06	66.1397	Duroc_hypermethylation
250165	8	86511930	3.5689e-15	1.4811e-11	63.2071	Duroc_hypermethylation		TBC1D9
250192	8	86802700	8.2884e-20	7.702e-16	93.1818	Duroc_hypermethylation
250335	8	88012353	3.86196e-08	3.04577e-05	31.3433	Duroc_hypermethylation
250361	8	92905530	6.1735e-08	4.53417e-05	-44.7619	Duroc_hypomethylation
250567	8	102148401	5.7655e-09	5.74472e-06	51.2626	Duroc_hypermethylation
250596	8	102718925	0.00015103	0.0349905	33.25	Duroc_hypermethylation
250651	8	103189819	0.00021554	0.0460892	34.2033	Duroc_hypermethylation	PRDM5		PRDM5
250791	8	108310404	0.00015606	0.0359814	33.312	Duroc_hypermethylation		UGT8
251302	8	115784551	0.00017142	0.0386266	-39.2453	Duroc_hypomethylation
253253	8	136715492	4.9365e-10	6.47278e-07	-53.6856	Duroc_hypomethylation
253261	8	136742516	2.72002e-07	0.00016376	-42.1091	Duroc_hypomethylation
253405	8	137331264	0.00013797	0.0325477	-30.6424	Duroc_hypomethylation
253645	8	137797166	1.4243e-13	4.2576e-10	-53.007	Duroc_hypomethylation		ANTXR2
253986	9	250143	8.08151e-08	5.64812e-05	40.4762	Duroc_hypermethylation	TMEM41B
254034	9	333044	2.2129e-09	2.43444e-06	-56.2393	Duroc_hypomethylation		DENND5A
254129	9	408965	1.17249e-09	1.38068e-06	-60.1916	Duroc_hypomethylation
254547	9	652314	0.00011474	0.028188	26.1905	Duroc_hypermethylation
254833	9	767977	1.99062e-05	0.00657571	31.1988	Duroc_hypermethylation
254949	9	944653	4.53198e-07	0.00025416	27.698	Duroc_hypermethylation
254958	9	945335	1.95695e-07	0.00012302	-45.0219	Duroc_hypomethylation
254995	9	967169	3.13171e-05	0.00965148	-30.8772	Duroc_hypomethylation
254996	9	967170	1.663e-05	0.00562378	-40.2967	Duroc_hypomethylation
255065	9	1016856	3.3193e-12	7.5071e-09	-67.2705	Duroc_hypomethylation
255079	9	1025556	0.00011614	0.0285156	28.312	Duroc_hypermethylation
255376	9	1201908	8.03101e-07	0.00041261	40.3972	Duroc_hypermethylation
255420	9	1212995	1.06384e-09	1.26669e-06	55.102	Duroc_hypermethylation
255601	9	2008547	8.89054e-05	0.0228658	37.1429	Duroc_hypermethylation		PPFIBP2
255605	9	2022423	1.83454e-07	0.00011669	-47.7785	Duroc_hypomethylation
255628	9	2048689	2.7294e-11	4.82112e-08	-59.3103	Duroc_hypomethylation
255673	9	2105823	1.11062e-09	1.31506e-06	-51.0256	Duroc_hypomethylation
255708	9	2164955	3.85886e-05	0.0115072	-31.6317	Duroc_hypomethylation
255752	9	2323604	4.8098e-10	6.36523e-07	46.2747	Duroc_hypermethylation		SYT9
256072	9	3129773	0.00010177	0.0255954	27.9881	Duroc_hypermethylation
256211	9	3218346	6.46656e-07	0.00034423	-41.975	Duroc_hypomethylation
256295	9	3278750	8.9942e-10	1.08913e-06	-51.4286	Duroc_hypomethylation		TRIM3
256662	9	5783768	2.33917e-07	0.00014408	37.9596	Duroc_hypermethylation		TRIM21	TRIM21
256664	9	5783794	1.0398e-10	1.57608e-07	43.1228	Duroc_hypermethylation		TRIM21	TRIM21
256665	9	5783795	1.55351e-05	0.00530394	31.8396	Duroc_hypermethylation			TRIM21
256808	9	6393449	0.00018273	0.0405125	-28.4134	Duroc_hypomethylation
257186	9	6878594	4.21264e-09	4.37066e-06	-50.2193	Duroc_hypomethylation		CLPB
257677	9	7768461	2.37111e-05	0.00755808	31.4895	Duroc_hypermethylation	ARHGEF17		ARHGEF17
257888	9	8382860	1.07412e-07	7.28788e-05	43.0284	Duroc_hypermethylation
257929	9	8610178	9.76474e-07	0.00048761	-47.9037	Duroc_hypomethylation
257930	9	8610189	6.43198e-08	4.69176e-05	53.5088	Duroc_hypermethylation
257953	9	8818209	0.00012568	0.0302796	31.5821	Duroc_hypermethylation
258626	9	10564290	0.00017861	0.0397646	33.3333	Duroc_hypermethylation
258636	9	10709647	3.49716e-08	2.789e-05	38.4122	Duroc_hypermethylation	EMSY
258825	9	11205770	0.00019377	0.0424759	27.8597	Duroc_hypermethylation		CAPN5
258844	9	11220536	8.90201e-06	0.00330887	-39.1705	Duroc_hypomethylation
259014	9	12665275	3.00577e-05	0.00934421	27.2203	Duroc_hypermethylation
259056	9	12927917	7.99416e-07	0.00041121	39.4694	Duroc_hypermethylation		NARS2
259130	9	13270507	2.927e-15	1.2266e-11	-65.2502	Duroc_hypomethylation
259208	9	13560327	2.41264e-06	0.0010698	37.6161	Duroc_hypermethylation
259214	9	13586008	1.04544e-09	1.24826e-06	45.111	Duroc_hypermethylation
259393	9	17655371	1.37316e-07	9.06874e-05	33.2805	Duroc_hypermethylation
259878	9	25918853	3.30565e-05	0.0100783	27.1472	Duroc_hypermethylation			SMCO4
259890	9	25929380	2.24955e-05	0.0072572	25.6783	Duroc_hypermethylation
260935	9	40691521	7.011e-14	2.2704e-10	-43.2836	Duroc_hypomethylation
261029	9	41238822	7.40474e-06	0.00283152	-36.2554	Duroc_hypomethylation
261571	9	44711408	3.18796e-07	0.000189	-41.7623	Duroc_hypomethylation
263680	9	55674712	6.14345e-05	0.0169751	37.0492	Duroc_hypermethylation
263722	9	55856873	3.9758e-06	0.00165158	39.3939	Duroc_hypermethylation
263739	9	55890454	3.035e-05	0.00942125	32.7518	Duroc_hypermethylation
264150	9	58350533	2.19178e-08	1.87e-05	45.0108	Duroc_hypermethylation
264180	9	58686824	2.651e-05	0.00833223	35.2273	Duroc_hypermethylation
264656	9	63365016	1.1324e-35	1.2101e-30	35.2928	Duroc_hypermethylation
264698	9	63373865	4.42381e-09	4.56757e-06	37.7778	Duroc_hypermethylation
264817	9	63379139	1.32957e-07	8.81131e-05	37.2989	Duroc_hypermethylation
264898	9	63380307	3.6076e-12	8.07371e-09	-44.2857	Duroc_hypomethylation
264926	9	63381195	0.00023328	0.0490252	33.199	Duroc_hypermethylation
264930	9	63381259	6.0212e-16	2.8598e-12	47.1815	Duroc_hypermethylation
265011	9	63383606	3.3654e-35	2.8771e-30	-49.9988	Duroc_hypomethylation
265014	9	63383619	4.8641e-11	8.15368e-08	-32.1429	Duroc_hypomethylation
265046	9	63386892	2.6049e-12	6.1859e-09	-32.4702	Duroc_hypomethylation
265056	9	63387041	1.3879e-45	2.9663e-40	82.108	Duroc_hypermethylation
265091	9	63387788	2.53834e-06	0.00111295	-26.4907	Duroc_hypomethylation
265145	9	63389956	2.0876e-17	1.2748e-13	-42.7154	Duroc_hypomethylation
265158	9	63390100	2.0639e-21	2.6734e-17	50.6285	Duroc_hypermethylation
265178	9	63390972	0.00017851	0.0397618	-25.3968	Duroc_hypomethylation
265185	9	63391212	3.4463e-32	1.7534e-27	-38.9446	Duroc_hypomethylation
265198	9	63391486	1.5617e-16	8.2414e-13	-26.7271	Duroc_hypomethylation
265371	9	63394965	9.4221e-19	7.192e-15	53.0623	Duroc_hypermethylation
265375	9	63394985	8.9204e-36	1.2101e-30	70.7466	Duroc_hypermethylation
265688	9	64847527	5.4321e-12	1.16098e-08	53.0651	Duroc_hypermethylation
266066	9	66072347	4.6211e-16	2.2195e-12	-69.1421	Duroc_hypomethylation
266620	9	71583446	0.00010219	0.0256655	41.629	Duroc_hypermethylation
266648	9	72302856	2.88916e-09	3.11864e-06	56.7145	Duroc_hypermethylation		ANKIB1
266650	9	72302863	8.75089e-08	6.03323e-05	52.1855	Duroc_hypermethylation		ANKIB1
267772	9	100261532	0.00016725	0.037989	34.4737	Duroc_hypermethylation
267826	9	101643925	0.00013842	0.0325584	29.4168	Duroc_hypermethylation
268161	9	105797558	1.40316e-05	0.0048605	40.6371	Duroc_hypermethylation
268163	9	105797581	8.72636e-05	0.0224977	38.2646	Duroc_hypermethylation
269447	9	122511109	2.38764e-09	2.61024e-06	60.4348	Duroc_hypermethylation
270202	9	129719062	3.04666e-06	0.00131017	30.3513	Duroc_hypermethylation
270450	9	130926290	2.84387e-06	0.00123539	36.5728	Duroc_hypermethylation
270579	9	131541446	1.42421e-06	0.00067718	-53.5849	Duroc_hypomethylation
270670	9	131750613	4.90287e-05	0.0141033	28.9474	Duroc_hypermethylation
270883	9	132695235	0.00022596	0.0477929	-33.3812	Duroc_hypomethylation
271000	9	133114116	2.1634e-13	6.2063e-10	-53.3467	Duroc_hypomethylation
271647	9	135001960	0.00010731	0.0267164	31.0944	Duroc_hypermethylation
271653	9	135005332	5.424e-12	1.16098e-08	65.812	Duroc_hypermethylation
271736	9	135276741	8.75088e-06	0.00325552	30.1075	Duroc_hypermethylation		ABCA13
271739	9	135277775	3.74341e-05	0.0112054	26.3957	Duroc_hypermethylation		ABCA13
272108	9	136451426	6.37054e-05	0.017512	32.7193	Duroc_hypermethylation
272428	9	136900259	9.66783e-06	0.00355335	-37.5286	Duroc_hypomethylation
272553	9	137098496	4.88453e-09	4.97122e-06	41.321	Duroc_hypermethylation
272625	9	137491531	0.00012787	0.0306564	38.0836	Duroc_hypermethylation
272647	9	137857263	0.00012355	0.0298714	29.1022	Duroc_hypermethylation
272682	9	138007166	2.46573e-06	0.00108886	-48.5714	Duroc_hypomethylation
272747	9	138396210	5.898e-05	0.0164031	-34.1026	Duroc_hypomethylation
272749	9	138396216	1.98955e-05	0.00657571	-35.661	Duroc_hypomethylation
272750	9	138396219	5.18687e-05	0.0147417	-33.2468	Duroc_hypomethylation
272753	9	138396248	6.80313e-05	0.0185106	-31.1538	Duroc_hypomethylation
272768	9	138456693	1.1971e-11	2.30501e-08	61.2174	Duroc_hypermethylation
272769	9	138456699	1.4725e-12	3.63826e-09	61.9898	Duroc_hypermethylation
272796	9	138605193	0.00013836	0.0325584	-27.5946	Duroc_hypomethylation
273011	9	139032413	8.8407e-11	1.3692e-07	52.3864	Duroc_hypermethylation
273013	9	139032450	9.7318e-12	1.93484e-08	54.213	Duroc_hypermethylation
273050	9	139115851	1.44127e-07	9.46354e-05	53.4259	Duroc_hypermethylation
273070	9	139160630	0.00011185	0.0276366	29.3182	Duroc_hypermethylation
274033	10	8696046	3.92189e-06	0.00163395	43.6792	Duroc_hypermethylation
274253	10	10094789	2.05341e-09	2.27984e-06	40.3509	Duroc_hypermethylation
274503	10	11321615	0.00013984	0.032814	-28.6365	Duroc_hypomethylation
274575	10	11390581	1.61573e-06	0.00075316	-42.4328	Duroc_hypomethylation	MIA3
274935	10	13671730	2.15783e-07	0.00013368	-43.8312	Duroc_hypomethylation
275126	10	13975782	4.55921e-05	0.0132755	26.8333	Duroc_hypermethylation
275565	10	16378709	1.48757e-06	0.00070417	32.2052	Duroc_hypermethylation		SDCCAG8
275842	10	17775619	4.1284e-07	0.00023592	-31.0448	Duroc_hypomethylation		KIF26B
276584	10	22947141	8.28526e-05	0.021661	-33.2112	Duroc_hypomethylation
276586	10	22947148	0.00011326	0.0278707	-33.1136	Duroc_hypomethylation
276588	10	22947152	4.72432e-07	0.00026192	-45.7672	Duroc_hypomethylation
276590	10	22947159	1.48146e-05	0.00508639	-38.1048	Duroc_hypomethylation
276610	10	23015942	1.131e-06	0.00055505	-48.0769	Duroc_hypomethylation
276626	10	23059197	4.15642e-09	4.33336e-06	-32.6923	Duroc_hypomethylation
276629	10	23070634	4.88938e-07	0.00026898	41.0546	Duroc_hypermethylation
278770	10	30399259	6.935e-05	0.0187262	31.2549	Duroc_hypermethylation
279645	10	40989990	8.34129e-05	0.0217542	32.8125	Duroc_hypermethylation
280020	10	44891805	0.00018951	0.0416694	34.9677	Duroc_hypermethylation
280550	10	48833173	5.58538e-06	0.00222506	-41.313	Duroc_hypomethylation		YME1L1
281566	10	56947581	2.36521e-06	0.00105205	35.2881	Duroc_hypermethylation
282627	10	63428464	0.00011468	0.028188	39.6795	Duroc_hypermethylation		TAF3
282663	10	63494642	4.63682e-07	0.00025774	42.9125	Duroc_hypermethylation		TAF3
282771	10	63747789	0.00014674	0.0341821	29.5343	Duroc_hypermethylation	ITIH5
283376	10	65008501	7.77528e-08	5.4664e-05	37.7841	Duroc_hypermethylation
283408	10	65072816	0.00010605	0.0264621	28.726	Duroc_hypermethylation		FBXO18
283834	10	65959531	4.41161e-05	0.0128897	27.4118	Duroc_hypermethylation
284312	10	67108136	0.00023571	0.0493948	33.4008	Duroc_hypermethylation
284423	10	67492595	6.8093e-10	8.56076e-07	47.8261	Duroc_hypermethylation
284473	10	67623324	1.31821e-07	8.74962e-05	37.8049	Duroc_hypermethylation
284636	10	67924168	0.00020722	0.0447142	37.1215	Duroc_hypermethylation
285021	10	68286300	2.556e-05	0.00807513	31.9444	Duroc_hypermethylation
285444	10	68547760	9.57965e-06	0.00352398	40.9429	Duroc_hypermethylation
285480	10	68568734	2.51511e-06	0.0011072	36.3546	Duroc_hypermethylation
285502	10	68609305	1.95487e-05	0.00647766	27.0514	Duroc_hypermethylation
285523	10	68642601	8.1504e-10	1.00015e-06	46.0294	Duroc_hypermethylation
285559	10	68709826	1.707e-05	0.00575434	-41.9466	Duroc_hypomethylation
285560	10	68709857	5.87018e-05	0.0163681	-36.3372	Duroc_hypomethylation
285828	11	9419	0.00021387	0.045802	30.2189	Duroc_hypermethylation
286673	11	1006717	3.03835e-06	0.00130877	34.0285	Duroc_hypermethylation		IFT88
287419	11	1760577	2.76029e-06	0.00120275	27.2727	Duroc_hypermethylation
287649	11	1935627	0.00011462	0.028188	33.8958	Duroc_hypermethylation
287756	11	2189737	4.196e-05	0.0123523	31.1275	Duroc_hypermethylation
287769	11	2245730	1.0225e-13	3.2138e-10	62.2669	Duroc_hypermethylation
287805	11	2340257	0.00012833	0.0307182	37.9001	Duroc_hypermethylation		SGCG
287957	11	2598739	6.30362e-06	0.00247885	32.8571	Duroc_hypermethylation		TNFRSF19
288934	11	3921024	1.44454e-05	0.00496762	33.1611	Duroc_hypermethylation
289024	11	4105284	1.26442e-08	1.17241e-05	-46.814	Duroc_hypomethylation		CDK8
289326	11	4545756	3.11014e-06	0.00133211	43.4783	Duroc_hypermethylation
291108	11	7770439	0.00022994	0.048442	25.1816	Duroc_hypermethylation
292267	11	16738942	1.02253e-06	0.00050942	40.7394	Duroc_hypermethylation
292268	11	16738986	1.04935e-05	0.00380127	37.6458	Duroc_hypermethylation
292748	11	20844010	2.8485e-05	0.00892015	-27.6688	Duroc_hypomethylation
292851	11	21613849	0.00012985	0.0310108	-34.3615	Duroc_hypomethylation		SPERT
293166	11	23457503	0.00010802	0.0268765	35.3535	Duroc_hypermethylation
293360	11	25352871	6.0764e-11	9.94131e-08	45.4218	Duroc_hypermethylation
294152	11	47628704	6.47319e-06	0.0025362	-37.7811	Duroc_hypomethylation	COMMD6		COMMD6
294601	11	55789810	2.14773e-07	0.00013344	36	Duroc_hypermethylation
294602	11	55789812	2.44105e-06	0.00108128	35.8261	Duroc_hypermethylation
294603	11	55789820	1.97584e-08	1.72188e-05	40.8163	Duroc_hypermethylation
294694	11	61868412	3.2498e-05	0.00996514	34.1941	Duroc_hypermethylation
294767	11	63538735	0.00014842	0.034459	30.427	Duroc_hypermethylation
294972	11	64374838	1.33052e-06	0.00063759	-41.2217	Duroc_hypomethylation
295181	11	66991837	6.91902e-07	0.00036468	-40.7287	Duroc_hypomethylation
295502	11	68364601	0.00014806	0.0344152	30.6159	Duroc_hypermethylation
295945	11	69509302	3.03353e-08	2.484e-05	38.0952	Duroc_hypermethylation
295973	11	69761701	1.12883e-05	0.00405482	42.8696	Duroc_hypermethylation		NALCN
295974	11	69791566	7.0321e-10	8.78921e-07	-36.9863	Duroc_hypomethylation
297268	11	77098313	6.90504e-08	4.97738e-05	59.8039	Duroc_hypermethylation
297715	11	77499603	1.49647e-06	0.0007076	28.1707	Duroc_hypermethylation		ARHGEF7
298229	11	77906273	0.00016147	0.0370088	37.2237	Duroc_hypermethylation
298895	11	78175084	6.18421e-07	0.00033251	-30.1587	Duroc_hypomethylation
298912	11	78194909	6.07749e-09	5.99964e-06	-37.5	Duroc_hypomethylation		TUBGCP3
298987	11	78256981	1.782e-13	5.1817e-10	64.819	Duroc_hypermethylation
298998	11	78267083	4.2029e-14	1.4372e-10	53.6275	Duroc_hypermethylation
299055	11	78320585	3.62434e-05	0.0109255	-34.7994	Duroc_hypomethylation
299083	11	78338951	9.16696e-07	0.00046317	-32.1439	Duroc_hypomethylation
299172	11	78403031	3.06635e-05	0.00949111	-26.6867	Duroc_hypomethylation
299630	11	78625629	0.00018784	0.0414526	28.4637	Duroc_hypermethylation
300193	11	78902854	2.01911e-06	0.00091622	-30.5322	Duroc_hypomethylation
300394	12	137649	3.61868e-05	0.0109161	39.5238	Duroc_hypermethylation
300410	12	161007	1.76784e-09	2.00443e-06	47.6556	Duroc_hypermethylation
300411	12	161018	1.92715e-06	0.00087822	37.7451	Duroc_hypermethylation
300447	12	186406	2.19638e-05	0.00712331	30.0087	Duroc_hypermethylation
300556	12	236179	3.4394e-24	7.3508e-20	-79.1626	Duroc_hypomethylation		METRNL	METRNL
300828	12	427724	2.7431e-19	2.2991e-15	-68.5578	Duroc_hypomethylation
300947	12	514066	8.16648e-08	5.68533e-05	50.6549	Duroc_hypermethylation
300983	12	540681	7.40581e-06	0.00283152	-36.9231	Duroc_hypomethylation	WDR45B
300984	12	540704	7.91516e-07	0.00040961	-34.5865	Duroc_hypomethylation	WDR45B
300985	12	540707	5.657e-05	0.0158564	-31.8856	Duroc_hypomethylation	WDR45B
300993	12	546428	7.8803e-15	3.1481e-11	61.3306	Duroc_hypermethylation	WDR45B
300999	12	547672	5.1004e-15	2.0568e-11	-59.1155	Duroc_hypomethylation
301560	12	800005	2.3652e-10	3.27194e-07	-55	Duroc_hypomethylation		SLC16A3	SLC16A3
301869	12	929876	2.8182e-14	1.0209e-10	68.8776	Duroc_hypermethylation		FASN
302029	12	969202	1.01341e-05	0.00368669	-37.1542	Duroc_hypomethylation
302176	12	1002670	8.01189e-05	0.0211011	32.6583	Duroc_hypermethylation		ASPSCR1	LRRC45
302181	12	1004677	4.2314e-11	7.20608e-08	56.7251	Duroc_hypermethylation		ASPSCR1	LRRC45
303713	12	1425962	9.38737e-08	6.44088e-05	44.2857	Duroc_hypermethylation
303740	12	1435842	7.6169e-11	1.20588e-07	45.3333	Duroc_hypermethylation
303867	12	1468236	5.385e-05	0.0151836	28.7182	Duroc_hypermethylation
303916	12	1499051	4.94644e-08	3.75555e-05	-41.7143	Duroc_hypomethylation
303924	12	1503046	4.9472e-19	3.8449e-15	-64	Duroc_hypomethylation		SLC38A10
304132	12	1600355	3.89725e-08	3.0623e-05	36.9565	Duroc_hypermethylation		AATK
304289	12	1690962	4.36357e-06	0.0017832	-40.5859	Duroc_hypomethylation
304396	12	1716751	0.00018848	0.0415507	34.4952	Duroc_hypermethylation		RPTOR
304812	12	1891845	1.0306e-11	2.03019e-08	45.4545	Duroc_hypermethylation
305210	12	2219944	3.12554e-09	3.35684e-06	37.6153	Duroc_hypermethylation
305367	12	2369708	0.00015271	0.0353423	34.7673	Duroc_hypermethylation
305416	12	2463847	1.16555e-06	0.00057005	30.5556	Duroc_hypermethylation
305632	12	2600219	2.75447e-08	2.27844e-05	59.0326	Duroc_hypermethylation
305980	12	3117755	1.83431e-05	0.00613523	-33.6792	Duroc_hypomethylation		RBFOX3
305981	12	3117756	7.54907e-06	0.00287809	-34.0852	Duroc_hypomethylation
306030	12	3160355	8.7046e-10	1.06e-06	46.2321	Duroc_hypermethylation
306982	12	3910401	1.77517e-06	0.00081768	30.303	Duroc_hypermethylation			TNRC6C
307139	12	4243322	0.0001837	0.0406428	28.9447	Duroc_hypermethylation
307417	12	4444692	5.96127e-06	0.00235941	50	Duroc_hypermethylation
307597	12	4681940	6.45454e-06	0.00253143	37.7185	Duroc_hypermethylation
308079	12	5108284	8.621e-05	0.0222709	-31.3596	Duroc_hypomethylation		UBE2O
308178	12	5153675	2.95851e-05	0.00921739	-41.6369	Duroc_hypomethylation		PRPSAP1
308365	12	5293920	0.00017379	0.0390159	27.1561	Duroc_hypermethylation		RNF157
308700	12	5607058	0.00013056	0.0311249	40.6109	Duroc_hypermethylation
308730	12	5657320	6.77862e-06	0.00264616	34.8945	Duroc_hypermethylation		ITGB4
308732	12	5657372	6.80635e-06	0.00265214	35.4521	Duroc_hypermethylation		ITGB4
309890	12	7061788	2.49e-06	0.00109732	48.635	Duroc_hypermethylation
310203	12	8082310	1.7118e-15	7.5435e-12	-68.4271	Duroc_hypomethylation		SLC39A11
310421	12	8811974	2.05967e-05	0.0067672	37.1931	Duroc_hypermethylation
310542	12	11354881	7.35148e-08	5.21467e-05	41.5552	Duroc_hypermethylation
310548	12	11451426	7.13846e-09	7.01462e-06	53.6667	Duroc_hypermethylation
310815	12	12319436	4.91418e-09	4.98952e-06	48.1915	Duroc_hypermethylation		AXIN2
311050	12	13385666	1.03879e-05	0.00377261	45.2489	Duroc_hypermethylation
311226	12	14333510	2.76288e-07	0.0001661	36.668	Duroc_hypermethylation
311229	12	14333543	3.3392e-09	3.54182e-06	37.6318	Duroc_hypermethylation
311699	12	16121983	7.03172e-05	0.0189397	26.2911	Duroc_hypermethylation
311755	12	16836351	8.8368e-13	2.2893e-09	58.3476	Duroc_hypermethylation
311887	12	17343849	1.3601e-10	1.97751e-07	38.75	Duroc_hypermethylation
311891	12	17365589	9.65171e-08	6.61164e-05	38.4615	Duroc_hypermethylation
311919	12	17618192	2.4658e-06	0.00108886	-31.781	Duroc_hypomethylation		NSF
312017	12	17870036	3.7031e-11	6.40857e-08	42.1627	Duroc_hypermethylation
312133	12	18060440	5.62475e-08	4.18871e-05	33.3333	Duroc_hypermethylation
312134	12	18060444	1.85444e-06	0.0008487	29.1667	Duroc_hypermethylation	ARHGAP27
312135	12	18060445	7.09034e-08	5.06822e-05	32.5301	Duroc_hypermethylation
312149	12	18080666	3.25933e-06	0.00138766	30.1859	Duroc_hypermethylation
312157	12	18085134	1.90855e-05	0.00634382	-27.2727	Duroc_hypomethylation
312780	12	18943622	3.94766e-06	0.00164148	41.9437	Duroc_hypermethylation
312869	12	19046832	3.76666e-08	2.9927e-05	44.3939	Duroc_hypermethylation		C17orf53
313072	12	19483451	1.322e-05	0.00461311	31.4827	Duroc_hypermethylation
313073	12	19483459	1.0391e-10	1.57608e-07	52.8314	Duroc_hypermethylation
313945	12	21115633	9.57577e-06	0.00352398	-38.6792	Duroc_hypomethylation		KRT14
313947	12	21115648	4.51713e-07	0.00025406	-36.5385	Duroc_hypomethylation		KRT14
314065	12	21456969	1.91031e-05	0.00634474	39.5833	Duroc_hypermethylation			KRTAP3-1
314086	12	21534151	1.52323e-06	0.00071629	54.0172	Duroc_hypermethylation
314219	12	21978767	2.34371e-05	0.00750434	-35.1642	Duroc_hypomethylation			IGFBP4
314220	12	21978800	0.00016697	0.0379643	-31.3234	Duroc_hypomethylation			IGFBP4
315139	12	23498996	0.00019329	0.0424132	-28.8889	Duroc_hypomethylation
315238	12	23557191	4.16937e-09	4.33628e-06	49.1318	Duroc_hypermethylation
315798	12	24750181	1.2068e-10	1.76666e-07	53.7984	Duroc_hypermethylation
316595	12	26044685	4.18977e-06	0.0017204	-37.0351	Duroc_hypomethylation
317570	12	33625356	1.184e-10	1.73913e-07	62.2222	Duroc_hypermethylation		MSI2
317887	12	34605062	1.60055e-07	0.00010398	-36.4253	Duroc_hypomethylation			TSPOAP1
319267	12	40717220	4.025e-05	0.0119396	-36.2121	Duroc_hypomethylation
320316	12	44690251	5.09795e-06	0.00204806	-42.602	Duroc_hypomethylation
321340	12	47543233	0.000177	0.0395706	-28.3858	Duroc_hypomethylation		DOC2B
322077	12	48985699	1.18636e-07	7.961e-05	52.3379	Duroc_hypermethylation		RAP1GAP2
322107	12	49584682	0.00018572	0.041049	33.3607	Duroc_hypermethylation
322269	12	50007719	1.98971e-05	0.00657571	37.2593	Duroc_hypermethylation
324355	12	53127097	0.00021424	0.0458351	30.0573	Duroc_hypermethylation		CHD3
324793	12	53690796	4.29763e-06	0.00175793	37.6633	Duroc_hypermethylation
324881	12	53787564	4.13447e-07	0.00023595	30.7046	Duroc_hypermethylation
325708	12	55746233	2.3061e-12	5.5379e-09	52.8571	Duroc_hypermethylation
326135	12	57003476	6.27652e-07	0.00033663	40.0376	Duroc_hypermethylation		MYOCD
326237	12	57209650	3.99454e-06	0.00165454	-43.6364	Duroc_hypomethylation
326706	12	58387810	2.19122e-07	0.00013555	-32.2581	Duroc_hypomethylation
327340	12	59483843	4.78404e-07	0.00026455	-30.4348	Duroc_hypomethylation
327613	12	59844206	7.10266e-05	0.0190947	-25.3494	Duroc_hypomethylation		ULK2
327672	12	59935133	1.35631e-07	8.97463e-05	-40.2025	Duroc_hypomethylation		SLC47A2
327745	12	59973163	3.59653e-07	0.00020775	-42.5058	Duroc_hypomethylation
327759	12	60002051	1.08579e-06	0.00053656	-50.5056	Duroc_hypomethylation
327806	12	60052000	0.00016757	0.0380184	30.0419	Duroc_hypermethylation
328089	12	60203498	0.00016477	0.0376233	-28.876	Duroc_hypomethylation
328234	12	60316631	6.45511e-06	0.00253143	-37.9681	Duroc_hypomethylation		SLC5A10
328235	12	60318679	1.07644e-05	0.00388951	-48.8722	Duroc_hypomethylation		SLC5A10
328731	12	60565809	5.74864e-05	0.0160817	-31.9036	Duroc_hypomethylation
330215	12	61230992	0.00016773	0.0380352	35.0649	Duroc_hypermethylation
332067	13	22354336	9.7138e-11	1.48824e-07	-44.2308	Duroc_hypomethylation
332298	13	23783174	1.45059e-07	9.51011e-05	42.823	Duroc_hypermethylation
332301	13	23788262	2.23466e-09	2.44927e-06	-38.9223	Duroc_hypomethylation
332617	13	26472468	5.43486e-05	0.0152839	25.5831	Duroc_hypermethylation
335613	13	49578160	3.6237e-16	1.7602e-12	-77.7778	Duroc_hypomethylation
335690	13	52038238	0.0001782	0.0397359	-32.9782	Duroc_hypomethylation
338679	13	76350080	3.50015e-05	0.0106035	40.4678	Duroc_hypermethylation
340527	13	100454342	5.36214e-05	0.0151492	28.075	Duroc_hypermethylation
340529	13	100454366	0.00015819	0.0363934	-29.6573	Duroc_hypomethylation
340536	13	100582326	0.00014747	0.0342952	-41.6667	Duroc_hypomethylation
343002	13	135903348	3.43556e-08	2.75e-05	53.3683	Duroc_hypermethylation
343067	13	136699930	2.882e-05	0.00901675	-34.6154	Duroc_hypomethylation	MYLK	MYLK
343069	13	136699947	9.37924e-05	0.0239069	-27.8471	Duroc_hypomethylation
343473	13	140049308	0.000224	0.0475175	30.3509	Duroc_hypermethylation		GPR156
343745	13	146639368	1.68314e-05	0.00568746	-40.7143	Duroc_hypomethylation
343909	13	152743022	9.51419e-05	0.0241716	29.9261	Duroc_hypermethylation
344345	13	177436638	0.00013855	0.0325584	35.6735	Duroc_hypermethylation
345952	13	201368253	5.5e-06	0.00219312	40.0901	Duroc_hypermethylation
346463	13	204127740	9.47074e-09	8.99623e-06	46.9349	Duroc_hypermethylation
347578	13	205878354	4.02952e-05	0.0119448	29.5635	Duroc_hypermethylation	SLC37A1
347987	13	206185697	2.45551e-05	0.00779551	33.6735	Duroc_hypermethylation		PKNOX1
348174	13	206328825	0.00020217	0.0438675	35.7143	Duroc_hypermethylation
348418	13	206470867	0.00017482	0.039228	34.5622	Duroc_hypermethylation
349156	13	206984007	1.42976e-05	0.00493266	-39.5588	Duroc_hypomethylation
349542	13	207140595	8.396e-05	0.021866	-33.3043	Duroc_hypomethylation
349725	13	207215357	4.47659e-05	0.0130617	37.6623	Duroc_hypermethylation		TRPM2
349820	13	207272361	2.13664e-05	0.00696655	31.2522	Duroc_hypermethylation			LRRC3
351539	13	208171306	1.75611e-05	0.00590137	30	Duroc_hypermethylation		PCBP3
352357	14	3467044	3.618e-05	0.0109161	-34.2161	Duroc_hypomethylation
352359	14	3467108	4.02325e-07	0.00023022	-36.5079	Duroc_hypomethylation
352832	14	6482378	5.57945e-07	0.00030266	33.3786	Duroc_hypermethylation		BMP1
352974	14	6872853	9.296e-06	0.00344036	33.9611	Duroc_hypermethylation	CCAR2
352982	14	6881739	1.0446e-10	1.57775e-07	48.3871	Duroc_hypermethylation		BIN3
353158	14	7352728	1.1077e-12	2.83528e-09	25.0071	Duroc_hypermethylation
353762	14	11198487	7.2109e-10	8.9085e-07	-52.7619	Duroc_hypomethylation
353975	14	13686390	3.8716e-20	3.9404e-16	76.9672	Duroc_hypermethylation
353976	14	13686393	4.4799e-21	5.3193e-17	77.1021	Duroc_hypermethylation
355960	14	27022808	5.8305e-08	4.32686e-05	41.0256	Duroc_hypermethylation
360784	14	48805886	7.04826e-06	0.00272899	31.2292	Duroc_hypermethylation
362022	14	50823569	0.0001646	0.0376045	-34.6004	Duroc_hypomethylation	SCARF2
365903	14	80799503	5.21879e-09	5.2613e-06	35.5353	Duroc_hypermethylation
366636	14	89382550	1.66331e-08	1.48346e-05	-48.4755	Duroc_hypomethylation
366852	14	91130596	4.4564e-06	0.00181766	27.5897	Duroc_hypermethylation		RASSF4	RASSF4
366885	14	92208688	6.81921e-05	0.0185426	32.2479	Duroc_hypermethylation
367847	14	107038569	2.0449e-08	1.76944e-05	39.5982	Duroc_hypermethylation		SORBS1
367850	14	107053802	1.29085e-06	0.00062207	42.963	Duroc_hypermethylation
368680	14	111048001	6.43712e-07	0.00034395	27.5149	Duroc_hypermethylation	DNMBP
368681	14	111048004	2.64408e-08	2.20746e-05	28.3333	Duroc_hypermethylation	DNMBP
368682	14	111048013	8.439e-05	0.0219154	25.2564	Duroc_hypermethylation	DNMBP
368683	14	111048017	3.55975e-07	0.0002059	29.5758	Duroc_hypermethylation	DNMBP
368686	14	111048029	4.45892e-07	0.00025145	29.0238	Duroc_hypermethylation	DNMBP
368687	14	111048033	8.15124e-06	0.00305987	29.2196	Duroc_hypermethylation	DNMBP
368688	14	111048067	4.39626e-08	3.37378e-05	34.118	Duroc_hypermethylation	DNMBP
368689	14	111048072	6.16519e-08	4.53417e-05	28.0702	Duroc_hypermethylation	DNMBP
369158	14	112100319	2.805e-05	0.0087967	37.8788	Duroc_hypermethylation
369307	14	112280307	0.00010881	0.0270258	-34.4498	Duroc_hypomethylation
369455	14	112620913	9.88851e-08	6.763e-05	54.2735	Duroc_hypermethylation		DPCD
369591	14	113116064	1.7186e-11	3.14102e-08	42.6236	Duroc_hypermethylation
369643	14	113231144	0.00022054	0.0469477	-25.9804	Duroc_hypomethylation			PITX3
370176	14	115544116	9.15019e-06	0.00338933	26.7386	Duroc_hypermethylation
370471	14	122728408	2.957e-05	0.00921739	-34.6154	Duroc_hypomethylation
370489	14	123233788	0.00010665	0.0265968	34.9896	Duroc_hypermethylation
370520	14	123418701	5.86634e-08	4.33839e-05	36.6667	Duroc_hypermethylation
370577	14	123648567	9.41064e-07	0.00047381	-41.6667	Duroc_hypomethylation
370801	14	126317819	6.62434e-07	0.00035175	40.7483	Duroc_hypermethylation		GFRA1
370878	14	126690430	0.00021268	0.0456155	-29.7566	Duroc_hypomethylation		PNLIPRP3	PNLIPRP3
371626	14	130672308	1.66387e-06	0.00077307	28.9034	Duroc_hypermethylation
372008	14	132186617	0.00022032	0.0469243	-31.3482	Duroc_hypomethylation			DMBT1
372253	14	132754797	0.00018908	0.0416254	-39.0957	Duroc_hypomethylation
372612	14	134012771	7.65341e-09	7.48622e-06	-45.9559	Duroc_hypomethylation		FAM53B
372841	14	134467445	1.06587e-05	0.00385458	33.3333	Duroc_hypermethylation
372911	14	134516937	1.27214e-07	8.457e-05	37.5788	Duroc_hypermethylation
373452	14	137078126	3.68784e-06	0.00155003	33.9487	Duroc_hypermethylation		CLRN3
373584	14	137274763	1.84303e-09	2.06774e-06	37.4224	Duroc_hypermethylation
373679	14	137462899	9.82065e-06	0.00359715	-45.1906	Duroc_hypomethylation
374103	14	138525818	4.25028e-05	0.0124694	31.9457	Duroc_hypermethylation		MGMT
374791	14	139328762	1.26503e-06	0.00061308	42.0847	Duroc_hypermethylation
374886	14	139552165	4.0545e-08	3.16662e-05	47.5	Duroc_hypermethylation
375025	14	139839567	2.16737e-08	1.853e-05	-42.3287	Duroc_hypomethylation
375563	14	140436437	3.98059e-06	0.00165196	-38.4133	Duroc_hypomethylation
376166	14	140625257	0.00020038	0.0435226	-29.2546	Duroc_hypomethylation
376544	14	140778400	3.09957e-05	0.00957315	-36.1582	Duroc_hypomethylation
377134	14	140972230	2.626e-05	0.00826601	33.4596	Duroc_hypermethylation	CFAP46		CFAP46
377220	14	141010566	6.91478e-05	0.0187055	35.1307	Duroc_hypermethylation
377757	14	141211421	6.4422e-10	8.14718e-07	43.8596	Duroc_hypermethylation
378342	14	141423215	5.98675e-05	0.0166065	28.869	Duroc_hypermethylation
378553	15	3902432	1.55657e-08	1.40076e-05	44.6276	Duroc_hypermethylation
379650	15	30428287	1.02849e-06	0.00051179	-30.137	Duroc_hypomethylation
379742	15	30746319	1.77196e-07	0.00011407	-45.2381	Duroc_hypomethylation
380432	15	33643254	0.00016726	0.037989	-29.2857	Duroc_hypomethylation
382200	15	61249796	1.48367e-06	0.00070311	31.115	Duroc_hypermethylation
382201	15	61249798	3.09597e-08	2.53037e-05	42.1489	Duroc_hypermethylation
382604	15	69536803	1.4661e-10	2.11723e-07	-57.8947	Duroc_hypomethylation
382914	15	76644757	2.1063e-11	3.79887e-08	-66.0805	Duroc_hypomethylation		MYO3B
382921	15	76767979	1.21376e-06	0.00059294	-38.6281	Duroc_hypomethylation		MYO3B
385346	15	106195902	3.75961e-05	0.0112461	26.8938	Duroc_hypermethylation
386092	15	120217833	5.63529e-08	4.18926e-05	-39.3939	Duroc_hypomethylation
386390	15	121001728	2.05802e-08	1.7736e-05	-41.0256	Duroc_hypomethylation		CFAP65
386839	15	121505628	5.97932e-09	5.9164e-06	44.4133	Duroc_hypermethylation
388338	15	132830193	2.36523e-05	0.00755061	34.8837	Duroc_hypermethylation		DIS3L2
389531	15	135831164	2.9764e-12	6.84011e-09	51.8537	Duroc_hypermethylation
389577	15	135934920	4.75829e-06	0.00192791	25	Duroc_hypermethylation		AGAP1
389895	15	136310153	4.56481e-05	0.0132828	26.7311	Duroc_hypermethylation
390010	15	137054011	7.78371e-06	0.00294441	40.1639	Duroc_hypermethylation
390037	15	137158915	0.00021874	0.0466575	-31.3093	Duroc_hypomethylation
390075	15	137226860	1.40781e-05	0.0048687	41.6667	Duroc_hypermethylation
390359	15	137646596	2.21544e-09	2.43444e-06	48.5772	Duroc_hypermethylation
390871	15	137976027	0.00012328	0.0298233	37.6866	Duroc_hypermethylation
390952	15	138124992	5.85621e-05	0.0163505	36.0169	Duroc_hypermethylation
391121	15	138323604	6.0097e-12	1.26545e-08	70.2703	Duroc_hypermethylation
391410	15	138492201	1.17793e-08	1.09458e-05	32.3966	Duroc_hypermethylation
391486	15	138535223	5.34546e-05	0.015112	31.7841	Duroc_hypermethylation		HDAC4
391913	15	138854919	7.98542e-05	0.0210444	33.964	Duroc_hypermethylation
391951	15	138882080	0.00013524	0.032044	-29.4444	Duroc_hypomethylation
391958	15	138889796	1.566e-05	0.00534204	28.7179	Duroc_hypermethylation
391972	15	138908421	5.91199e-06	0.00234324	36.3114	Duroc_hypermethylation
392175	15	139272041	3.05432e-05	0.00946073	-35.4279	Duroc_hypomethylation
392216	15	139281767	0.00012986	0.0310108	-38.6842	Duroc_hypomethylation
393161	15	139767870	5.3476e-11	8.82572e-08	38.1272	Duroc_hypermethylation		CROCC2	CROCC2
393732	15	140042222	0.00013849	0.0325584	38.2128	Duroc_hypermethylation
393887	15	140120467	3.2746e-07	0.00019307	32.8856	Duroc_hypermethylation
394397	15	140346122	4.3831e-07	0.00024816	35.1064	Duroc_hypermethylation		PDCD1	PDCD1
394512	16	674467	1.00059e-05	0.00364939	-25.52	Duroc_hypomethylation
394734	16	4236314	2.906e-11	5.0702e-08	50.6609	Duroc_hypermethylation		ANKH
395036	16	15542361	4.01876e-05	0.0119294	-29.5682	Duroc_hypomethylation
395276	16	20664719	0.00019703	0.0429918	-38.573	Duroc_hypomethylation
395459	16	23324214	0.00012025	0.0292722	27.1925	Duroc_hypermethylation
395949	16	32339551	3.78429e-06	0.00158434	-43.2292	Duroc_hypomethylation
396491	16	43031997	1.67782e-09	1.90742e-06	58.2609	Duroc_hypermethylation
397808	16	52705655	1.14452e-06	0.00056104	29.6296	Duroc_hypermethylation
399253	16	71330545	3.6918e-32	1.7534e-27	-90	Duroc_hypomethylation
399470	16	72761437	1.98384e-05	0.00656853	49.8759	Duroc_hypermethylation
399674	16	74723912	1.56012e-09	1.79035e-06	-53.1368	Duroc_hypomethylation
399963	16	75374515	0.0002271	0.0479846	31.25	Duroc_hypermethylation
401470	16	78370771	6.6848e-08	4.84312e-05	42.5	Duroc_hypermethylation
401472	16	78370820	3.16981e-06	0.00135359	33.3333	Duroc_hypermethylation
401552	16	78486701	4.6131e-11	7.76328e-08	44.2857	Duroc_hypermethylation
401553	16	78486726	7.35622e-08	5.21467e-05	32.5	Duroc_hypermethylation
401554	16	78486727	3.6362e-10	4.94175e-07	41.1765	Duroc_hypermethylation
401560	16	78488149	4.9163e-11	8.20891e-08	42.2535	Duroc_hypermethylation
401631	16	78563753	0.00014239	0.0332962	-25.7983	Duroc_hypomethylation
402375	16	79015494	1.58375e-06	0.00074068	29.1667	Duroc_hypermethylation
403732	16	79447618	1.34435e-05	0.00468718	-33.956	Duroc_hypomethylation
404100	16	79583719	8.36829e-07	0.00042686	41.2136	Duroc_hypermethylation		CEP72
404103	16	79583752	1.18972e-05	0.00421684	38.2738	Duroc_hypermethylation		CEP72
404970	17	7327387	3.9308e-10	5.29892e-07	60.0174	Duroc_hypermethylation
405081	17	9342458	1.1342e-12	2.88574e-09	69.656	Duroc_hypermethylation
405117	17	10191154	7.81e-05	0.0207391	-40.091	Duroc_hypomethylation
405413	17	11340033	5.01761e-07	0.00027462	-34.9094	Duroc_hypomethylation		IKBKB
406674	17	27792561	1.79981e-06	0.00082724	36.2145	Duroc_hypermethylation
407810	17	30813807	3.83504e-09	4.01789e-06	-39.662	Duroc_hypomethylation
408671	17	33912244	5.09562e-07	0.00027818	47.6558	Duroc_hypermethylation
408979	17	34627593	9.92156e-05	0.0250503	-26.087	Duroc_hypomethylation		TCF15	TCF15
410487	17	40031773	8.49662e-05	0.0220233	32.7222	Duroc_hypermethylation	SOGA1
410515	17	40130684	9.72215e-07	0.00048606	-27.6596	Duroc_hypomethylation		SAMHD1
411134	17	43570137	3.05813e-06	0.00131378	39.2633	Duroc_hypermethylation
412136	17	47749611	8.2248e-12	1.67416e-08	49.0196	Duroc_hypermethylation	PIGT
412348	17	48171343	4.187e-05	0.0123345	28.1855	Duroc_hypermethylation		TP53RK
412847	17	49093710	3.53267e-07	0.00020517	35.8194	Duroc_hypermethylation
413779	17	52510845	8.89245e-07	0.0004509	40.95	Duroc_hypermethylation
414175	17	53612575	1.89971e-06	0.00086756	-39.586	Duroc_hypomethylation
415220	17	57937445	2.27576e-08	1.9263e-05	33.3333	Duroc_hypermethylation
415371	17	58279903	0.00021227	0.0455501	-25.6729	Duroc_hypomethylation
415427	17	58404123	2.02975e-05	0.00668431	26.087	Duroc_hypermethylation
416904	17	60317008	1.85822e-05	0.00620549	-31.9342	Duroc_hypomethylation
417087	17	60682232	3.84042e-06	0.00160469	-36.8481	Duroc_hypomethylation
419511	17	62038688	0.00010875	0.0270258	-35.6471	Duroc_hypomethylation
420404	17	62304002	1.25799e-06	0.00061106	-34.6184	Duroc_hypomethylation
423106	18	711730	3.4272e-07	0.00020041	28.3107	Duroc_hypermethylation		NCAPG2
423149	18	762096	9.9985e-06	0.00364939	33.2443	Duroc_hypermethylation
423150	18	762115	6.88487e-07	0.00036333	42.6283	Duroc_hypermethylation		PTPRN2
423151	18	762116	1.4326e-05	0.00493848	36.7647	Duroc_hypermethylation
423153	18	762134	8.591e-05	0.0222155	31.2003	Duroc_hypermethylation
423164	18	767313	0.0001246	0.0300563	-30.3942	Duroc_hypomethylation
423459	18	1063024	8.49875e-08	5.88788e-05	39.6492	Duroc_hypermethylation		PTPRN2
424621	18	1888054	0.00011304	0.027841	-28.8593	Duroc_hypomethylation
424760	18	2167846	1.78184e-06	0.00081986	-36.0425	Duroc_hypomethylation
424771	18	2169011	2.69128e-06	0.00117388	-40.8867	Duroc_hypomethylation
424836	18	2260775	8.05059e-09	7.8033e-06	-41.0037	Duroc_hypomethylation
424855	18	2271017	1.2116e-11	2.32244e-08	56.2867	Duroc_hypermethylation
424903	18	2344068	7.91315e-07	0.00040961	-38.3772	Duroc_hypomethylation
424907	18	2345786	0.00017583	0.0393907	-28.4068	Duroc_hypomethylation
424920	18	2377276	6.93014e-05	0.0187251	33.6891	Duroc_hypermethylation
424924	18	2377991	2.04688e-06	0.00092621	41.405	Duroc_hypermethylation
424964	18	2460555	7.98195e-07	0.00041107	54.8364	Duroc_hypermethylation
424979	18	2473649	9.167e-05	0.023422	32.1128	Duroc_hypermethylation
425265	18	2585011	9.26635e-05	0.0236333	26.2032	Duroc_hypermethylation
425278	18	2606593	2.32379e-05	0.0074629	36.8718	Duroc_hypermethylation
425876	18	3171186	1.26485e-05	0.00444261	-36.4326	Duroc_hypomethylation
425886	18	3177888	6.7789e-10	8.54775e-07	-57.9877	Duroc_hypomethylation		DPP6
425993	18	3340514	1.18626e-05	0.00420805	30.8807	Duroc_hypermethylation
426013	18	3471585	1.1915e-12	2.9959e-09	58.9044	Duroc_hypermethylation		DPP6
426014	18	3471592	2.358e-10	3.27194e-07	51.352	Duroc_hypermethylation		DPP6
426488	18	4457446	8.67103e-07	0.00044072	40.4444	Duroc_hypermethylation
426489	18	4457461	2.36802e-08	1.99648e-05	52.4183	Duroc_hypermethylation
426587	18	4716150	1.53e-11	2.84351e-08	54.4144	Duroc_hypermethylation
428706	18	10121564	8.5879e-11	1.33489e-07	-50.3672	Duroc_hypomethylation		HIPK2
429021	18	12111957	3.42351e-06	0.00144747	42.8181	Duroc_hypermethylation		DGKI
429081	18	13480209	7.4879e-08	5.29046e-05	47.2471	Duroc_hypermethylation
429316	18	15370557	8.68297e-06	0.00323589	-33.5837	Duroc_hypomethylation
429593	18	17228822	1.00152e-05	0.00364963	36.0449	Duroc_hypermethylation
431653	18	39516651	7.075e-05	0.0190324	30.8172	Duroc_hypermethylation
431876	18	41940864	3.72921e-06	0.00156281	-37.2405	Duroc_hypomethylation
432405	18	43946341	1.05854e-06	0.00052431	36.1811	Duroc_hypermethylation		CREB5
432410	18	44053463	5.1975e-14	1.7222e-10	53.2692	Duroc_hypermethylation
432411	18	44053480	4.6595e-13	1.28189e-09	47.1429	Duroc_hypermethylation
433269	18	46557552	5.41986e-08	4.05024e-05	41.5079	Duroc_hypermethylation
433395	18	47667962	5.50289e-08	4.10512e-05	36.9545	Duroc_hypermethylation		MPP6
433678	18	48746153	2.7263e-12	6.35431e-09	59.887	Duroc_hypermethylation		UBE2D4
433681	18	48746188	1.351e-11	2.54399e-08	55.9163	Duroc_hypermethylation		UBE2D4
434013	18	49578719	6.19411e-05	0.0170709	31.6299	Duroc_hypermethylation
434125	18	50006792	7.36082e-06	0.00281936	40.912	Duroc_hypermethylation		IGFBP1
434141	18	50036554	5.24664e-06	0.00210225	45.1389	Duroc_hypermethylation
434176	18	50073067	2.63891e-09	2.86298e-06	49.1763	Duroc_hypermethylation
434178	18	50075031	6.88827e-05	0.0186761	30.3026	Duroc_hypermethylation
434857	18	50828354	4.43156e-07	0.00025024	49.9657	Duroc_hypermethylation
435288	18	52166882	8.5682e-11	1.33489e-07	44.8352	Duroc_hypermethylation
435381	18	52482553	3.4792e-05	0.010555	37.551	Duroc_hypermethylation
