# Supplementary material for: Epigenome-wide skeletal muscle DNA methylation profiles at the background of distinct metabolic types and ryanodine receptor variation in pigs
Source: BMC Genomics. 2019 Jun 13;20:492. doi: 10.1186/s12864-019-5880-1 (PMC6567458; doi:10.1186/s12864-019-5880-1)
Supplement: Supplementary file 4 — CpG sites significant at FDR < 5% and different in methylation level > 25% between Dupi and PiPP (XLSX 111 kb) [file 12864_2019_5880_MOESM4_ESM.xlsx]

## Sheet: Sheet1
Additional file 4
CpG sites significant at FDR < 5% and different in methylation level > 25% between Dupi and PiPP
							CpGs location
cg_name	chr	CpGposition	pvalue_Dupi_PiPP	qvalue_Dupi_PiPP	methdiff_Dupi_PiPP	methylation	exon of gene	introns of gene	TSS or in promoter regions with distance 2kb
83588	3	22720255	9.7875e-37	4.1604e-31	-96.7213	PiPP_hypomethylation
395452	16	22971915	7.8518e-23	2.5446e-18	-91.3159	PiPP_hypomethylation
415499	17	58446524	5.7141e-17	4.1878e-13	-89.0226	PiPP_hypomethylation
83642	3	22825202	8.8287e-25	5.3613e-20	-85.4545	PiPP_hypomethylation		COG7
419444	17	62013172	1.5715e-19	1.8054e-15	-81.9027	PiPP_hypomethylation
270579	9	131541446	3.5654e-14	1.3412e-10	-80	PiPP_hypomethylation
155361	5	84836090	6.692e-16	3.7429e-12	-79.6502	PiPP_hypomethylation
365356	14	75287471	4.0595e-16	2.3704e-12	-79.5455	PiPP_hypomethylation		MICU1
399443	16	72236655	2.4285e-22	6.0723e-18	-79.2208	PiPP_hypomethylation		FAM173B
275923	10	18453426	4.7617e-15	2.3536e-11	-79.1892	PiPP_hypomethylation
77877	3	6590375	8.6405e-22	1.8364e-17	-78.7179	PiPP_hypomethylation
86091	3	34885031	2.824e-16	1.7149e-12	-77.3715	PiPP_hypomethylation
351742	13	208221185	4.7637e-21	7.7882e-17	-75.6757	PiPP_hypomethylation
399444	16	72236656	7.6234e-17	5.4009e-13	-75.6098	PiPP_hypomethylation
328950	12	60687352	1.3142e-18	1.3625e-14	-75.6098	PiPP_hypomethylation		TOM1L2
31611	1	274109755	3.8097e-15	1.9052e-11	-75	PiPP_hypomethylation		FCN2
408609	17	33471925	2.6592e-12	6.45915e-09	-74.902	PiPP_hypomethylation
155735	5	88411817	1.9584e-23	8.3245e-19	-74.5763	PiPP_hypomethylation
193847	6	75647416	4.2802e-17	3.3693e-13	-72.1505	PiPP_hypomethylation	SDHB
392042	15	138988146	6.5671e-12	1.45391e-08	-70.9402	PiPP_hypomethylation
311350	12	15040883	1.0647e-11	2.24047e-08	-69.6429	PiPP_hypomethylation		SCN4A
415908	17	58870874	1.5343e-16	1.0519e-12	-69.3541	PiPP_hypomethylation
194063	6	76183034	1.2476e-10	1.93557e-07	-69.3421	PiPP_hypomethylation
79013	3	9163858	4.5973e-20	5.7477e-16	-69.2353	PiPP_hypomethylation
164579	6	8727456	1.3049e-13	4.1817e-10	-69.2194	PiPP_hypomethylation
20982	1	238134662	5.7984e-12	1.30412e-08	-67.561	PiPP_hypomethylation
30540	1	273421510	2.9253e-18	2.8261e-14	-67.2975	PiPP_hypomethylation
80372	3	11507507	2.6171e-12	6.39351e-09	-67.0654	PiPP_hypomethylation
390064	15	137203364	3.2955e-17	2.8017e-13	-66.675	PiPP_hypomethylation
354204	14	14710256	5.1112e-15	2.4412e-11	-66.6667	PiPP_hypomethylation
230450	7	91308007	2.7366e-11	5.2408e-08	-66.5946	PiPP_hypomethylation
327419	12	59542577	6.7097e-10	8.26707e-07	-66.4962	PiPP_hypomethylation
101099	3	108134141	2.7315e-15	1.416e-11	-66.3385	PiPP_hypomethylation			EHD3
20108	1	226683128	6.7952e-14	2.3108e-10	-65.9416	PiPP_hypomethylation
240387	8	1989649	1.0974e-14	4.7447e-11	-65	PiPP_hypomethylation	RGS12
179116	6	55151304	6.1135e-11	1.05639e-07	-64.745	PiPP_hypomethylation		MYH14
290244	11	5599725	3.0031e-12	7.17157e-09	-64.7059	PiPP_hypomethylation		PAN3
261022	9	41220775	6.1436e-11	1.05728e-07	-64.6552	PiPP_hypomethylation
425975	18	3315558	1.9729e-10	2.86225e-07	-64.6429	PiPP_hypomethylation		DPP6
292944	11	21977937	1.9853e-11	3.85347e-08	-64.6032	PiPP_hypomethylation
280004	10	44661945	6.372e-10	7.96651e-07	-64.5833	PiPP_hypomethylation
74943	3	2803154	2.4074e-10	3.42245e-07	-64.5325	PiPP_hypomethylation
271425	9	134713468	1.195e-11	2.47779e-08	-64.4984	PiPP_hypomethylation
160046	6	1421132	5.3603e-12	1.21199e-08	-64.2857	PiPP_hypomethylation
415910	17	58870883	1.2978e-12	3.38454e-09	-63.961	PiPP_hypomethylation
393895	15	140121455	1.105e-14	4.7447e-11	-63.9344	PiPP_hypomethylation
29683	1	272877891	2.2661e-13	6.8806e-10	-63.5234	PiPP_hypomethylation		ABO
392077	15	139003024	5.6024e-15	2.6152e-11	-63.5051	PiPP_hypomethylation		NDUFA10
365159	14	74265674	7.0114e-10	8.589e-07	-63.3604	PiPP_hypomethylation
6803	1	41265754	5.2069e-14	1.8757e-10	-62.8968	PiPP_hypomethylation
352359	14	3467108	2.6772e-12	6.46605e-09	-62.7451	PiPP_hypomethylation
257186	9	6878594	7.925e-14	2.6525e-10	-62.5	PiPP_hypomethylation		CLPB
329301	12	60786492	9.5365e-13	2.59855e-09	-62.5	PiPP_hypomethylation
276096	10	19716657	6.3803e-14	2.2264e-10	-62.5	PiPP_hypomethylation
259218	9	13621619	2.0684e-12	5.17198e-09	-62.5	PiPP_hypomethylation
415971	17	58944674	3.545e-15	1.794e-11	-62.2777	PiPP_hypomethylation
133844	5	2210654	2.1181e-10	3.06238e-07	-62.2593	PiPP_hypomethylation
353679	14	10515271	6.4423e-14	2.2264e-10	-62.2222	PiPP_hypomethylation
86006	3	34093691	1.4365e-12	3.72332e-09	-62.1538	PiPP_hypomethylation
365243	14	74655292	4.8089e-14	1.7622e-10	-62.0321	PiPP_hypomethylation
74733	3	1990801	5.6601e-15	2.6152e-11	-62	PiPP_hypomethylation		AMZ1
417121	17	60723823	5.2378e-13	1.48431e-09	-61.9064	PiPP_hypomethylation
351514	13	208153166	1.5524e-12	3.99945e-09	-61.6442	PiPP_hypomethylation		PCBP3
74737	3	1990835	1.3117e-13	4.1817e-10	-61.5385	PiPP_hypomethylation		AMZ1
86703	3	37732350	1.7475e-11	3.42311e-08	-61.4035	PiPP_hypomethylation
6816	1	42221799	7.0876e-21	1.0776e-16	-61.1765	PiPP_hypomethylation
408768	17	34365155	6.7063e-11	1.13573e-07	-61.1111	PiPP_hypomethylation		ANGPT4
175555	6	51813748	1.7997e-12	4.58103e-09	-61.1111	PiPP_hypomethylation
194847	6	78571025	1.2624e-08	1.06684e-05	-60.9547	PiPP_hypomethylation
255065	9	1016856	1.6383e-12	4.1953e-09	-60.538	PiPP_hypomethylation
92751	3	41391190	5.9256e-11	1.0323e-07	-60.3261	PiPP_hypomethylation
242234	8	3416353	2.8745e-14	1.1008e-10	-60.2564	PiPP_hypomethylation		SORCS2
25400	1	268056088	7.1171e-11	1.19578e-07	-60.101	PiPP_hypomethylation		FAM129B
259130	9	13270507	3.2676e-10	4.50967e-07	-59.7884	PiPP_hypomethylation
349539	13	207138988	1.1988e-12	3.14829e-09	-59.6491	PiPP_hypomethylation
347987	13	206185697	5.0405e-15	2.4348e-11	-59.1837	PiPP_hypomethylation		PKNOX1
215468	7	4986387	2.27e-16	1.4402e-12	-59.0909	PiPP_hypomethylation
74734	3	1990802	6.813e-13	1.89286e-09	-59.0164	PiPP_hypomethylation
414551	17	57013904	6.9236e-09	6.18291e-06	-58.9268	PiPP_hypomethylation	CASS4
293135	11	23261945	1.2337e-10	1.92095e-07	-58.9161	PiPP_hypomethylation		ENOX1
392049	15	138990117	7.5175e-11	1.25808e-07	-58.9022	PiPP_hypomethylation
405395	17	11308016	3.324e-13	9.6779e-10	-58.6957	PiPP_hypomethylation		IKBKB
224045	7	48162451	9.83658e-09	8.48135e-06	-58.6735	PiPP_hypomethylation	RASGRF1
3638	1	7292210	6.0319e-14	2.1547e-10	-58.6453	PiPP_hypomethylation
83338	3	22004720	7.48268e-09	6.62649e-06	-58.4038	PiPP_hypomethylation
124033	4	97984303	2.34179e-09	2.46397e-06	-58.3454	PiPP_hypomethylation
175246	6	51584334	1.9414e-13	6.0238e-10	-58.3333	PiPP_hypomethylation		TRAPPC6A
352357	14	3467044	5.61475e-09	5.17723e-06	-58.2864	PiPP_hypomethylation
162288	6	3257937	1.9131e-09	2.06399e-06	-58.239	PiPP_hypomethylation	GSE1
101193	3	108626856	1.1509e-10	1.81825e-07	-58.1105	PiPP_hypomethylation
266031	9	65986479	1.1898e-14	5.0087e-11	-57.7778	PiPP_hypomethylation
194519	6	77497081	5.63769e-08	3.90938e-05	-57.5976	PiPP_hypomethylation
272058	9	136388200	6.0373e-13	1.69954e-09	-57.5758	PiPP_hypomethylation
401631	16	78563753	5.6298e-11	9.84815e-08	-57.563	PiPP_hypomethylation
415427	17	58404123	9.95761e-08	6.346e-05	-57.2464	PiPP_hypomethylation
278334	10	26740206	4.5089e-10	5.97076e-07	-57.1429	PiPP_hypomethylation
155230	5	81911070	1.1549e-10	1.81825e-07	-56.948	PiPP_hypomethylation
354687	14	19743000	1.3952e-10	2.14103e-07	-56.6667	PiPP_hypomethylation
174362	6	49985699	4.5681e-17	3.5306e-13	-56.5217	PiPP_hypomethylation
326427	12	57818232	2.9271e-11	5.52991e-08	-56.4806	PiPP_hypomethylation
127634	4	120801978	1.6407e-11	3.30525e-08	-56.4537	PiPP_hypomethylation
125935	4	107540514	9.8489e-10	1.1565e-06	-56.3636	PiPP_hypomethylation		SLC16A1
99395	3	87142367	7.206e-13	1.98902e-09	-56.25	PiPP_hypomethylation
242505	8	3746937	2.14008e-08	1.68776e-05	-56.1892	PiPP_hypomethylation
3793	1	7479245	1.9678e-14	7.8911e-11	-56.0632	PiPP_hypomethylation
416017	17	58981933	1.43263e-07	8.565e-05	-55.9064	PiPP_hypomethylation
309895	12	7089674	2.2418e-10	3.21934e-07	-55.9004	PiPP_hypomethylation
110912	4	1084760	4.7141e-08	3.3735e-05	-55.6085	PiPP_hypomethylation
128073	4	123525127	4.1784e-10	5.60298e-07	-55.5718	PiPP_hypomethylation		BCAR3
141037	5	11007595	1.1561e-11	2.40908e-08	-55.5556	PiPP_hypomethylation		IFT27
311471	12	15361668	1.06731e-07	6.70148e-05	-55.393	PiPP_hypomethylation		KCNH6
347988	13	206185726	1.1211e-13	3.6657e-10	-55.3191	PiPP_hypomethylation		PKNOX1
385893	15	116145695	9.44722e-08	6.06616e-05	-55.303	PiPP_hypomethylation
29681	1	272877841	3.2511e-10	4.50147e-07	-55.2795	PiPP_hypomethylation		ABO
65152	2	137992822	7.05582e-08	4.74181e-05	-55.1163	PiPP_hypomethylation
74738	3	1990836	1.2821e-11	2.63285e-08	-55	PiPP_hypomethylation
170144	6	40720334	3.1213e-11	5.87074e-08	-54.9649	PiPP_hypomethylation
254129	9	408965	2.2098e-09	2.35802e-06	-54.8701	PiPP_hypomethylation
8664	1	74922484	1.18472e-08	1.00719e-05	-54.615	PiPP_hypomethylation
67695	2	144482880	1.44376e-08	1.201e-05	-54.4366	PiPP_hypomethylation
111125	4	1179184	4.96939e-08	3.50622e-05	-54.416	PiPP_hypomethylation		TOP1MT
389463	15	135625140	1.0868e-10	1.74995e-07	-54.4118	PiPP_hypomethylation		AGAP1
112354	4	1825095	2.36627e-07	0.0001327	-54.2647	PiPP_hypomethylation
280014	10	44862463	5.08284e-09	4.73816e-06	-54.2088	PiPP_hypomethylation		CACNB2
368512	14	110655436	1.6901e-11	3.35653e-08	-54.1667	PiPP_hypomethylation
259808	9	25183037	8.453e-10	1.00368e-06	-53.9394	PiPP_hypomethylation
329302	12	60786493	4.7539e-11	8.52645e-08	-53.8909	PiPP_hypomethylation		RAI1
204099	6	144540347	4.38183e-09	4.17627e-06	-53.8462	PiPP_hypomethylation
362822	14	52132599	4.08881e-09	3.91455e-06	-53.5782	PiPP_hypomethylation
355851	14	26424175	3.90812e-08	2.8593e-05	-53.4081	PiPP_hypomethylation
4217	1	9099606	7.7002e-10	9.29882e-07	-53.2456	PiPP_hypomethylation		SYNJ2
294909	11	63832825	2.71127e-07	0.00015007	-53.0214	PiPP_hypomethylation
380146	15	32553201	1.62573e-09	1.79363e-06	-52.8752	PiPP_hypomethylation
273645	10	5153683	4.14489e-08	3.017e-05	-52.8462	PiPP_hypomethylation
74730	3	1990139	5.9257e-12	1.32573e-08	-52.6936	PiPP_hypomethylation		AMZ1
396100	16	35327629	2.8007e-12	6.72604e-09	-52.6316	PiPP_hypomethylation		ANKRD55
30361	1	273326852	3.83756e-08	2.81252e-05	-52.6047	PiPP_hypomethylation		VAV2
244070	8	9039566	1.6581e-08	1.35023e-05	-52.5568	PiPP_hypomethylation
110851	4	1055770	2.74353e-09	2.7767e-06	-52.551	PiPP_hypomethylation		ZC3H3
312779	12	18936782	2.52222e-08	1.93178e-05	-52.5185	PiPP_hypomethylation
258844	9	11220536	1.84021e-07	0.00010643	-52.5097	PiPP_hypomethylation
47306	2	27613587	2.78318e-09	2.81013e-06	-52.381	PiPP_hypomethylation
31620	1	274147703	2.3158e-12	5.69004e-09	-52.381	PiPP_hypomethylation
94602	3	47884952	1.23891e-09	1.40811e-06	-52.1383	PiPP_hypomethylation
413762	17	52458326	4.1183e-12	9.41186e-09	-52.0803	PiPP_hypomethylation
263720	9	55856852	4.49188e-08	3.25281e-05	-51.8681	PiPP_hypomethylation
156649	5	103081858	2.4018e-06	0.00096407	-51.8662	PiPP_hypomethylation
402682	16	79161499	2.00668e-08	1.59737e-05	-51.861	PiPP_hypomethylation		LPCAT1
344880	13	195976078	1.89672e-07	0.00010925	-51.8537	PiPP_hypomethylation	URB1
86428	3	37350378	6.566e-10	8.16105e-07	-51.6667	PiPP_hypomethylation
162305	6	3262424	4.045e-11	7.34799e-08	-51.6317	PiPP_hypomethylation		GSE1
415840	17	58833122	6.7017e-10	8.26707e-07	-51.625	PiPP_hypomethylation
324693	12	53494325	2.43756e-07	0.00013634	-51.581	PiPP_hypomethylation		SLC25A35	SLC25A35
347578	13	205878354	3.3854e-10	4.6572e-07	-51.5625	PiPP_hypomethylation	SLC37A1
3468	1	6709398	1.8237e-10	2.67862e-07	-51.3978	PiPP_hypomethylation		PRKN
371282	14	128104392	2.452e-10	3.47423e-07	-51.2919	PiPP_hypomethylation
64366	2	136440215	9.16226e-07	0.00042014	-51.2531	PiPP_hypomethylation		TCF7
402730	16	79187851	1.31258e-06	0.00056702	-51.1111	PiPP_hypomethylation			SLC6A3
147886	5	40077731	3.37681e-07	0.00018074	-51.1036	PiPP_hypomethylation
230921	7	94074541	1.4994e-06	0.00063927	-51.049	PiPP_hypomethylation
101096	3	108129973	8.52937e-06	0.00287293	-51.0026	PiPP_hypomethylation
230039	7	87783633	1.58275e-08	1.29989e-05	-50.9988	PiPP_hypomethylation
170004	6	40244301	1.2151e-10	1.89897e-07	-50.9921	PiPP_hypomethylation
397813	16	52708977	4.97532e-09	4.64812e-06	-50.9615	PiPP_hypomethylation
278435	10	27238428	7.6429e-10	9.25588e-07	-50.9191	PiPP_hypomethylation		C9orf3
85899	3	33985100	4.53474e-08	3.27269e-05	-50.7937	PiPP_hypomethylation			ABAT
149855	5	40179177	1.11108e-06	0.00049507	-50.7752	PiPP_hypomethylation
85531	3	32054500	3.0957e-10	4.30042e-07	-50.7391	PiPP_hypomethylation		CLEC16A
338561	13	75593375	2.12561e-07	0.00012048	-50.708	PiPP_hypomethylation
274935	10	13671730	3.27309e-09	3.23562e-06	-50.6494	PiPP_hypomethylation
316930	12	26434448	6.05496e-09	5.4879e-06	-50.5195	PiPP_hypomethylation
373584	14	137274763	8.3448e-11	1.38665e-07	-50.3632	PiPP_hypomethylation
163222	6	4146544	4.13965e-09	3.95431e-06	-50.2924	PiPP_hypomethylation	COTL1
256269	9	3265910	1.27e-06	0.00055282	-50.2541	PiPP_hypomethylation			TRIM3
89032	3	39710135	2.95605e-08	2.23984e-05	-50.2484	PiPP_hypomethylation
361080	14	49514071	1.0843e-10	1.74995e-07	-50.2287	PiPP_hypomethylation
261331	9	43523352	1.7693e-10	2.62046e-07	-50	PiPP_hypomethylation
239063	8	1022206	1.1065e-11	2.3169e-08	-50	PiPP_hypomethylation
271964	9	136304762	1.38929e-08	1.1648e-05	-50	PiPP_hypomethylation
178801	6	54819222	3.95544e-07	0.00020624	-49.7594	PiPP_hypomethylation
303530	12	1398175	4.9848e-10	6.4743e-07	-49.6212	PiPP_hypomethylation
370471	14	122728408	5.79297e-09	5.29561e-06	-49.6154	PiPP_hypomethylation
31598	1	274095947	2.1154e-13	6.5161e-10	-49.4382	PiPP_hypomethylation
77592	3	6025642	1.1416e-13	3.7042e-10	-49.4129	PiPP_hypomethylation		TRRAP
64226	2	135632398	6.76723e-08	4.58787e-05	-49.4048	PiPP_hypomethylation		FSTL4
77812	3	6431080	3.12784e-08	2.36159e-05	-49.3896	PiPP_hypomethylation	ZNF394
134534	5	2869239	1.8251e-14	7.3887e-11	-49.3671	PiPP_hypomethylation
536	1	500290	4.6167e-10	6.0946e-07	-49.3506	PiPP_hypomethylation
316472	12	25597497	2.3629e-10	3.37053e-07	-49.1959	PiPP_hypomethylation
290320	11	5777739	5.35166e-09	4.95614e-06	-49.1676	PiPP_hypomethylation		FLT1
424773	18	2169279	5.47525e-08	3.80917e-05	-49.1642	PiPP_hypomethylation
229533	7	82204656	2.24383e-06	0.00090665	-49.1289	PiPP_hypomethylation
318071	12	35853743	7.4975e-08	4.98751e-05	-49.122	PiPP_hypomethylation
187989	6	64887754	3.95145e-09	3.79158e-06	-48.9805	PiPP_hypomethylation
23339	1	257702618	6.83395e-08	4.61837e-05	-48.8916	PiPP_hypomethylation		ASTN2
350617	13	207692355	4.11712e-08	3.00188e-05	-48.71	PiPP_hypomethylation
276630	10	23079753	2.3563e-10	3.37053e-07	-48.4375	PiPP_hypomethylation
209847	6	169272251	9.9924e-10	1.17012e-06	-48.3857	PiPP_hypomethylation
290522	11	6198136	1.03369e-07	6.54614e-05	-48.3688	PiPP_hypomethylation	MTUS2		MTUS2
432558	18	45212584	8.90848e-08	5.7902e-05	-48.3333	PiPP_hypomethylation
173036	6	48509229	2.80213e-07	0.00015409	-48.2843	PiPP_hypomethylation
77811	3	6431079	7.42556e-08	4.94739e-05	-48.2704	PiPP_hypomethylation
164654	6	9252044	2.06499e-06	0.00084483	-48.2563	PiPP_hypomethylation
30933	1	273650788	4.50411e-07	0.00023012	-48.2323	PiPP_hypomethylation
403194	16	79296364	3.125e-05	0.00876797	-48.0186	PiPP_hypomethylation
402336	16	78996939	4.88621e-08	3.46169e-05	-48	PiPP_hypomethylation
394876	16	5822714	2.96908e-06	0.00115788	-47.9651	PiPP_hypomethylation
77556	3	5931001	1.55519e-08	1.28364e-05	-47.9184	PiPP_hypomethylation			TRRAP
325709	12	55746253	5.98831e-07	0.00029428	-47.9167	PiPP_hypomethylation
354193	14	14689000	1.83046e-08	1.482e-05	-47.876	PiPP_hypomethylation	BLK		BLK
167000	6	27120317	8.68341e-08	5.6874e-05	-47.856	PiPP_hypomethylation		CDH5	CDH5
101095	3	108129954	2.32024e-05	0.00679724	-47.8469	PiPP_hypomethylation
40496	2	5016547	2.234e-12	5.52099e-09	-47.8172	PiPP_hypomethylation			CABP2
142325	5	15774872	5.81269e-07	0.00028631	-47.799	PiPP_hypomethylation
200758	6	97927474	4.97038e-09	4.64812e-06	-47.7741	PiPP_hypomethylation
307050	12	4040867	1.6516e-13	5.1886e-10	-47.576	PiPP_hypomethylation
158686	6	875386	1.7209e-10	2.55781e-07	-47.4576	PiPP_hypomethylation		GALNS
208682	6	167411814	8.4094e-10	1.0013e-06	-47.4561	PiPP_hypomethylation		ST3GAL3
325639	12	55496997	4.38336e-07	0.00022476	-47.449	PiPP_hypomethylation
284826	10	68158703	1.3306e-10	2.05683e-07	-47.4242	PiPP_hypomethylation
272647	9	137857263	6.5698e-15	3.0029e-11	-47.3684	PiPP_hypomethylation
397772	16	52545741	1.03414e-07	6.54614e-05	-47.2857	PiPP_hypomethylation
163005	6	3887899	9.04127e-06	0.00302389	-47.2727	PiPP_hypomethylation
68521	2	150480303	6.04381e-07	0.00029598	-47.2632	PiPP_hypomethylation		AFAP1L1
211097	6	170691555	2.73551e-05	0.00786742	-47.2549	PiPP_hypomethylation
272428	9	136900259	1.2534e-08	1.06134e-05	-47.2293	PiPP_hypomethylation
258764	9	10934586	4.5942e-07	0.0002336	-47.1846	PiPP_hypomethylation
87502	3	38756464	5.76316e-09	5.27972e-06	-47.1698	PiPP_hypomethylation
278234	10	26392759	1.06898e-06	0.00047983	-47.1576	PiPP_hypomethylation
424832	18	2251237	1.2e-06	0.00052747	-47.0912	PiPP_hypomethylation
258840	9	11212395	1.14168e-06	0.00050674	-47.0899	PiPP_hypomethylation		CAPN5
27793	1	270899894	6.535e-10	8.14623e-07	-47.0695	PiPP_hypomethylation		ABL1
366951	14	94515426	1.79939e-07	0.00010463	-47.0588	PiPP_hypomethylation
325813	12	56019332	6.76803e-07	0.00032804	-46.9022	PiPP_hypomethylation
109212	4	464791	1.15018e-08	9.79787e-06	-46.8391	PiPP_hypomethylation	DGAT1
129905	4	129615861	4.6098e-12	1.04787e-08	-46.7391	PiPP_hypomethylation		ODF2L
209838	6	169230154	2.43981e-06	0.00097381	-46.6667	PiPP_hypomethylation
233821	7	116137022	1.8074e-07	0.00010486	-46.6667	PiPP_hypomethylation
94604	3	47884983	4.79835e-07	0.00024282	-46.65	PiPP_hypomethylation
353292	14	7440897	9.895e-11	1.6054e-07	-46.5856	PiPP_hypomethylation		LOXL2
110872	4	1075257	2.36497e-07	0.0001327	-46.5536	PiPP_hypomethylation
327672	12	59935133	9.5685e-11	1.56437e-07	-46.5517	PiPP_hypomethylation		SLC47A2
164730	6	9517336	3.34873e-06	0.00129879	-46.3869	PiPP_hypomethylation
415455	17	58432457	1.81935e-09	1.97792e-06	-46.3415	PiPP_hypomethylation
370711	14	124682153	4.30557e-06	0.00160826	-46.2272	PiPP_hypomethylation
80172	3	11045915	3.57631e-07	0.00019074	-46.1886	PiPP_hypomethylation
209048	6	167827659	1.08233e-08	9.25702e-06	-46.1144	PiPP_hypomethylation		SZT2
210813	6	170333595	1.12134e-07	6.97885e-05	-46.0898	PiPP_hypomethylation
257904	9	8412812	2.17807e-09	2.33211e-06	-46.039	PiPP_hypomethylation	C2CD3
414285	17	54786747	8.3845e-08	5.52568e-05	-45.9459	PiPP_hypomethylation
224508	7	49991337	2.54434e-06	0.00101079	-45.9372	PiPP_hypomethylation
256950	9	6602447	7.76063e-09	6.84413e-06	-45.8333	PiPP_hypomethylation	NUMA1
257166	9	6871273	2.84461e-06	0.00111857	-45.7143	PiPP_hypomethylation		CLPB
402952	16	79240834	2.737e-11	5.2408e-08	-45.614	PiPP_hypomethylation
86654	3	37688555	3.69184e-07	0.00019543	-45.614	PiPP_hypomethylation	NUDT16L1
327870	12	60077265	6.2522e-08	4.27966e-05	-45.6053	PiPP_hypomethylation
415694	17	58670004	6.61564e-05	0.0163118	-45.5882	PiPP_hypomethylation		APCDD1L	APCDD1L
1964	1	1520548	3.64123e-07	0.00019323	-45.5524	PiPP_hypomethylation
173683	6	49067654	3.06647e-07	0.00016673	-45.5026	PiPP_hypomethylation
198071	6	88704887	1.41311e-05	0.00445609	-45.3813	PiPP_hypomethylation
255628	9	2048689	8.66981e-07	0.00040058	-45.3481	PiPP_hypomethylation
127690	4	121956912	3.751e-05	0.0101754	-45.1087	PiPP_hypomethylation
413026	17	50182930	4.9957e-10	6.4743e-07	-45.098	PiPP_hypomethylation
110768	4	1012650	2.23262e-06	0.00090298	-45.0794	PiPP_hypomethylation	ZC3H3
367688	14	105052433	7.05296e-07	0.00034069	-45.0699	PiPP_hypomethylation			PDE6C
147884	5	40077714	7.18733e-06	0.00246783	-45.0658	PiPP_hypomethylation
106988	3	131985158	6.72483e-05	0.0165045	-44.97	PiPP_hypomethylation
389132	15	134959201	1.58168e-09	1.75088e-06	-44.9689	PiPP_hypomethylation
96850	3	63559012	4.33235e-06	0.00161422	-44.8099	PiPP_hypomethylation
242900	8	4299894	8.2362e-12	1.7682e-08	-44.7761	PiPP_hypomethylation		PPP2R2C
224509	7	49991346	4.02467e-06	0.00152341	-44.6627	PiPP_hypomethylation
390341	15	137620877	5.11485e-06	0.00185039	-44.5833	PiPP_hypomethylation
322113	12	49651886	8.61081e-07	0.00039829	-44.5445	PiPP_hypomethylation
416382	17	59270739	4.05289e-07	0.00020984	-44.4894	PiPP_hypomethylation
254034	9	333044	1.10646e-06	0.00049378	-44.4615	PiPP_hypomethylation		DENND5A
241291	8	2460871	1.25696e-09	1.42481e-06	-44.4008	PiPP_hypomethylation
155576	5	87359518	1.26712e-06	0.00055243	-44.3993	PiPP_hypomethylation
330174	12	61206408	0.00012058	0.0268926	-44.3598	PiPP_hypomethylation
67546	2	144014196	3.434e-05	0.00944811	-44.3529	PiPP_hypomethylation
38089	2	2707711	1.79633e-05	0.00543085	-44.347	PiPP_hypomethylation		SHANK2
1209	1	1015558	6.32263e-08	4.314e-05	-44.3182	PiPP_hypomethylation
125290	4	103828035	1.56468e-08	1.289e-05	-44.246	PiPP_hypomethylation		PTGFRN
214503	7	3187753	6.0651e-11	1.0523e-07	-44.2056	PiPP_hypomethylation		LYRM4
171864	6	46813960	7.14538e-06	0.00245541	-44.1752	PiPP_hypomethylation
240734	8	2284933	8.007e-05	0.0191321	-44.1667	PiPP_hypomethylation
281917	10	58996493	3.03382e-07	0.00016533	-44.1481	PiPP_hypomethylation
112943	4	2407674	7.41784e-07	0.00035509	-44.1414	PiPP_hypomethylation
378567	15	5991124	1.95422e-08	1.56735e-05	-44.1014	PiPP_hypomethylation
354345	14	15043695	6.70682e-07	0.00032582	-44.0821	PiPP_hypomethylation		FDFT1
390415	15	137699064	1.52604e-06	0.00064739	-44.0658	PiPP_hypomethylation
156524	5	101335323	3.3536e-12	7.91963e-09	-44.0625	PiPP_hypomethylation
79214	3	9508812	1.72478e-07	0.00010085	-44.0411	PiPP_hypomethylation
134518	5	2848670	3.8151e-10	5.18114e-07	-44	PiPP_hypomethylation		CERK
83546	3	22647450	5.71561e-06	0.00202128	-43.9935	PiPP_hypomethylation		UBFD1
223749	7	46856331	6.552e-05	0.0161832	-43.9474	PiPP_hypomethylation
394734	16	4236314	1.11841e-09	1.28489e-06	-43.8596	PiPP_hypomethylation		ANKH
372928	14	134639266	3.58858e-06	0.00137923	-43.8095	PiPP_hypomethylation
95733	3	54125750	2.04244e-05	0.00609687	-43.8095	PiPP_hypomethylation
264779	9	63377976	6.80745e-08	4.60779e-05	-43.7697	PiPP_hypomethylation
166329	6	18886992	7.74281e-07	0.00036692	-43.6273	PiPP_hypomethylation
77591	3	6025638	2.9212e-11	5.52991e-08	-43.5118	PiPP_hypomethylation		TRRAP
276629	10	23070634	5.80407e-06	0.00204915	-43.4866	PiPP_hypomethylation
272577	9	137180211	3.65485e-09	3.54702e-06	-43.4783	PiPP_hypomethylation
110617	4	977632	8.11195e-07	0.00038215	-43.4726	PiPP_hypomethylation		EEF1D
164796	6	9754140	1.43784e-06	0.00061674	-43.4387	PiPP_hypomethylation
385891	15	116145673	6.01061e-05	0.0150647	-43.4337	PiPP_hypomethylation
73949	3	1470234	1.43114e-05	0.00448963	-43.4109	PiPP_hypomethylation		MAD1L1
425978	18	3315592	4.95391e-06	0.00180291	-43.3908	PiPP_hypomethylation		DPP6
344870	13	195742643	8.74354e-09	7.61615e-06	-43.3333	PiPP_hypomethylation
253111	8	136169986	5.64046e-05	0.0142971	-43.2653	PiPP_hypomethylation		RASGEF1B
137031	5	4918628	1.48246e-07	8.801e-05	-43.2432	PiPP_hypomethylation		PARVB
87443	3	38663945	8.685e-05	0.0204531	-43.2432	PiPP_hypomethylation	SLX4
75080	3	3085480	1.1751e-06	0.00051816	-43.2292	PiPP_hypomethylation
129887	4	129529603	7.03289e-09	6.25423e-06	-43.1876	PiPP_hypomethylation		CLCA1
352500	14	5796631	6.5713e-06	0.00227839	-43.0736	PiPP_hypomethylation
27738	1	270757284	7.69442e-06	0.00262709	-43.0189	PiPP_hypomethylation
145763	5	35597849	2.63046e-07	0.00014597	-42.9866	PiPP_hypomethylation
311521	12	15397677	1.79588e-09	1.9574e-06	-42.8716	PiPP_hypomethylation
162420	6	3331002	4.9738e-08	3.50622e-05	-42.8658	PiPP_hypomethylation
162488	6	3393747	1.3151e-11	2.68765e-08	-42.8571	PiPP_hypomethylation
303339	12	1349144	5.21124e-05	0.0133848	-42.7778	PiPP_hypomethylation
268246	9	106604037	1.44412e-09	1.62828e-06	-42.7203	PiPP_hypomethylation
166999	6	27120310	1.15003e-07	7.13655e-05	-42.6862	PiPP_hypomethylation		CDH5	CDH5
414349	17	55244736	4.16018e-06	0.00156495	-42.5711	PiPP_hypomethylation
92423	3	41216134	2.41782e-06	0.00096835	-42.4615	PiPP_hypomethylation		RAB11FIP3
12121	1	126035434	7.95345e-05	0.0190255	-42.3423	PiPP_hypomethylation
162269	6	3250089	8.37578e-05	0.019868	-42.3377	PiPP_hypomethylation	GINS2
95754	3	54238835	4.7061e-10	6.19342e-07	-42.2222	PiPP_hypomethylation		REV1
72795	3	952537	5.29632e-08	3.70287e-05	-42.19	PiPP_hypomethylation
165484	6	13741149	1.18814e-05	0.00382615	-42.1815	PiPP_hypomethylation		VAC14
346316	13	203392017	5.65329e-07	0.00028049	-42.1717	PiPP_hypomethylation
63153	2	123041610	8.31143e-06	0.0028062	-42.1356	PiPP_hypomethylation
408767	17	34365150	2.73128e-05	0.00786057	-42.1296	PiPP_hypomethylation		ANGPT4
268963	9	117519631	1.47678e-08	1.22368e-05	-42.0498	PiPP_hypomethylation
407766	17	30627808	2.32098e-08	1.807e-05	-42	PiPP_hypomethylation
74682	3	1917557	7.41742e-05	0.0179862	-41.9683	PiPP_hypomethylation
28043	1	271188131	2.14894e-06	0.00087563	-41.9192	PiPP_hypomethylation
259888	9	25929364	3.10705e-07	0.00016845	-41.9184	PiPP_hypomethylation
78177	3	7873405	1.19366e-07	7.343e-05	-41.9156	PiPP_hypomethylation
118149	4	59550512	2.20478e-05	0.00649932	-41.902	PiPP_hypomethylation
223428	7	42497176	7.82177e-07	0.00036984	-41.8648	PiPP_hypomethylation
425980	18	3324933	1.65208e-06	0.00069257	-41.8434	PiPP_hypomethylation
395094	16	18474043	5.60383e-07	0.00027959	-41.8421	PiPP_hypomethylation		MTMR12
31477	1	274019492	4.43862e-06	0.00164782	-41.8367	PiPP_hypomethylation		COL5A1
239581	8	1289583	1.16165e-06	0.00051276	-41.7709	PiPP_hypomethylation
256695	9	6000376	4.75324e-06	0.00173881	-41.7618	PiPP_hypomethylation
241467	8	2697651	1.568e-05	0.00484381	-41.7568	PiPP_hypomethylation	TRMT44
86365	3	37013264	5.9916e-06	0.00209794	-41.5745	PiPP_hypomethylation
365401	14	75875323	8.21241e-07	0.00038489	-41.5596	PiPP_hypomethylation
415305	17	58083695	0.00018571	0.0384327	-41.5293	PiPP_hypomethylation
25357	1	267987343	1.41881e-07	8.49445e-05	-41.3986	PiPP_hypomethylation
306710	12	3700893	3.25995e-07	0.00017585	-41.3919	PiPP_hypomethylation
281905	10	58815902	9.56986e-08	6.1278e-05	-41.3043	PiPP_hypomethylation
295135	11	66520614	2.80885e-05	0.00804567	-41.294	PiPP_hypomethylation		MBNL2
16441	1	164143635	4.2635e-05	0.0113199	-41.2935	PiPP_hypomethylation		MEGF11
170203	6	40959904	2.95353e-05	0.00838104	-41.2343	PiPP_hypomethylation
77595	3	6025661	8.8899e-10	1.05262e-06	-41.2281	PiPP_hypomethylation		TRRAP
158207	6	686129	5.02908e-06	0.00182402	-41.2281	PiPP_hypomethylation
426510	18	4561031	3.85831e-07	0.00020198	-41.204	PiPP_hypomethylation
115465	4	15082690	4.69194e-09	4.42225e-06	-41.1765	PiPP_hypomethylation		MTSS1
374884	14	139552155	7.15772e-05	0.017426	-41.1483	PiPP_hypomethylation
218175	7	22997358	7.77476e-06	0.00264601	-41.1477	PiPP_hypomethylation
94132	3	45913773	7.75265e-06	0.00264173	-41.1211	PiPP_hypomethylation
19982	1	222413242	0.00013004	0.0286716	-41.1111	PiPP_hypomethylation		FXN	FXN
113335	4	2766724	2.68073e-07	0.00014857	-41.0714	PiPP_hypomethylation
392256	15	139323564	4.89721e-05	0.0127446	-41.0461	PiPP_hypomethylation
213189	7	1383873	2.47814e-06	0.00098633	-41.0448	PiPP_hypomethylation
429081	18	13480209	2.718e-10	3.81303e-07	-40.9593	PiPP_hypomethylation
162328	6	3273455	8.23561e-06	0.00278281	-40.9377	PiPP_hypomethylation
349725	13	207215357	7.0047e-09	6.24222e-06	-40.9091	PiPP_hypomethylation		TRPM2
320048	12	43911988	1.69346e-09	1.85052e-06	-40.9091	PiPP_hypomethylation
359450	14	42936326	0.00013909	0.030257	-40.8497	PiPP_hypomethylation
272822	9	138806428	8.13832e-06	0.00275212	-40.8225	PiPP_hypomethylation
407942	17	31472458	5.02175e-06	0.00182291	-40.8046	PiPP_hypomethylation
77285	3	5532507	1.51909e-06	0.00064566	-40.7557	PiPP_hypomethylation		BAIAP2L1
225860	7	55264259	1.55824e-07	9.19961e-05	-40.6832	PiPP_hypomethylation			PEX11A
310203	12	8082310	3.95907e-07	0.00020624	-40.6385	PiPP_hypomethylation		SLC39A11
61830	2	88107800	3.25775e-08	2.44232e-05	-40.5768	PiPP_hypomethylation
325350	12	54403498	9.06972e-05	0.0211483	-40.5556	PiPP_hypomethylation		STX8
268249	9	106604051	3.0594e-09	3.05277e-06	-40.5208	PiPP_hypomethylation
257123	9	6839901	0.00014922	0.0320197	-40.4878	PiPP_hypomethylation
65136	2	137859110	2.02285e-07	0.00011604	-40.4762	PiPP_hypomethylation
106982	3	131979106	7.39432e-05	0.0179506	-40.4302	PiPP_hypomethylation
348418	13	206470867	1.08039e-06	0.00048393	-40.4181	PiPP_hypomethylation
408081	17	31923937	4.51388e-08	3.26318e-05	-40.3509	PiPP_hypomethylation
24194	1	264335659	1.84551e-08	1.49141e-05	-40.3226	PiPP_hypomethylation		DENND1A
301691	12	847056	6.8308e-07	0.00033033	-40.2805	PiPP_hypomethylation
133805	5	2116362	2.70171e-05	0.007786	-40.261	PiPP_hypomethylation
143944	5	19259843	3.0753e-10	4.2861e-07	-40.2439	PiPP_hypomethylation		HOXC4
189973	6	67204902	0.000222	0.0443307	-40.2161	PiPP_hypomethylation
317044	12	26830465	9.92581e-09	8.54096e-06	-40.1174	PiPP_hypomethylation		SPATA20	SPATA20
403254	16	79313603	1.62545e-05	0.00498156	-40.1163	PiPP_hypomethylation
385306	15	105940734	1.6425e-07	9.64352e-05	-40.0861	PiPP_hypomethylation
76082	3	3984913	1.53035e-05	0.00474484	-40.0742	PiPP_hypomethylation
75019	3	3012869	4.2576e-05	0.0113113	-40.0466	PiPP_hypomethylation
4567	1	10073363	0.00024964	0.0486777	-40.0256	PiPP_hypomethylation		ARID1B
113542	4	3163871	3.58335e-07	0.00019088	-40	PiPP_hypomethylation
241522	8	2733415	2.27958e-05	0.00670122	-40	PiPP_hypomethylation
217160	7	15351216	1.48125e-06	0.00063281	-40	PiPP_hypomethylation
205379	6	157663706	5.47406e-06	0.00195373	-39.9524	PiPP_hypomethylation
201998	6	107225592	1.77406e-06	0.00073644	-39.9024	PiPP_hypomethylation
89940	3	40149244	5.79602e-06	0.00204801	-39.881	PiPP_hypomethylation	HAGH
251659	8	123072791	4.68521e-05	0.0122482	-39.7625	PiPP_hypomethylation
163230	6	4150742	2.99038e-05	0.00845738	-39.7436	PiPP_hypomethylation
402423	16	79034156	7.67756e-05	0.0185429	-39.7287	PiPP_hypomethylation
372612	14	134012771	8.24904e-07	0.00038533	-39.7059	PiPP_hypomethylation		FAM53B
246252	8	39530376	3.63976e-06	0.00139634	-39.6284	PiPP_hypomethylation
246610	8	41596852	1.2676e-11	2.61569e-08	-39.6226	PiPP_hypomethylation
84883	3	29281919	4.52122e-05	0.0119075	-39.621	PiPP_hypomethylation
113494	4	2999429	1.60829e-07	9.482e-05	-39.5688	PiPP_hypomethylation		AGO2
289289	11	4516223	1.28876e-06	0.000559	-39.5445	PiPP_hypomethylation
127779	4	122551494	3.11648e-05	0.00875576	-39.5406	PiPP_hypomethylation		SLC44A3
118862	4	67310781	3.038e-05	0.00856946	-39.5083	PiPP_hypomethylation		CPA6
119857	4	75115233	2.21899e-07	0.0001256	-39.5053	PiPP_hypomethylation
241315	8	2504417	5.20166e-05	0.0133682	-39.4649	PiPP_hypomethylation
3391	1	6251280	5.73702e-07	0.00028324	-39.3908	PiPP_hypomethylation		PRKN
130131	4	130134215	6.79e-06	0.00234655	-39.3819	PiPP_hypomethylation
306659	12	3633617	9.297e-05	0.0215717	-39.2857	PiPP_hypomethylation
271140	9	133342360	1.03414e-05	0.00340073	-39.2735	PiPP_hypomethylation
310808	12	12291638	3.248e-05	0.00904767	-39.2593	PiPP_hypomethylation
390827	15	137938113	4.85077e-05	0.0126345	-39.2544	PiPP_hypomethylation		ASB1
354177	14	14595328	1.289e-05	0.00410734	-39.2375	PiPP_hypomethylation
245769	8	32901342	0.00013594	0.0296915	-39.1026	PiPP_hypomethylation
407673	17	30235848	3.53833e-05	0.00968488	-39.0432	PiPP_hypomethylation
75224	3	3196649	0.00012736	0.0281827	-39.0203	PiPP_hypomethylation		SDK1
75767	3	3688872	7.06123e-08	4.74181e-05	-38.9831	PiPP_hypomethylation
254958	9	945335	0.00012129	0.0270225	-38.9655	PiPP_hypomethylation
117035	4	39412802	1.546e-05	0.00478645	-38.964	PiPP_hypomethylation
274043	10	8862561	9.995e-05	0.0228935	-38.9525	PiPP_hypomethylation
366966	14	95328401	5.12733e-05	0.0132252	-38.9493	PiPP_hypomethylation
233732	7	115860413	2.691e-05	0.00776574	-38.9258	PiPP_hypomethylation
210044	6	169562383	1.23857e-05	0.00396948	-38.8889	PiPP_hypomethylation
327505	12	59668910	2.17581e-05	0.00642729	-38.8889	PiPP_hypomethylation
146692	5	39919744	8.02974e-06	0.00271794	-38.8638	PiPP_hypomethylation
214495	7	3166574	4.92325e-08	3.48214e-05	-38.8261	PiPP_hypomethylation
434125	18	50006792	2.11836e-08	1.67373e-05	-38.7755	PiPP_hypomethylation		IGFBP1
152839	5	66374287	1.42122e-05	0.00446841	-38.7755	PiPP_hypomethylation
415395	17	58357301	1.64557e-05	0.00502581	-38.7755	PiPP_hypomethylation
215530	7	5157084	2.82813e-09	2.84876e-06	-38.736	PiPP_hypomethylation		BMP6
91311	3	40752537	1.77022e-06	0.00073556	-38.7097	PiPP_hypomethylation		SOX8
289024	11	4105284	9.3126e-05	0.0215962	-38.6961	PiPP_hypomethylation		CDK8
191163	6	69061614	0.00018172	0.0377167	-38.6585	PiPP_hypomethylation
261029	9	41238822	1.54877e-06	0.00065377	-38.6364	PiPP_hypomethylation
151323	5	59439250	0.00012398	0.0275488	-38.5897	PiPP_hypomethylation
156663	5	103597339	3.51826e-05	0.00964238	-38.5592	PiPP_hypomethylation
105638	3	128804325	5.3e-05	0.0135484	-38.4954	PiPP_hypomethylation		RNF144A	RNF144A
239800	8	1495930	4.23984e-05	0.011272	-38.4921	PiPP_hypomethylation		FAM193A
317675	12	34071540	9.41281e-08	6.05321e-05	-38.4615	PiPP_hypomethylation
322078	12	48985734	3.01475e-05	0.00852063	-38.4615	PiPP_hypomethylation		RAP1GAP2
105978	3	131022061	1.29526e-05	0.00412423	-38.4542	PiPP_hypomethylation
61829	2	88107797	2.03831e-07	0.00011677	-38.3983	PiPP_hypomethylation
365903	14	80799503	0.00015978	0.033892	-38.3266	PiPP_hypomethylation
240428	8	2016852	4.18013e-06	0.00157107	-38.1728	PiPP_hypomethylation
79187	3	9471300	2.10079e-05	0.00624474	-38.0682	PiPP_hypomethylation
256945	9	6602409	0.00022416	0.0446487	-38.0394	PiPP_hypomethylation	NUMA1
282254	10	60721500	2.46175e-07	0.00013733	-38.0072	PiPP_hypomethylation
416524	17	59482712	1.23182e-07	7.545e-05	-37.9355	PiPP_hypomethylation
224122	7	48346135	1.18434e-05	0.0038168	-37.8994	PiPP_hypomethylation
390940	15	138070103	6.62468e-06	0.00229503	-37.8478	PiPP_hypomethylation
215526	7	5114741	0.0001005	0.0229932	-37.7976	PiPP_hypomethylation
258339	9	9842771	4.35195e-08	3.15685e-05	-37.7778	PiPP_hypomethylation
221902	7	36950271	1.13938e-06	0.00050661	-37.7574	PiPP_hypomethylation
79188	3	9471312	3.246e-05	0.00904767	-37.7498	PiPP_hypomethylation
127635	4	120801979	5.70284e-07	0.00028188	-37.7049	PiPP_hypomethylation
252931	8	135836032	0.00016366	0.0345585	-37.6881	PiPP_hypomethylation
351883	13	208266374	8.75451e-05	0.0205713	-37.6241	PiPP_hypomethylation
156629	5	102019610	2.349e-05	0.00687679	-37.6066	PiPP_hypomethylation
240723	8	2271680	5.8859e-06	0.00206945	-37.5896	PiPP_hypomethylation
77574	3	5996738	1.61475e-05	0.00496134	-37.5	PiPP_hypomethylation		TRRAP
68626	2	150558070	3.7087e-07	0.00019608	-37.4545	PiPP_hypomethylation
253116	8	136174395	4.61546e-05	0.0121032	-37.4471	PiPP_hypomethylation		RASGEF1B
77588	3	6022507	8.7698e-05	0.0205958	-37.4177	PiPP_hypomethylation
426467	18	4299778	4.49742e-07	0.00023005	-37.3846	PiPP_hypomethylation
403107	16	79272489	5.69106e-07	0.00028162	-37.3303	PiPP_hypomethylation
231240	7	96798746	0.00013217	0.0290405	-37.2727	PiPP_hypomethylation		NUMB	NUMB
82655	3	18638145	2.43478e-06	0.00097272	-37.1429	PiPP_hypomethylation
201848	6	105667066	0.00017939	0.0373613	-37.0927	PiPP_hypomethylation
367850	14	107053802	8.65459e-09	7.56969e-06	-37.037	PiPP_hypomethylation
373452	14	137078126	4.03445e-05	0.0108131	-37.0173	PiPP_hypomethylation		CLRN3
380460	15	35328575	5.22836e-05	0.0134206	-37.0145	PiPP_hypomethylation
128080	4	123534197	3.73134e-06	0.00142252	-36.9209	PiPP_hypomethylation		BCAR3
318076	12	36029373	7.68031e-06	0.00262438	-36.9173	PiPP_hypomethylation		VMP1
257619	9	7637167	1.1301e-05	0.00367264	-36.9091	PiPP_hypomethylation
110034	4	779819	2.91942e-05	0.00829918	-36.9048	PiPP_hypomethylation
30363	1	273326860	8.72572e-08	5.69755e-05	-36.8915	PiPP_hypomethylation		VAV2
402646	16	79151742	2.46259e-08	1.88951e-05	-36.8894	PiPP_hypomethylation
270116	9	129307777	5.51364e-09	5.09505e-06	-36.876	PiPP_hypomethylation		SMYD2
388419	15	132961271	1.19423e-05	0.00384097	-36.8496	PiPP_hypomethylation
175420	6	51693494	8.10514e-08	5.34986e-05	-36.8421	PiPP_hypomethylation		MARK4
64490	2	136791012	6.41863e-07	0.00031266	-36.8411	PiPP_hypomethylation
198491	6	89815803	5.75625e-05	0.0145386	-36.5497	PiPP_hypomethylation		CSMD2
91006	3	40611311	1.50088e-06	0.00063927	-36.5424	PiPP_hypomethylation
282920	10	63994492	7.3378e-08	4.8966e-05	-36.5385	PiPP_hypomethylation		SFMBT2
390939	15	138070101	0.0001919	0.0394822	-36.5385	PiPP_hypomethylation
360724	14	48472709	3.72441e-05	0.010116	-36.5297	PiPP_hypomethylation
37512	2	2126436	6.55145e-05	0.0161832	-36.512	PiPP_hypomethylation
366975	14	95530518	4.74717e-08	3.38576e-05	-36.4865	PiPP_hypomethylation
221270	7	34512897	9.04328e-06	0.00302389	-36.4773	PiPP_hypomethylation		GLP1R
27398	1	270437441	5.92765e-05	0.0148655	-36.4379	PiPP_hypomethylation
426507	18	4560988	7.65625e-06	0.00261826	-36.4302	PiPP_hypomethylation
389579	15	135937296	4.69612e-06	0.00172683	-36.3946	PiPP_hypomethylation		AGAP1
126974	4	110587062	5.1535e-07	0.00025894	-36.3636	PiPP_hypomethylation
385	1	382443	6.05799e-08	4.16012e-05	-36.3437	PiPP_hypomethylation
68044	2	148328146	9.18e-05	0.0213432	-36.2334	PiPP_hypomethylation		PPP2R2B
163348	6	4316994	8.89278e-06	0.00298588	-36.0973	PiPP_hypomethylation
416379	17	59270690	0.00014254	0.0308968	-36.0713	PiPP_hypomethylation
65104	2	137807807	7.7244e-09	6.82633e-06	-36.0656	PiPP_hypomethylation
255673	9	2105823	0.00022643	0.0449979	-36.0606	PiPP_hypomethylation
100010	3	95507157	1.73437e-05	0.00526541	-35.8808	PiPP_hypomethylation
292748	11	20844010	3.6561e-06	0.00139634	-35.8771	PiPP_hypomethylation
78187	3	7873442	1.31553e-05	0.00418252	-35.845	PiPP_hypomethylation
416022	17	58987689	0.00015382	0.0328398	-35.7143	PiPP_hypomethylation
78182	3	7873434	4.7991e-05	0.0125307	-35.7143	PiPP_hypomethylation
75768	3	3688874	1.0164e-06	0.00045963	-35.678	PiPP_hypomethylation
393054	15	139712975	0.00017341	0.0363295	-35.6757	PiPP_hypomethylation
128968	4	126156621	8.49465e-05	0.0200828	-35.6718	PiPP_hypomethylation
402776	16	79201062	5.84e-05	0.0147064	-35.6506	PiPP_hypomethylation
84542	3	27309875	3.20081e-05	0.00893981	-35.645	PiPP_hypomethylation		XYLT1
370878	14	126690430	6.08314e-05	0.0152196	-35.6061	PiPP_hypomethylation		PNLIPRP3	PNLIPRP3
348228	13	206369958	2.68104e-06	0.00105719	-35.5844	PiPP_hypomethylation
9533	1	92574904	3.60415e-05	0.00983971	-35.5722	PiPP_hypomethylation
190707	6	68234043	0.00011561	0.0259336	-35.5718	PiPP_hypomethylation
4787	1	12221186	1.46532e-05	0.00457659	-35.4839	PiPP_hypomethylation
4086	1	8616609	1.06227e-05	0.00347612	-35.4839	PiPP_hypomethylation
161508	6	2617914	2.93765e-06	0.00114878	-35.4747	PiPP_hypomethylation
25641	1	268347173	0.00020849	0.0421817	-35.4545	PiPP_hypomethylation
242172	8	3285424	0.00025749	0.0498881	-35.4545	PiPP_hypomethylation		SORCS2
402574	16	79128811	7.53848e-07	0.00035915	-35.3846	PiPP_hypomethylation
117412	4	41892814	0.00020887	0.0422392	-35.3611	PiPP_hypomethylation
163223	6	4150609	8.15266e-09	7.17497e-06	-35.3154	PiPP_hypomethylation
266620	9	71583446	1.42489e-05	0.00447664	-35.2941	PiPP_hypomethylation
61413	2	85381364	2.86485e-06	0.00112549	-35.2941	PiPP_hypomethylation	IQGAP2	IQGAP2	IQGAP2
108504	4	254123	4.16353e-05	0.01111	-35.2747	PiPP_hypomethylation		ARHGAP39
791	1	684388	6.67751e-08	4.54153e-05	-35.2744	PiPP_hypomethylation
198272	6	89082724	0.00020917	0.0422601	-35.2659	PiPP_hypomethylation
390855	15	137952077	0.00012298	0.0273416	-35.1852	PiPP_hypomethylation
363033	14	55286358	0.00025644	0.0497285	-35.1597	PiPP_hypomethylation
426506	18	4560986	1.33854e-05	0.00423982	-35.1315	PiPP_hypomethylation
170202	6	40959902	0.00017157	0.0359794	-35.1117	PiPP_hypomethylation
335216	13	40355936	2.28221e-07	0.00012866	-35.0712	PiPP_hypomethylation
89970	3	40166168	0.00020956	0.0423147	-35.0649	PiPP_hypomethylation
241602	8	2802112	7.53375e-05	0.0182163	-34.9346	PiPP_hypomethylation
147134	5	40005147	4.99977e-05	0.0129354	-34.9282	PiPP_hypomethylation
376980	14	140906605	2.68776e-09	2.73982e-06	-34.9161	PiPP_hypomethylation
426509	18	4561017	0.00025767	0.0498999	-34.8926	PiPP_hypomethylation
85780	3	33588868	5.35126e-06	0.00191796	-34.8758	PiPP_hypomethylation
113183	4	2554900	8.34891e-09	7.33251e-06	-34.8485	PiPP_hypomethylation
205650	6	158712186	8.56865e-07	0.0003972	-34.8148	PiPP_hypomethylation
403544	16	79399673	0.00018906	0.0390495	-34.8052	PiPP_hypomethylation	NKD2
75979	3	3915904	1.70357e-05	0.00517988	-34.8045	PiPP_hypomethylation	TNRC18
233823	7	116138437	3.41949e-05	0.00942027	-34.7222	PiPP_hypomethylation
173682	6	49067652	9.11744e-05	0.021213	-34.7222	PiPP_hypomethylation
306457	12	3522141	0.00019165	0.0394499	-34.6539	PiPP_hypomethylation
408473	17	32955101	1.51766e-05	0.0047158	-34.6491	PiPP_hypomethylation			IDH3B
286673	11	1006717	2.76035e-05	0.00793349	-34.5688	PiPP_hypomethylation		IFT88
25121	1	267384250	8.89968e-05	0.0208089	-34.5372	PiPP_hypomethylation
42832	2	7377758	1.508e-05	0.00469279	-34.5357	PiPP_hypomethylation		MAP4K2
78139	3	7665780	4.0773e-05	0.0109073	-34.4534	PiPP_hypomethylation
165859	6	15901432	0.00022907	0.0453745	-34.4444	PiPP_hypomethylation
106454	3	131459596	4.55404e-06	0.00168332	-34.3733	PiPP_hypomethylation
143104	5	17556094	3.25489e-05	0.00906076	-34.3695	PiPP_hypomethylation
112139	4	1708115	6.49961e-05	0.0160911	-34.2917	PiPP_hypomethylation
411945	17	47546002	5.50564e-06	0.00196171	-34.2803	PiPP_hypomethylation
156625	5	101988797	6.07313e-05	0.0152035	-34.2304	PiPP_hypomethylation		SYT1
150372	5	42423469	2.73761e-07	0.00015133	-34.2105	PiPP_hypomethylation
317887	12	34605062	2.1862e-06	0.00088759	-34.1259	PiPP_hypomethylation			TSPOAP1
221417	7	35608002	7.83182e-06	0.0026633	-34.0784	PiPP_hypomethylation
130318	4	130600052	5.82369e-05	0.0146741	-34.0361	PiPP_hypomethylation
38395	2	2938221	0.00012947	0.028575	-34.0328	PiPP_hypomethylation		SHANK2
268250	9	106604053	4.71398e-06	0.0017304	-33.8453	PiPP_hypomethylation
408651	17	33629146	9.51217e-07	0.00043384	-33.834	PiPP_hypomethylation
74870	3	2239407	6.0385e-07	0.00029598	-33.8238	PiPP_hypomethylation
244966	8	19793187	2.80027e-07	0.00015409	-33.7646	PiPP_hypomethylation
161710	6	2760636	0.00022614	0.0449611	-33.743	PiPP_hypomethylation
388400	15	132923741	7.26856e-05	0.0176858	-33.7223	PiPP_hypomethylation
38403	2	2943573	1.16351e-05	0.00376395	-33.7109	PiPP_hypomethylation		SHANK2
125012	4	101404734	4.8471e-06	0.00176858	-33.6996	PiPP_hypomethylation	HMGCS2	HMGCS2
365352	14	75158992	0.00018049	0.0375362	-33.6207	PiPP_hypomethylation			ASCC1
201999	6	107225593	0.00019646	0.0402277	-33.619	PiPP_hypomethylation
273535	10	1270195	4.203e-05	0.0111996	-33.4415	PiPP_hypomethylation
265290	9	63394221	1.44848e-05	0.00453399	-33.4232	PiPP_hypomethylation
366089	14	81659369	1.22719e-06	0.00053668	-33.3846	PiPP_hypomethylation
258656	9	10769173	7.87985e-05	0.0189347	-33.3757	PiPP_hypomethylation
133382	5	1542826	2.4208e-05	0.00706263	-33.3333	PiPP_hypomethylation
345102	13	196739259	1.56752e-05	0.00484381	-33.3333	PiPP_hypomethylation
79008	3	9100453	4.58023e-08	3.29433e-05	-33.3333	PiPP_hypomethylation		COL26A1
402636	16	79149715	0.00019085	0.0393238	-33.3333	PiPP_hypomethylation
404447	16	79725790	6.52743e-05	0.0161411	-33.3333	PiPP_hypomethylation		EXOC3
72964	3	1008721	9.04867e-06	0.00302389	-33.2468	PiPP_hypomethylation			INTS1
85796	3	33683708	6.115e-05	0.0152903	-33.2004	PiPP_hypomethylation
164655	6	9252046	9.8848e-05	0.0227149	-33.0142	PiPP_hypomethylation
243172	8	4684525	1.28e-05	0.00408192	-32.9825	PiPP_hypomethylation
164646	6	9143934	0.00013564	0.0296447	-32.9601	PiPP_hypomethylation
104621	3	126314483	9.981e-05	0.0228839	-32.9248	PiPP_hypomethylation
147038	5	39999666	4.58513e-06	0.00169187	-32.8904	PiPP_hypomethylation
18012	1	184807603	0.00020137	0.0410533	-32.8624	PiPP_hypomethylation
294724	11	62560466	0.00016048	0.0340056	-32.8514	PiPP_hypomethylation
405542	17	12508271	1.04818e-07	6.60083e-05	-32.8358	PiPP_hypomethylation	SH2D4A
74952	3	2815068	1.27229e-06	0.00055299	-32.7873	PiPP_hypomethylation		SDK1	SDK1
282642	10	63460967	3.47576e-06	0.00133828	-32.7869	PiPP_hypomethylation	TAF3		TAF3
85579	3	32230485	1.86986e-06	0.00077243	-32.6531	PiPP_hypomethylation			CIITA
55	1	197821	3.38576e-05	0.00935767	-32.637	PiPP_hypomethylation			DLL1
422181	17	62799842	4.02315e-05	0.0107896	-32.6174	PiPP_hypomethylation	ZNF512B
284494	10	67668812	7.7704e-05	0.0187246	-32.598	PiPP_hypomethylation
103259	3	118290495	0.00016836	0.0353595	-32.4675	PiPP_hypomethylation
319539	12	42203732	8.33716e-05	0.0197875	-32.3968	PiPP_hypomethylation		MYO1D
432821	18	45398141	1.6995e-07	9.96441e-05	-32.3951	PiPP_hypomethylation		HOXA10	HOXA10
219028	7	25200228	6.816e-05	0.0166995	-32.2581	PiPP_hypomethylation
102888	3	117553800	4.90015e-09	4.5981e-06	-32.1993	PiPP_hypomethylation
403509	16	79392307	0.00020575	0.0417557	-32.1978	PiPP_hypomethylation
83983	3	23831408	0.00015475	0.0329894	-32.1909	PiPP_hypomethylation
281352	10	53931123	4.29418e-06	0.00160542	-32.1803	PiPP_hypomethylation
375277	14	140186118	4.66089e-06	0.00171685	-32.1558	PiPP_hypomethylation
283639	10	65338448	0.00021376	0.0429685	-32.0783	PiPP_hypomethylation
214133	7	2519917	0.00021548	0.0432868	-32.0741	PiPP_hypomethylation
113199	4	2562564	0.00018854	0.0389611	-31.9271	PiPP_hypomethylation
91112	3	40661756	0.00025099	0.0488732	-31.9255	PiPP_hypomethylation
250165	8	86511930	5.25942e-06	0.00189463	-31.9149	PiPP_hypomethylation		TBC1D9
340900	13	114458979	1.21015e-06	0.00053032	-31.8941	PiPP_hypomethylation
417730	17	61294859	4.84713e-05	0.0126328	-31.8182	PiPP_hypomethylation
431761	18	40771887	0.00012797	0.0282873	-31.8123	PiPP_hypomethylation
251924	8	130409187	0.00017738	0.0370158	-31.7568	PiPP_hypomethylation
129555	4	128448196	6.00752e-06	0.00210178	-31.7073	PiPP_hypomethylation
416954	17	60391528	0.00017683	0.0369187	-31.5802	PiPP_hypomethylation
26818	1	269597204	0.00021095	0.0425173	-31.5646	PiPP_hypomethylation
294762	11	63485203	1.14862e-05	0.00372426	-31.4815	PiPP_hypomethylation
214131	7	2519898	0.00015715	0.033418	-31.4327	PiPP_hypomethylation
304727	12	1847173	9.46609e-07	0.00043267	-31.4286	PiPP_hypomethylation
335237	13	41543302	5.517e-05	0.0140343	-31.4286	PiPP_hypomethylation
316477	12	25630648	5.916e-05	0.0148449	-31.3657	PiPP_hypomethylation
389846	15	136153658	0.00014338	0.0310001	-31.3043	PiPP_hypomethylation
426508	18	4560996	0.00019045	0.0392611	-31.2945	PiPP_hypomethylation
76002	3	3948139	3.76383e-07	0.00019801	-31.2252	PiPP_hypomethylation		TNRC18
78179	3	7873415	0.00013237	0.0290629	-31.1039	PiPP_hypomethylation
242683	8	3938777	2.1362e-06	0.00087145	-31.0811	PiPP_hypomethylation
257621	9	7637222	0.00012597	0.0278888	-31.007	PiPP_hypomethylation
107868	3	132449871	0.00012516	0.0277667	-30.9958	PiPP_hypomethylation
108296	4	61121	0.00023428	0.0461694	-30.927	PiPP_hypomethylation			C8orf33
76161	3	4034935	0.00012556	0.027828	-30.7447	PiPP_hypomethylation
296289	11	73943464	1.18167e-05	0.00381107	-30.7222	PiPP_hypomethylation
284464	10	67596971	7.75099e-06	0.00264173	-30.6122	PiPP_hypomethylation
403093	16	79270630	2.63322e-06	0.00104123	-30.5556	PiPP_hypomethylation		TERT
75057	3	3073837	5.89255e-05	0.0148125	-30.5049	PiPP_hypomethylation
389386	15	135540179	0.00016343	0.0345275	-30.4702	PiPP_hypomethylation
142999	5	17425167	6.021e-05	0.0150821	-30.431	PiPP_hypomethylation
22916	1	254132717	0.00018727	0.0387175	-30.3753	PiPP_hypomethylation
426873	18	5523118	2.0844e-07	0.00011883	-30.3571	PiPP_hypomethylation
303358	12	1353125	6.45213e-05	0.0160108	-30.303	PiPP_hypomethylation	BAHCC1
13686	1	137419399	4.63658e-05	0.0121511	-30.2536	PiPP_hypomethylation
291732	11	13145578	0.00016327	0.0345105	-30.2135	PiPP_hypomethylation
208074	6	166634788	9.86309e-08	6.29516e-05	-30.1587	PiPP_hypomethylation		C1orf228
394556	16	3331978	0.00013017	0.0286848	-30.1484	PiPP_hypomethylation
170829	6	43210155	6.85054e-06	0.00236364	-30.1075	PiPP_hypomethylation		PEPD
213357	7	1627247	0.00011448	0.0257213	-30.1069	PiPP_hypomethylation		MYLK4
267988	9	104105656	5.46472e-05	0.0139348	-30.0539	PiPP_hypomethylation
113383	4	2899918	0.00014268	0.0308968	-29.9771	PiPP_hypomethylation
388293	15	132598173	7.9393e-06	0.00269554	-29.922	PiPP_hypomethylation
41711	2	6368579	2.67408e-06	0.00105542	-29.9123	PiPP_hypomethylation
78176	3	7873404	4.70375e-06	0.00172814	-29.8915	PiPP_hypomethylation
125013	4	101404750	3.92077e-05	0.0105499	-29.8855	PiPP_hypomethylation	HMGCS2	HMGCS2
164726	6	9514221	7.91361e-05	0.0189729	-29.8808	PiPP_hypomethylation
159801	6	1323876	1.50373e-05	0.00468279	-29.7297	PiPP_hypomethylation
284561	10	67833704	0.00021014	0.0423745	-29.6313	PiPP_hypomethylation
480	1	429186	2.53846e-06	0.00100939	-29.5455	PiPP_hypomethylation
54198	2	69890238	0.00020826	0.0421687	-29.5437	PiPP_hypomethylation	SPC24		SPC24
367339	14	103527596	3.06849e-06	0.00119446	-29.4929	PiPP_hypomethylation
193455	6	74869613	4.91631e-06	0.00179229	-29.3967	PiPP_hypomethylation
85591	3	32298488	0.00017455	0.0365149	-29.3313	PiPP_hypomethylation
348814	13	206729532	2.7925e-05	0.00801504	-29.3113	PiPP_hypomethylation
134166	5	2592956	8.42338e-05	0.0199587	-29.2175	PiPP_hypomethylation
423538	18	1096340	2.30961e-05	0.00677078	-29.0909	PiPP_hypomethylation
432820	18	45398127	5.5945e-06	0.0019866	-29.0791	PiPP_hypomethylation		HOXA10	HOXA10
204848	6	150777116	4.33292e-06	0.00161422	-28.9474	PiPP_hypomethylation
124646	4	100425558	0.00011305	0.025454	-28.9402	PiPP_hypomethylation
220634	7	31222486	4.9797e-05	0.0128913	-28.8775	PiPP_hypomethylation			PPARD
320051	12	43912022	4.48521e-05	0.0118346	-28.822	PiPP_hypomethylation
424855	18	2271017	1.46343e-07	8.71221e-05	-28.7879	PiPP_hypomethylation
129009	4	126495909	1.00144e-07	6.37257e-05	-28.75	PiPP_hypomethylation
306918	12	3832441	0.00024471	0.0479796	-28.6458	PiPP_hypomethylation		TMC8
353146	14	7351718	5.1504e-06	0.00186167	-28.6393	PiPP_hypomethylation
131663	5	603094	3.181e-05	0.00890764	-28.5714	PiPP_hypomethylation
260681	9	39217349	2.81418e-06	0.00110763	-28.5714	PiPP_hypomethylation
380147	15	32553225	1.93272e-05	0.00579785	-28.5546	PiPP_hypomethylation
146931	5	39954377	9.09266e-06	0.00303144	-28.474	PiPP_hypomethylation
3902	1	7679979	1.096e-05	0.00357264	-28.4358	PiPP_hypomethylation		SOD2	SOD2
213157	7	1351034	2.36517e-05	0.00690508	-28.4091	PiPP_hypomethylation
327340	12	59483843	4.52465e-07	0.00023089	-28.3333	PiPP_hypomethylation
265115	9	63388981	2.38653e-08	1.84112e-05	-28.3092	PiPP_hypomethylation
44472	2	9624643	1.19121e-06	0.00052472	-28.2609	PiPP_hypomethylation
378463	15	843689	3.87889e-05	0.0104621	-28.2609	PiPP_hypomethylation
282641	10	63460966	4.14587e-06	0.00156095	-28.249	PiPP_hypomethylation			TAF3
306617	12	3612702	2.973e-05	0.00842563	-28.1119	PiPP_hypomethylation
345106	13	196761295	1.87295e-07	0.00010803	-28	PiPP_hypomethylation
258415	9	10160457	2.91571e-05	0.00829586	-28	PiPP_hypomethylation
239748	8	1466496	0.00020911	0.0422601	-27.8602	PiPP_hypomethylation		FAM193A
129007	4	126495891	2.11618e-07	0.00012026	-27.8481	PiPP_hypomethylation
264585	9	63359680	6.31144e-06	0.00219546	-27.8462	PiPP_hypomethylation
107105	3	132123247	2.13e-05	0.00630969	-27.8327	PiPP_hypomethylation
67818	2	147240545	2.2e-05	0.00648952	-27.7778	PiPP_hypomethylation
351826	13	208244116	0.00018088	0.0375977	-27.7449	PiPP_hypomethylation
265488	9	63399405	2.32947e-07	0.00013115	-27.7372	PiPP_hypomethylation
14057	1	140702893	6.88714e-05	0.0168348	-27.6744	PiPP_hypomethylation
426460	18	4197767	2.77313e-05	0.00796484	-27.5734	PiPP_hypomethylation
306711	12	3700912	4.39059e-05	0.0116283	-27.5445	PiPP_hypomethylation
312132	12	18060420	5.586e-05	0.0141842	-27.502	PiPP_hypomethylation
352660	14	6091770	0.0001284	0.0283685	-27.4714	PiPP_hypomethylation
417108	17	60712369	4.688e-05	0.0122482	-27.4501	PiPP_hypomethylation
424920	18	2377276	1.22667e-05	0.00393828	-27.4316	PiPP_hypomethylation
291037	11	7496879	0.00014885	0.0319564	-27.4049	PiPP_hypomethylation
423226	18	868723	0.00013992	0.0304226	-27.3998	PiPP_hypomethylation
413954	17	52975679	6.84571e-06	0.00236364	-27.2727	PiPP_hypomethylation
373092	14	135571028	7.90018e-05	0.0189648	-27.2727	PiPP_hypomethylation		ADAM12
124648	4	100425586	0.00012531	0.0277865	-27.2223	PiPP_hypomethylation
432819	18	45398098	8.92766e-06	0.00299522	-27.1605	PiPP_hypomethylation		HOXA10	HOXA10
235561	7	121119644	5.603e-05	0.0142193	-27.1076	PiPP_hypomethylation
216332	7	9660373	4.49536e-05	0.0118517	-27.0833	PiPP_hypomethylation		PHACTR1
147654	5	40065731	6.6686e-05	0.0164127	-27.0621	PiPP_hypomethylation
423263	18	902094	2.91147e-05	0.00828935	-27.0367	PiPP_hypomethylation
208130	6	166695073	3.88139e-05	0.0104622	-27.0335	PiPP_hypomethylation
242312	8	3527757	0.00021781	0.0436725	-26.9652	PiPP_hypomethylation
321062	12	46937563	3.31157e-05	0.00918846	-26.9594	PiPP_hypomethylation		NXN
121337	4	83933983	2.35838e-05	0.00689	-26.9585	PiPP_hypomethylation		GPA33
130142	4	130285367	6.6539e-05	0.0163948	-26.794	PiPP_hypomethylation
335232	13	40982239	3.83384e-06	0.00145637	-26.7857	PiPP_hypomethylation
270450	9	130926290	1.33005e-07	8.01947e-05	-26.7606	PiPP_hypomethylation
71822	3	671194	1.03443e-05	0.00340073	-26.4934	PiPP_hypomethylation		C7orf50
2203	1	1637876	0.00024594	0.0481758	-26.4342	PiPP_hypomethylation
256741	9	6210102	1.16102e-07	7.19422e-05	-26.4151	PiPP_hypomethylation
432552	18	45139967	0.00015555	0.033141	-26.3492	PiPP_hypomethylation
388968	15	133856032	0.00010248	0.0233701	-26.1111	PiPP_hypomethylation
74576	3	1871292	3.412e-05	0.00940552	-26.0345	PiPP_hypomethylation		IQCE
215920	7	7371879	5.8925e-06	0.00207006	-26	PiPP_hypomethylation
117646	4	44550934	1.2665e-05	0.00404575	-25.9859	PiPP_hypomethylation
28640	1	271989107	6.02835e-07	0.0002959	-25.8824	PiPP_hypomethylation
327674	12	59935143	5.2918e-06	0.00190307	-25.8621	PiPP_hypomethylation		SLC47A2
136969	5	4827415	2.60425e-05	0.00752043	-25.8481	PiPP_hypomethylation		SHISAL1
195970	6	81990829	5.81944e-05	0.0146721	-25.8414	PiPP_hypomethylation
375571	14	140448392	5.23469e-06	0.00188892	-25.8065	PiPP_hypomethylation		JAKMIP3
125127	4	101922304	4.205e-05	0.0111996	-25.8065	PiPP_hypomethylation		TBX15
119570	4	72505281	5.86556e-05	0.0147621	-25.641	PiPP_hypomethylation
432822	18	45398148	0.00010725	0.0243008	-25.6164	PiPP_hypomethylation		HOXA10	HOXA10
330784	12	61585394	9.4531e-16	5.1516e-12	-25.5852	PiPP_hypomethylation
216854	7	12220752	2.37371e-06	0.00095369	-25.3968	PiPP_hypomethylation
278226	10	26388542	0.00012158	0.027072	-25.3209	PiPP_hypomethylation
85481	3	31977708	6.8538e-05	0.0167726	-25.2927	PiPP_hypomethylation		CLEC16A
488	1	446662	0.00010717	0.0243008	-25.1687	PiPP_hypomethylation
234621	7	120058653	0.00011425	0.0256815	-25.0436	PiPP_hypomethylation
231206	7	96594269	3.65035e-06	0.00139634	-25	PiPP_hypomethylation		PAPLN
352403	14	4382492	0.00011925	0.0266515	-25	PiPP_hypomethylation
112617	4	2100287	2.66662e-06	0.00105346	-25	PiPP_hypomethylation
74837	3	2146006	6.99728e-06	0.00241036	-25	PiPP_hypomethylation		CARD11
74008	3	1488622	0.00013644	0.0297737	25	PiPP_hypermethylation		MAD1L1
247357	8	54589597	1.9167e-15	1.0059e-11	25.0188	PiPP_hypermethylation
254547	9	652314	0.00020569	0.0417557	25.0605	PiPP_hypermethylation
265371	9	63394965	1.05796e-09	1.23209e-06	25.0646	PiPP_hypermethylation
130140	4	130285336	0.00024124	0.0473428	25.0726	PiPP_hypermethylation
423466	18	1067140	0.00025389	0.0493452	25.1693	PiPP_hypermethylation		PTPRN2
80447	3	11655579	9.39224e-05	0.0217334	25.3456	PiPP_hypermethylation	GTF2IRD1		GTF2I
150157	5	40194124	1.30917e-06	0.00056612	25.428	PiPP_hypermethylation
372443	14	133494608	2.803e-05	0.00803446	25.4704	PiPP_hypermethylation		CHST15
55519	2	72600743	0.00011851	0.0265251	25.5195	PiPP_hypermethylation			TUBB4A
284350	10	67179892	7.03641e-05	0.0171799	25.6039	PiPP_hypermethylation
113413	4	2920334	0.00010032	0.022964	25.6949	PiPP_hypermethylation		AGO2	AGO2
269779	9	124477967	5.94208e-06	0.00208575	25.7102	PiPP_hypermethylation
32683	2	413463	0.00020232	0.0412288	25.7143	PiPP_hypermethylation		DEAF1
163767	6	5566516	2.36973e-06	0.000953	25.8065	PiPP_hypermethylation
218946	7	24592380	0.00022029	0.0440876	25.8239	PiPP_hypermethylation
134611	5	2912387	5.644e-05	0.0142978	25.8621	PiPP_hypermethylation
328586	12	60518612	2.471e-05	0.00717946	25.8737	PiPP_hypermethylation
40901	2	5216019	1.74604e-06	0.00072622	25.9259	PiPP_hypermethylation			GRK2
64796	2	137238682	0.00024733	0.0483821	26	PiPP_hypermethylation
254723	9	716501	3.25738e-05	0.00906176	26.014	PiPP_hypermethylation
274253	10	10094789	1.71779e-06	0.00071518	26.087	PiPP_hypermethylation
185394	6	63724968	2.02975e-05	0.00606324	26.087	PiPP_hypermethylation
129518	4	128352761	0.00011418	0.0256808	26.2112	PiPP_hypermethylation
429113	18	13563871	7.90265e-05	0.0189648	26.321	PiPP_hypermethylation
412847	17	49093710	0.00013729	0.0299282	26.3814	PiPP_hypermethylation
264823	9	63379164	4.73075e-06	0.00173506	26.4496	PiPP_hypermethylation
283834	10	65959531	2.49243e-05	0.00722698	26.4706	PiPP_hypermethylation
330211	12	61230944	1.48098e-06	0.00063281	26.4706	PiPP_hypermethylation
368684	14	111048020	0.0001082	0.0244765	26.4943	PiPP_hypermethylation	DNMBP
240781	8	2315199	0.00010756	0.024359	26.518	PiPP_hypermethylation
402375	16	79015494	2.01989e-06	0.00083038	26.5625	PiPP_hypermethylation
267388	9	90423927	0.00017665	0.0368992	26.5977	PiPP_hypermethylation		DNAH11	DNAH11
417123	17	60724874	0.00019908	0.0406463	26.7424	PiPP_hypermethylation
22298	1	250229259	4.25681e-06	0.00159284	26.7453	PiPP_hypermethylation
129881	4	129529485	1.85575e-07	0.00010718	26.8254	PiPP_hypermethylation		ODF2L
409912	17	37372344	0.00020579	0.0417557	26.8689	PiPP_hypermethylation
166970	6	26930657	0.0001452	0.0312988	26.8779	PiPP_hypermethylation
75558	3	3558498	4.56803e-06	0.00168702	26.9231	PiPP_hypermethylation
368686	14	111048029	4.00389e-05	0.0107515	26.9673	PiPP_hypermethylation	DNMBP
111732	4	1567078	3.06523e-05	0.00862315	27.0668	PiPP_hypermethylation
213441	7	1707560	0.00019962	0.0407162	27.1073	PiPP_hypermethylation
186928	6	64331263	0.00012872	0.028425	27.1716	PiPP_hypermethylation
180182	6	56226616	5.292e-05	0.0135429	27.3377	PiPP_hypermethylation
397808	16	52705655	7.90577e-05	0.0189648	27.4074	PiPP_hypermethylation
1873	1	1471648	0.00013358	0.0292394	27.417	PiPP_hypermethylation
31782	1	274279707	8.91336e-07	0.00041049	27.4194	PiPP_hypermethylation
285502	10	68609305	1.1237e-05	0.00365463	27.4296	PiPP_hypermethylation
31467	1	274011801	1.6594e-06	0.00069495	27.448	PiPP_hypermethylation
275118	10	13975708	0.00018017	0.0375047	27.5513	PiPP_hypermethylation
69065	2	150916597	3.159e-05	0.00885791	27.5974	PiPP_hypermethylation
149718	5	40172232	1.28937e-07	7.82973e-05	27.645	PiPP_hypermethylation
304682	12	1824631	0.00025733	0.0498788	27.6654	PiPP_hypermethylation
252169	8	132315326	3.22523e-05	0.0090018	27.7273	PiPP_hypermethylation
22788	1	253662369	6.23178e-06	0.00217308	27.7603	PiPP_hypermethylation
188419	6	65116324	8.41076e-05	0.0199399	27.7778	PiPP_hypermethylation
163639	6	4641351	6.29905e-06	0.00219311	27.7841	PiPP_hypermethylation	NECAB2		NECAB2
428045	18	6948924	0.00021156	0.0425998	27.7857	PiPP_hypermethylation
211343	7	192158	0.00010149	0.0231689	27.9167	PiPP_hypermethylation
264649	9	63364807	9.08011e-06	0.00302963	28.017	PiPP_hypermethylation
275565	10	16378709	5.8712e-05	0.0147676	28.0212	PiPP_hypermethylation		SDCCAG8
148545	5	40108559	1.4048e-05	0.00443646	28.0746	PiPP_hypermethylation
400468	16	77326511	4.33225e-06	0.00161422	28.125	PiPP_hypermethylation
278547	10	28117616	8.20547e-05	0.0195295	28.1539	PiPP_hypermethylation
188129	6	64961542	6.82465e-05	0.0167109	28.1674	PiPP_hypermethylation
368682	14	111048013	1.99032e-05	0.00595803	28.2184	PiPP_hypermethylation	DNMBP
155414	5	85258180	1.1971e-06	0.00052677	28.3019	PiPP_hypermethylation	APAF1		APAF1
164597	6	8905602	0.00019513	0.0400122	28.3052	PiPP_hypermethylation
84706	3	28430432	5.53243e-05	0.0140653	28.547	PiPP_hypermethylation
366852	14	91130596	4.94225e-06	0.00180021	28.6691	PiPP_hypermethylation		RASSF4	RASSF4
377926	14	141254654	1.51198e-09	1.69252e-06	28.6816	PiPP_hypermethylation			TUBGCP2
137023	5	4914592	0.00024713	0.0483655	28.7905	PiPP_hypermethylation
312016	12	17870034	2.04533e-05	0.00610122	28.8121	PiPP_hypermethylation
368680	14	111048001	3.75947e-07	0.00019801	28.8136	PiPP_hypermethylation	DNMBP
172401	6	47584123	8.40035e-06	0.00283172	28.8534	PiPP_hypermethylation
368683	14	111048017	5.4803e-06	0.00195432	29.1547	PiPP_hypermethylation	DNMBP
186618	6	64200512	5.00972e-05	0.0129533	29.2663	PiPP_hypermethylation
139928	5	9659418	3.607e-05	0.0098412	29.2742	PiPP_hypermethylation
248517	8	72246333	0.00011729	0.0262688	29.2925	PiPP_hypermethylation
180190	6	56226630	3.76947e-06	0.00143448	29.3103	PiPP_hypermethylation	PRKCG
104668	3	126374525	1.89346e-05	0.0057002	29.3103	PiPP_hypermethylation
73582	3	1275804	0.00010897	0.0246389	29.3817	PiPP_hypermethylation
368687	14	111048033	2.82417e-05	0.00807324	29.398	PiPP_hypermethylation	DNMBP
372841	14	134467445	3.4098e-05	0.00940552	29.4643	PiPP_hypermethylation
83312	3	21557357	2.99124e-06	0.00116545	29.5082	PiPP_hypermethylation
129781	4	129094694	0.00013316	0.0291911	29.6839	PiPP_hypermethylation
180204	6	56226693	0.00019941	0.0406941	29.8195	PiPP_hypermethylation	PRKCG
420063	17	62216000	0.00013197	0.0290209	29.9038	PiPP_hypermethylation
308730	12	5657320	0.00022792	0.0451976	29.9754	PiPP_hypermethylation		ITGB4
102343	3	113262075	7.38668e-05	0.0179423	29.9851	PiPP_hypermethylation
394128	15	140217596	2.96595e-09	2.98051e-06	30	PiPP_hypermethylation		THAP4
31602	1	274106785	6.10372e-06	0.00213193	30.1225	PiPP_hypermethylation	FCN2		FCN2
264817	9	63379139	1.09143e-05	0.0035633	30.1609	PiPP_hypermethylation
155379	5	85067800	0.00023539	0.046324	30.2708	PiPP_hypermethylation
175430	6	51715869	5.65515e-05	0.0143173	30.2797	PiPP_hypermethylation			CKM
287957	11	2598739	9.111e-05	0.0212097	30.3226	PiPP_hypermethylation		TNFRSF19
270569	9	131438410	4.76244e-06	0.00174068	30.3752	PiPP_hypermethylation
245834	8	33151302	3.55653e-05	0.00971593	30.4797	PiPP_hypermethylation
214217	7	2691649	3.9743e-07	0.00020653	30.5556	PiPP_hypermethylation
140185	5	9941239	0.00019682	0.040281	30.5719	PiPP_hypermethylation
30494	1	273394120	8.02957e-05	0.0191644	30.6306	PiPP_hypermethylation		VAV2
432411	18	44053480	0.0002348	0.0462297	30.6349	PiPP_hypermethylation
392029	15	138970763	7.87621e-05	0.0189347	31.0127	PiPP_hypermethylation
235446	7	121000444	0.00013072	0.028776	31.0526	PiPP_hypermethylation
128700	4	125868540	0.00019472	0.0400044	31.0778	PiPP_hypermethylation
264582	9	63359633	2.03365e-06	0.00083523	31.1071	PiPP_hypermethylation
388752	15	133354323	2.52938e-09	2.60334e-06	31.1475	PiPP_hypermethylation		NGEF
231776	7	98816451	3.65426e-06	0.00139634	31.25	PiPP_hypermethylation
133120	5	1449556	1.19455e-05	0.00384097	31.2925	PiPP_hypermethylation		FAM19A5
285670	10	68823466	1.08e-06	0.00048393	31.3725	PiPP_hypermethylation
371626	14	130672308	5.23694e-08	3.66738e-05	31.3725	PiPP_hypermethylation
80365	3	11487918	6.73591e-07	0.00032686	31.5277	PiPP_hypermethylation
247014	8	48510868	6.52474e-05	0.0161411	31.6071	PiPP_hypermethylation
180198	6	56226674	0.00012751	0.0282007	31.6197	PiPP_hypermethylation	PRKCG
36508	2	1691545	0.00022203	0.0443307	31.6365	PiPP_hypermethylation
216306	7	9446468	5.66948e-06	0.00200831	31.6384	PiPP_hypermethylation			PHACTR1
116722	4	37771965	3.89978e-06	0.00147877	31.6456	PiPP_hypermethylation		VPS13B
23084	1	254875239	7.41462e-07	0.00035509	31.6542	PiPP_hypermethylation		COL27A1
317665	12	34030629	0.00022716	0.0450802	31.6667	PiPP_hypermethylation
146323	5	39812008	4.06428e-05	0.0108793	31.6947	PiPP_hypermethylation
301763	12	893860	2.81371e-05	0.00805416	31.7094	PiPP_hypermethylation
155999	5	89345155	0.00020294	0.0413338	31.7708	PiPP_hypermethylation		CRADD
431574	18	38392996	0.00015066	0.0322787	31.7852	PiPP_hypermethylation
416714	17	59815260	0.00010449	0.0237776	31.7857	PiPP_hypermethylation
368688	14	111048067	9.70911e-06	0.00320927	31.9079	PiPP_hypermethylation	DNMBP
345633	13	200169881	1.62e-05	0.00496834	31.9275	PiPP_hypermethylation
170410	6	42268787	0.00016682	0.0350879	32.0158	PiPP_hypermethylation
242917	8	4327145	0.00025343	0.0492814	32.0216	PiPP_hypermethylation		PPP2R2C
170411	6	42268789	5.26883e-05	0.0134919	32.2134	PiPP_hypermethylation
264893	9	63380288	5.5245e-10	7.0628e-07	32.2403	PiPP_hypermethylation
140069	5	9817118	0.00015626	0.0332608	32.3077	PiPP_hypermethylation
99555	3	92892383	5.97254e-06	0.00209298	32.3143	PiPP_hypermethylation
386982	15	121618694	7.98e-06	0.00270719	32.3446	PiPP_hypermethylation	STK11IP
130802	5	251553	7.52271e-07	0.00035914	32.3529	PiPP_hypermethylation			MIOX
110895	4	1080225	3.72594e-08	2.74e-05	32.4324	PiPP_hypermethylation
134012	5	2471978	1.73541e-05	0.00526541	32.449	PiPP_hypermethylation
347700	13	206060226	0.0001322	0.0290405	32.6271	PiPP_hypermethylation
68990	2	150881662	0.00025036	0.0487855	32.6531	PiPP_hypermethylation		PPARGC1B
254985	9	961592	0.00020376	0.0414825	32.6601	PiPP_hypermethylation
103526	3	120896841	5.36643e-06	0.00192178	32.6644	PiPP_hypermethylation
129659	4	128881178	8.67248e-08	5.6874e-05	32.6923	PiPP_hypermethylation
75500	3	3520898	1.92157e-08	1.544e-05	32.6923	PiPP_hypermethylation
265517	9	63400690	4.13794e-06	0.00155935	32.7401	PiPP_hypermethylation
223354	7	41817868	0.0001951	0.0400122	32.7463	PiPP_hypermethylation	ADGRF1
297843	11	77620401	0.00019725	0.0403493	32.7812	PiPP_hypermethylation
88900	3	39584152	3.03269e-05	0.00855993	32.7899	PiPP_hypermethylation	TEDC2		TEDC2
260391	9	35823659	3.27109e-07	0.00017623	32.7906	PiPP_hypermethylation		MSANTD4
265532	9	63908839	1.46543e-07	8.71221e-05	32.8767	PiPP_hypermethylation			FMO4
112771	4	2280985	0.00017875	0.0372469	33.0054	PiPP_hypermethylation
234759	7	120217785	0.00022986	0.0455094	33.036	PiPP_hypermethylation		BCL11B
373613	14	137298915	0.00013339	0.0292112	33.0675	PiPP_hypermethylation
426488	18	4457446	5.56373e-05	0.0141364	33.1429	PiPP_hypermethylation
39459	2	3730235	5.52031e-06	0.00196529	33.2153	PiPP_hypermethylation
278742	10	30035073	0.00018247	0.0378537	33.2837	PiPP_hypermethylation
276610	10	23015942	0.00017861	0.0372357	33.3333	PiPP_hypermethylation
238259	8	759450	4.55472e-05	0.0119809	33.3333	PiPP_hypermethylation
187361	6	64520018	0.00015115	0.0323524	33.3333	PiPP_hypermethylation
28035	1	271181443	1.53434e-06	0.00065026	33.3438	PiPP_hypermethylation
209065	6	167835668	3.67152e-05	0.00999153	33.4199	PiPP_hypermethylation
141577	5	13804266	0.00014998	0.0321489	33.4753	PiPP_hypermethylation
241721	8	2870551	5.05025e-07	0.00025469	33.5655	PiPP_hypermethylation
73637	3	1301971	9.50417e-05	0.0219685	33.6364	PiPP_hypermethylation		MAD1L1
332513	13	25899842	0.00010702	0.0242875	33.6743	PiPP_hypermethylation	TRAK1
260390	9	35823653	3.67546e-07	0.00019481	33.7485	PiPP_hypermethylation		MSANTD4
353527	14	9885527	0.00010392	0.0236598	33.8061	PiPP_hypermethylation		EBF2
191790	6	70204440	9.889e-05	0.0227149	33.9015	PiPP_hypermethylation
252240	8	133589669	0.00023447	0.0461845	34.0136	PiPP_hypermethylation
302181	12	1004677	3.86278e-05	0.0104385	34.0278	PiPP_hypermethylation		ASPSCR1	LRRC45
129130	4	126916940	1.25601e-06	0.00054872	34.0291	PiPP_hypermethylation
162001	6	3033457	0.00012017	0.026827	34.0672	PiPP_hypermethylation
129574	4	128585652	8.93462e-07	0.00041103	34.1239	PiPP_hypermethylation
394397	15	140346122	1.25886e-05	0.00402644	34.127	PiPP_hypermethylation		PDCD1	PDCD1
403135	16	79281261	0.00022879	0.0453391	34.1446	PiPP_hypermethylation
104216	3	125520868	1.62997e-07	9.59451e-05	34.1463	PiPP_hypermethylation
89423	3	39875914	9.33061e-06	0.00310347	34.1667	PiPP_hypermethylation	PKD1
407779	17	30671597	2.35158e-05	0.0068796	34.1667	PiPP_hypermethylation
378553	15	3902432	0.00016985	0.0356547	34.2019	PiPP_hypermethylation
268114	9	105444857	2.82269e-05	0.00807324	34.2105	PiPP_hypermethylation		PUS7	PUS7
258929	9	11299986	6.76575e-06	0.00234009	34.2918	PiPP_hypermethylation		MYO7A
324993	12	53978823	2.022e-05	0.00604861	34.3583	PiPP_hypermethylation
84690	3	28342620	0.00025043	0.0487855	34.4055	PiPP_hypermethylation			ABCC6
208443	6	167070710	5.243e-05	0.0134417	34.4262	PiPP_hypermethylation
411134	17	43570137	8.021e-05	0.0191545	34.4567	PiPP_hypermethylation
328235	12	60318679	2.52619e-05	0.0073099	34.4612	PiPP_hypermethylation		SLC5A10
285828	11	9419	1.40384e-05	0.00443646	34.4729	PiPP_hypermethylation
63741	2	133694711	0.00011874	0.0265504	34.4867	PiPP_hypermethylation
180195	6	56226664	1.05839e-05	0.00347144	34.4919	PiPP_hypermethylation
252171	8	132315328	1.51903e-06	0.00064566	34.5455	PiPP_hypermethylation
252239	8	133589663	0.0001944	0.0399579	34.6014	PiPP_hypermethylation
75499	3	3520876	4.56459e-09	4.32139e-06	34.6154	PiPP_hypermethylation
328685	12	60544061	0.00010782	0.0244046	34.7279	PiPP_hypermethylation		MYO15A
31603	1	274106805	3.38767e-09	3.34112e-06	34.7917	PiPP_hypermethylation	FCN2		FCN2
259214	9	13586008	7.02955e-05	0.017173	34.83	PiPP_hypermethylation
152484	5	65106273	1.74857e-05	0.005294	34.8485	PiPP_hypermethylation		NTF3
161943	6	2969133	8.133e-05	0.0193894	34.9807	PiPP_hypermethylation
111752	4	1578059	0.00012023	0.026827	34.9858	PiPP_hypermethylation
345081	13	196645014	2.25656e-05	0.00663814	35.0183	PiPP_hypermethylation			OLIG1
291450	11	10563591	1.00916e-05	0.00332536	35.0488	PiPP_hypermethylation
418484	17	61668892	0.00017576	0.0367316	35.054	PiPP_hypermethylation
160787	6	1970829	7.4e-05	0.017954	35.0877	PiPP_hypermethylation
104667	3	126374518	1.29014e-06	0.00055903	35.0877	PiPP_hypermethylation
182011	6	59799473	1.44714e-05	0.00453312	35.1351	PiPP_hypermethylation
28869	1	272271615	1.74145e-05	0.00527997	35.1701	PiPP_hypermethylation		CFAP77
373485	14	137112109	9.61628e-06	0.00318602	35.1782	PiPP_hypermethylation
312135	12	18060445	9.65959e-08	6.17455e-05	35.1852	PiPP_hypermethylation
424771	18	2169011	2.07265e-05	0.00617836	35.2122	PiPP_hypermethylation
125617	4	105075043	7.9023e-06	0.00268512	35.2214	PiPP_hypermethylation
189008	6	65594591	0.00018111	0.0376277	35.2345	PiPP_hypermethylation
138878	5	7239650	0.00018941	0.039103	35.2453	PiPP_hypermethylation		RANGAP1
433711	18	48813688	6.28372e-05	0.0156294	35.4926	PiPP_hypermethylation
175183	6	51528854	0.00014813	0.0318168	35.5556	PiPP_hypermethylation
71230	3	407797	3.27162e-05	0.00908948	35.5769	PiPP_hypermethylation
288311	11	3125647	4.54721e-05	0.0119685	35.5981	PiPP_hypermethylation			AMER2
328849	12	60633967	8.53997e-07	0.0003967	35.6132	PiPP_hypermethylation	DRC3
174689	6	50567405	3.32116e-06	0.00128927	35.641	PiPP_hypermethylation		SMG9
373748	14	137559885	0.0001593	0.0338235	35.6794	PiPP_hypermethylation
311226	12	14333510	1.65015e-06	0.00069244	35.6852	PiPP_hypermethylation
346718	13	204825769	7.818e-05	0.0188288	35.7466	PiPP_hypermethylation
402476	16	79065287	5.133e-05	0.0132317	35.7576	PiPP_hypermethylation
186973	6	64371180	6.20544e-05	0.0154709	35.7875	PiPP_hypermethylation		PLCH2
30426	1	273361991	5.24744e-05	0.0134453	35.8962	PiPP_hypermethylation		VAV2
2909	1	2595347	2.21336e-09	2.35802e-06	35.8974	PiPP_hypermethylation
137504	5	5450396	4.24017e-05	0.011272	35.942	PiPP_hypermethylation
408301	17	32594697	2.89187e-08	2.19512e-05	35.9449	PiPP_hypermethylation
99552	3	92892335	3.37735e-07	0.00018074	35.97	PiPP_hypermethylation
83369	3	22208308	5.31517e-06	0.00190985	35.9723	PiPP_hypermethylation		PRKCB
129510	4	128287344	3.64499e-08	2.69461e-05	35.9862	PiPP_hypermethylation
237615	8	590449	2.15105e-06	0.00087563	36.0078	PiPP_hypermethylation
298987	11	78256981	8.45085e-07	0.00039366	36.0138	PiPP_hypermethylation
311891	12	17365589	1.10702e-06	0.00049378	36.0577	PiPP_hypermethylation
80291	3	11267949	3.06355e-05	0.00862315	36.0961	PiPP_hypermethylation
112754	4	2258293	7.57828e-06	0.00259787	36.1111	PiPP_hypermethylation
265518	9	63400698	7.70444e-07	0.00036551	36.1248	PiPP_hypermethylation
165798	6	15760111	0.00015643	0.0332813	36.1348	PiPP_hypermethylation
44262	2	9166962	9.23706e-08	5.96727e-05	36.1702	PiPP_hypermethylation
128187	4	124172326	0.00018697	0.0386757	36.2434	PiPP_hypermethylation
310975	12	13209834	8.82311e-05	0.0206716	36.3524	PiPP_hypermethylation
114132	4	5601455	5.95648e-08	4.097e-05	36.3636	PiPP_hypermethylation
352832	14	6482378	4.02751e-07	0.00020878	36.3636	PiPP_hypermethylation		BMP1
31104	1	273768896	7.32453e-06	0.00251291	36.3636	PiPP_hypermethylation		RXRA
45015	2	10739754	7.31631e-05	0.0177917	36.386	PiPP_hypermethylation	CD6
264718	9	63377117	4.22319e-07	0.00021707	36.3865	PiPP_hypermethylation
393161	15	139767870	4.58466e-07	0.00023339	36.4316	PiPP_hypermethylation		CROCC2	CROCC2
257888	9	8382860	1.69375e-05	0.00515741	36.5084	PiPP_hypermethylation
335577	13	47966873	0.00012957	0.0285814	36.5521	PiPP_hypermethylation		LRIG1
283376	10	65008501	5.15785e-05	0.0132717	36.6186	PiPP_hypermethylation
429593	18	17228822	0.00014281	0.0308984	36.6487	PiPP_hypermethylation
73476	3	1236340	0.00017769	0.0370608	36.6514	PiPP_hypermethylation
139119	5	8430396	2.91794e-06	0.00114267	36.6815	PiPP_hypermethylation		GRAP2
149688	5	40171656	3.48713e-09	3.42117e-06	36.7628	PiPP_hypermethylation
88901	3	39584164	0.00023418	0.0461694	36.768	PiPP_hypermethylation	TEDC2		TEDC2
311994	12	17726172	3.48536e-05	0.00957071	36.7788	PiPP_hypermethylation	WNT9B
229471	7	80717435	6.48589e-06	0.00225062	36.9313	PiPP_hypermethylation
139924	5	9659379	4.9387e-05	0.0128086	36.9338	PiPP_hypermethylation
400770	16	77720337	9.29654e-05	0.0215717	37.0499	PiPP_hypermethylation
354622	14	16710202	6.29953e-06	0.00219311	37.1041	PiPP_hypermethylation			HMGB2
330212	12	61230956	3.81501e-06	0.00145051	37.1611	PiPP_hypermethylation
328090	12	60203499	0.00015959	0.0338683	37.1795	PiPP_hypermethylation		EPN2
424836	18	2260775	1.28114e-06	0.00055627	37.1989	PiPP_hypermethylation
75347	3	3282810	8.88828e-05	0.0208051	37.2147	PiPP_hypermethylation		SDK1
285021	10	68286300	5.10727e-06	0.00184922	37.2222	PiPP_hypermethylation
425993	18	3340514	1.81521e-06	0.00075205	37.2235	PiPP_hypermethylation
68345	2	150290700	9.18947e-05	0.0213456	37.237	PiPP_hypermethylation		ABLIM3
134239	5	2650962	3.60055e-07	0.00019131	37.2549	PiPP_hypermethylation
409687	17	36604097	2.4193e-06	0.00096835	37.2578	PiPP_hypermethylation
343473	13	140049308	1.42747e-05	0.00448143	37.2727	PiPP_hypermethylation		GPR156
31217	1	273823612	9.93876e-05	0.0228057	37.2803	PiPP_hypermethylation
39249	2	3586405	1.89033e-05	0.00569884	37.3684	PiPP_hypermethylation
268161	9	105797558	0.0002579	0.0499216	37.3979	PiPP_hypermethylation
155447	5	86076622	5.75748e-07	0.00028392	37.4603	PiPP_hypermethylation
188977	6	65415649	5.148e-05	0.0132544	37.4843	PiPP_hypermethylation
30601	1	273458484	9.1974e-07	0.00042129	37.5	PiPP_hypermethylation
131665	5	603109	1.314e-05	0.00418099	37.561	PiPP_hypermethylation
293360	11	25352871	2.15262e-06	0.00087563	37.5702	PiPP_hypermethylation
434176	18	50073067	8.46318e-05	0.0200306	37.5881	PiPP_hypermethylation
82931	3	19419318	3.48067e-07	0.00018587	37.6623	PiPP_hypermethylation	GTF3C1
283894	10	66232523	3.32767e-05	0.00921509	37.6667	PiPP_hypermethylation
70268	2	151466786	1.51684e-05	0.0047158	37.6696	PiPP_hypermethylation
432063	18	42532231	1.98045e-08	1.5854e-05	37.6812	PiPP_hypermethylation
377757	14	141211421	4.1914e-07	0.0002157	37.7058	PiPP_hypermethylation
320445	12	44983931	1.61873e-06	0.00067992	37.75	PiPP_hypermethylation	TRAF4
254833	9	767977	2.40617e-08	1.853e-05	37.7778	PiPP_hypermethylation
45389	2	13630813	4.46398e-06	0.00165579	37.8676	PiPP_hypermethylation
325499	12	54864648	1.33441e-05	0.00422987	37.9164	PiPP_hypermethylation
189009	6	65594592	8.83e-06	0.00296717	37.971	PiPP_hypermethylation
327931	12	60139002	6.12562e-05	0.0153078	38	PiPP_hypermethylation		MAPK7
322350	12	50224054	0.00022416	0.0446487	38.0394	PiPP_hypermethylation		ANKFY1
287983	11	2628897	0.00023324	0.0460489	38.0451	PiPP_hypermethylation
159460	6	1170432	3.62e-05	0.00986387	38.0495	PiPP_hypermethylation
350616	13	207692351	0.00013728	0.0299282	38.0527	PiPP_hypermethylation
380705	15	44141067	8.30615e-05	0.0197347	38.0843	PiPP_hypermethylation
308732	12	5657372	1.83598e-06	0.00075992	38.0896	PiPP_hypermethylation		ITGB4
188908	6	65324171	0.00014803	0.0318111	38.0952	PiPP_hypermethylation	DFFB
164763	6	9583906	0.00020447	0.0415664	38.1243	PiPP_hypermethylation		WWOX
134013	5	2471979	1.01226e-06	0.00045834	38.1309	PiPP_hypermethylation
311050	12	13385666	8.95645e-05	0.0209301	38.1871	PiPP_hypermethylation
134229	5	2643668	3.8477e-10	5.20888e-07	38.2353	PiPP_hypermethylation		TBC1D22A
418428	17	61650184	0.00023248	0.0459432	38.2775	PiPP_hypermethylation
2370	1	1784075	1.89236e-05	0.0057002	38.322	PiPP_hypermethylation
112553	4	2028612	0.00022029	0.0440876	38.3333	PiPP_hypermethylation
390037	15	137158915	4.97766e-06	0.00181	38.3431	PiPP_hypermethylation
139927	5	9659414	4.9598e-05	0.0128477	38.3556	PiPP_hypermethylation
426244	18	3987515	1.20467e-06	0.00052846	38.3706	PiPP_hypermethylation
237301	8	477210	9.5112e-06	0.00315366	38.4478	PiPP_hypermethylation		CTBP1
75439	3	3400160	9.33352e-05	0.0216244	38.4722	PiPP_hypermethylation
68235	2	149950460	2.82342e-08	2.15085e-05	38.6267	PiPP_hypermethylation
252235	8	133589612	0.00010583	0.0240317	38.6288	PiPP_hypermethylation
101708	3	111825005	1.32775e-05	0.00421192	38.6754	PiPP_hypermethylation
369591	14	113116064	5.88549e-06	0.00206945	38.6762	PiPP_hypermethylation
247021	8	48510980	4.66918e-05	0.0122139	38.7013	PiPP_hypermethylation
132613	5	999368	2.10637e-05	0.00625257	38.7268	PiPP_hypermethylation
311229	12	14333543	2.2475e-09	2.3884e-06	38.76	PiPP_hypermethylation
258636	9	10709647	1.55765e-07	9.19961e-05	38.8302	PiPP_hypermethylation	EMSY
113406	4	2920310	2.0674e-07	0.00011812	38.8559	PiPP_hypermethylation		AGO2	AGO2
408299	17	32594667	1.42781e-08	1.19e-05	38.8745	PiPP_hypermethylation
162002	6	3033458	5.907e-05	0.0148311	38.8889	PiPP_hypermethylation
252241	8	133589684	1.83137e-05	0.00552892	39	PiPP_hypermethylation
284473	10	67623324	3.98528e-06	0.00150985	39.0244	PiPP_hypermethylation
96907	3	63824003	8.12e-05	0.0193692	39.0523	PiPP_hypermethylation
28019	1	271129212	8.54848e-07	0.0003967	39.1373	PiPP_hypermethylation
284029	10	66759317	1.26018e-06	0.00054997	39.1984	PiPP_hypermethylation
72638	3	870588	7.2424e-08	4.84816e-05	39.2157	PiPP_hypermethylation
135744	5	3552774	4.20723e-06	0.00157846	39.2973	PiPP_hypermethylation		WNT7B
212835	7	1035065	4.16273e-07	0.00021474	39.3443	PiPP_hypermethylation		GMDS
186393	6	64148587	1.36724e-06	0.00058765	39.3443	PiPP_hypermethylation
276609	10	23015936	9.06972e-05	0.0211483	39.3627	PiPP_hypermethylation
241851	8	2959592	1.32732e-05	0.00421192	39.4737	PiPP_hypermethylation
414938	17	57608799	0.00020447	0.0415664	39.5022	PiPP_hypermethylation
98214	3	72371282	1.31489e-06	0.00056744	39.5413	PiPP_hypermethylation
172515	6	47740720	1.961e-05	0.00587857	39.548	PiPP_hypermethylation
172402	6	47584130	9.2427e-15	4.1356e-11	39.5567	PiPP_hypermethylation
112552	4	2028601	0.00025212	0.049055	39.593	PiPP_hypermethylation
78012	3	7267482	9.589e-05	0.0221331	39.6154	PiPP_hypermethylation
312133	12	18060440	1.47478e-08	1.22368e-05	39.6226	PiPP_hypermethylation
416867	17	60237245	1.81242e-05	0.00547562	39.6825	PiPP_hypermethylation
216920	7	12596806	3.94565e-05	0.0106061	39.694	PiPP_hypermethylation		ATXN1
177106	6	53440671	4.954e-05	0.0128402	39.6956	PiPP_hypermethylation	EHD2
259208	9	13560327	1.08155e-06	0.00048394	39.7059	PiPP_hypermethylation
208841	6	167670571	0.00018967	0.0391372	39.7778	PiPP_hypermethylation		PTPRF
285523	10	68642601	3.82856e-05	0.0103592	39.8077	PiPP_hypermethylation
379416	15	26940269	2.8853e-07	0.00015785	39.8242	PiPP_hypermethylation
240775	8	2306028	7.08348e-05	0.017275	39.8541	PiPP_hypermethylation
230598	7	92602027	2.26174e-08	1.7673e-05	39.9038	PiPP_hypermethylation
135901	5	3774690	4.47961e-06	0.00166014	39.9829	PiPP_hypermethylation		ATXN10
214598	7	3350066	2.30375e-05	0.00676294	40	PiPP_hypermethylation		FARS2
252234	8	133589610	6.59624e-05	0.0162752	40	PiPP_hypermethylation
173658	6	49027598	3.11083e-07	0.00016845	40.0103	PiPP_hypermethylation		CYP2F1
170116	6	40583024	9.32236e-07	0.00042656	40.2272	PiPP_hypermethylation
158874	6	922920	4.91214e-05	0.0127709	40.2357	PiPP_hypermethylation
166056	6	17354295	0.00011272	0.0253917	40.2525	PiPP_hypermethylation	NFAT5
390010	15	137054011	6.40336e-06	0.00222561	40.3226	PiPP_hypermethylation
104665	3	126374470	1.39949e-07	8.39056e-05	40.3509	PiPP_hypermethylation
129794	4	129129105	0.00014728	0.0316661	40.3751	PiPP_hypermethylation
230599	7	92602042	3.84017e-07	0.00020153	40.377	PiPP_hypermethylation
321621	12	47952828	4.34313e-06	0.00161661	40.389	PiPP_hypermethylation	SERPINF1
400551	16	77653589	8.68983e-06	0.00292466	40.5052	PiPP_hypermethylation
327917	12	60123701	5.38796e-06	0.00192786	40.546	PiPP_hypermethylation			RNF112
224918	7	52273516	5.17351e-05	0.0133039	40.5488	PiPP_hypermethylation
282663	10	63494642	3.07119e-07	0.00016673	40.5506	PiPP_hypermethylation		TAF3
80292	3	11267958	0.00011856	0.0265251	40.602	PiPP_hypermethylation
159132	6	1044968	4.41159e-05	0.0116766	40.6076	PiPP_hypermethylation
424907	18	2345786	2.16264e-06	0.00087886	40.6557	PiPP_hypermethylation
322	1	360315	1.85246e-06	0.00076599	40.6993	PiPP_hypermethylation
163719	6	4716671	9.5268e-07	0.00043404	40.7018	PiPP_hypermethylation
177107	6	53440683	1.8489e-05	0.00557789	40.793	PiPP_hypermethylation	EHD2
216632	7	10821354	8.03084e-06	0.00271794	41.0747	PiPP_hypermethylation
102198	3	112702747	1.108e-05	0.0036061	41.0832	PiPP_hypermethylation		ADGRF3
135876	5	3716305	2.306e-05	0.00676515	41.3034	PiPP_hypermethylation		ATXN10
328731	12	60565809	5.05085e-07	0.00025469	41.3043	PiPP_hypermethylation
189468	6	66886108	5.80873e-05	0.0146538	41.3693	PiPP_hypermethylation
104666	3	126374492	1.13363e-07	7.045e-05	41.3793	PiPP_hypermethylation
139925	5	9659399	3.91685e-05	0.0105499	41.4369	PiPP_hypermethylation
275376	10	14622994	6.89323e-08	4.651e-05	41.4497	PiPP_hypermethylation	COQ8A
31613	1	274111401	3.31343e-07	0.00017806	41.4522	PiPP_hypermethylation
181845	6	59733207	3.94725e-05	0.0106061	41.4634	PiPP_hypermethylation			ZNF865
1989	1	1531556	1.37786e-05	0.0043611	41.5094	PiPP_hypermethylation
281977	10	59394822	3.233e-05	0.00901732	41.559	PiPP_hypermethylation
325777	12	55847175	5.62885e-05	0.0142762	41.5831	PiPP_hypermethylation
327745	12	59973163	7.21055e-07	0.00034712	41.6122	PiPP_hypermethylation
365726	14	78072202	2.24189e-05	0.00659956	41.627	PiPP_hypermethylation
88902	3	39584170	3.67056e-06	0.0014006	41.6667	PiPP_hypermethylation	TEDC2		TEDC2
67833	2	147324748	7.7014e-05	0.0185758	41.7857	PiPP_hypermethylation
129125	4	126896897	2.60267e-09	2.67231e-06	41.8089	PiPP_hypermethylation
31052	1	273743654	2.52812e-09	2.60334e-06	41.8438	PiPP_hypermethylation
285444	10	68547760	1.52147e-05	0.00472076	41.8462	PiPP_hypermethylation
435328	18	52380685	5.30045e-05	0.0135484	41.8803	PiPP_hypermethylation
171954	6	47077748	8.2421e-07	0.00038533	41.9048	PiPP_hypermethylation
271647	9	135001960	2.77647e-07	0.00015327	42.0755	PiPP_hypermethylation
370594	14	123825263	4.69063e-07	0.00023822	42.1189	PiPP_hypermethylation
390038	15	137166358	1.61535e-05	0.00496134	42.1388	PiPP_hypermethylation
115718	4	17471170	6.13887e-07	0.00030029	42.2254	PiPP_hypermethylation
328926	12	60669290	1.66556e-05	0.00507886	42.2612	PiPP_hypermethylation		TOM1L2
82962	3	19474017	3.79109e-07	0.0001992	42.2648	PiPP_hypermethylation
128070	4	123510898	1.647e-05	0.00502581	42.3077	PiPP_hypermethylation
102139	3	112545955	7.95345e-05	0.0190255	42.3423	PiPP_hypermethylation	OTOF
283749	10	65496704	3.4056e-11	6.34935e-08	42.407	PiPP_hypermethylation
432410	18	44053463	7.43609e-07	0.00035556	42.5397	PiPP_hypermethylation
31128	1	273788545	3.98652e-07	0.00020691	42.5926	PiPP_hypermethylation		RXRA
325708	12	55746233	3.83705e-09	3.69014e-06	42.5926	PiPP_hypermethylation
306615	12	3611239	1.14932e-08	9.79787e-06	42.623	PiPP_hypermethylation
416667	17	59703174	5.28181e-06	0.00190108	42.7465	PiPP_hypermethylation		PHACTR3
172403	6	47584168	2.6378e-16	1.625e-12	42.7918	PiPP_hypermethylation
307417	12	4444692	0.00023137	0.0457448	43.0556	PiPP_hypermethylation
134538	5	2876673	9.471e-09	8.1994e-06	43.1122	PiPP_hypermethylation
428632	18	9878507	6.157e-05	0.0153628	43.1746	PiPP_hypermethylation		TBXAS1
329049	12	60726575	9.06463e-05	0.0211483	43.1818	PiPP_hypermethylation
375708	14	140493162	5.6039e-07	0.00027959	43.3551	PiPP_hypermethylation
148441	5	40102357	1.51304e-09	1.69252e-06	43.3779	PiPP_hypermethylation
400553	16	77657872	1.15713e-05	0.003749	43.4882	PiPP_hypermethylation
189393	6	66672912	1.07717e-05	0.00351944	43.5049	PiPP_hypermethylation
246450	8	41195979	5.19345e-08	3.649e-05	43.5407	PiPP_hypermethylation
390359	15	137646596	1.30474e-06	0.00056478	43.5792	PiPP_hypermethylation
237603	8	586774	1.08191e-09	1.24633e-06	43.7004	PiPP_hypermethylation		UVSSA
214153	7	2554531	1.27455e-05	0.00406742	43.7049	PiPP_hypermethylation
129984	4	129786145	3.39433e-06	0.00131236	43.794	PiPP_hypermethylation		ODF2L
428150	18	7609711	2.604e-05	0.00752043	43.9039	PiPP_hypermethylation
390087	15	137243374	1.78675e-05	0.00540574	43.9271	PiPP_hypermethylation
326135	12	57003476	1.80813e-07	0.00010486	44.0058	PiPP_hypermethylation		MYOCD
172084	6	47197333	5.59885e-06	0.0019866	44.1907	PiPP_hypermethylation
425979	18	3324931	2.10164e-09	2.25596e-06	44.3159	PiPP_hypermethylation
424903	18	2344068	2.81498e-07	0.0001546	44.3609	PiPP_hypermethylation
114043	4	4527197	1.01348e-05	0.00333699	44.4746	PiPP_hypermethylation
310421	12	8811974	1.31704e-07	7.95233e-05	44.4829	PiPP_hypermethylation
360520	14	47903332	8.69937e-09	7.59323e-06	44.5515	PiPP_hypermethylation	SELENOM
2385	1	1800667	6.22289e-07	0.00030405	44.603	PiPP_hypermethylation
276541	10	22778834	2.91014e-05	0.00828935	44.7231	PiPP_hypermethylation
418425	17	61648984	7.88245e-07	0.00037229	44.7324	PiPP_hypermethylation
273668	10	5605538	5.32347e-06	0.00190985	44.7712	PiPP_hypermethylation
30497	1	273394155	1.03641e-07	6.54614e-05	45.0772	PiPP_hypermethylation		VAV2
139187	5	8604787	3.20761e-07	0.00017325	45.2731	PiPP_hypermethylation
399470	16	72761437	0.00016025	0.0339744	45.351	PiPP_hypermethylation
374577	14	139038568	1.22822e-05	0.00394027	45.3782	PiPP_hypermethylation
271653	9	135005332	1.003e-05	0.00330779	45.4416	PiPP_hypermethylation
117812	4	51654496	2.39617e-07	0.0001342	45.4454	PiPP_hypermethylation
259613	9	22185734	1.99371e-08	1.59e-05	45.4545	PiPP_hypermethylation
233431	7	114431581	6.41749e-05	0.0159435	45.4545	PiPP_hypermethylation		RIN3
216247	7	9264594	6.46482e-05	0.016033	45.4942	PiPP_hypermethylation
254604	9	681131	9.93242e-06	0.00328053	45.6257	PiPP_hypermethylation
113392	4	2918408	7.75594e-06	0.00264173	45.6395	PiPP_hypermethylation			AGO2
187921	6	64844100	8.45511e-07	0.00039366	45.6815	PiPP_hypermethylation
312134	12	18060444	4.55058e-09	4.31774e-06	45.7143	PiPP_hypermethylation	ARHGAP27
170146	6	40720348	1.62875e-09	1.79363e-06	45.9016	PiPP_hypermethylation
36509	2	1691552	5.2826e-07	0.0002648	45.9729	PiPP_hypermethylation
5381	1	17665430	2.00522e-07	0.00011519	46.0784	PiPP_hypermethylation
137007	5	4893890	7.11229e-06	0.00244601	46.25	PiPP_hypermethylation	PARVG
400552	16	77653598	8.60364e-07	0.00039829	46.2559	PiPP_hypermethylation
327613	12	59844206	5.7277e-10	7.26968e-07	46.3415	PiPP_hypermethylation		ULK2
138858	5	7225667	1.04191e-07	6.57112e-05	46.3542	PiPP_hypermethylation		RANGAP1
68346	2	150290724	8.54576e-07	0.0003967	46.4236	PiPP_hypermethylation		ABLIM3
149624	5	40168868	3.7334e-11	6.87013e-08	46.5385	PiPP_hypermethylation
214043	7	2264138	1.18622e-07	7.30777e-05	46.633	PiPP_hypermethylation
346463	13	204127740	3.74575e-07	0.00019755	46.6425	PiPP_hypermethylation
317335	12	30765510	5.05922e-05	0.0130654	46.6667	PiPP_hypermethylation
66134	2	141669720	9.57892e-07	0.00043595	46.9167	PiPP_hypermethylation		NRG2
386390	15	121001728	3.40487e-06	0.00131456	47.3465	PiPP_hypermethylation		CFAP65
284423	10	67492595	1.80648e-08	1.46544e-05	47.8261	PiPP_hypermethylation
194805	6	78392935	5.81e-08	4.00925e-05	48.156	PiPP_hypermethylation		PLA2G2D
329619	12	60894372	3.80043e-09	3.66521e-06	48.1671	PiPP_hypermethylation		PEMT	PEMT
30637	1	273472945	2.4546e-08	1.88679e-05	48.2506	PiPP_hypermethylation
417087	17	60682232	7.63195e-06	0.00261205	48.2906	PiPP_hypermethylation
267724	9	96700242	1.09209e-06	0.00048814	48.2906	PiPP_hypermethylation
145565	5	33458175	2.45282e-07	0.00013701	48.3362	PiPP_hypermethylation
61522	2	86093014	4.65411e-09	4.39635e-06	48.3796	PiPP_hypermethylation
128804	4	125970039	4.70634e-07	0.00023873	48.5833	PiPP_hypermethylation
31210	1	273814892	4.07232e-06	0.00153598	48.8271	PiPP_hypermethylation
5022	1	15521204	1.27547e-09	1.44195e-06	48.8784	PiPP_hypermethylation
93585	3	42818315	4.7459e-08	3.38576e-05	48.9279	PiPP_hypermethylation		WNK2
5664	1	21784968	7.86118e-08	5.21312e-05	48.973	PiPP_hypermethylation
312780	12	18943622	5.8856e-07	0.00028956	49.0196	PiPP_hypermethylation
134208	5	2629398	1.05704e-07	6.64679e-05	49.0543	PiPP_hypermethylation
30924	1	273633566	3.9249e-10	5.28764e-07	49.0909	PiPP_hypermethylation
168361	6	31172206	3.26935e-09	3.23562e-06	49.1026	PiPP_hypermethylation
334285	13	33663781	4.964e-07	0.0002509	49.2308	PiPP_hypermethylation	MANF		RBM15B
128000	4	123346453	2.32473e-09	2.45209e-06	49.2438	PiPP_hypermethylation
331931	13	21319724	2.45048e-06	0.00097624	49.3767	PiPP_hypermethylation
198381	6	89455955	3.27114e-08	2.448e-05	49.537	PiPP_hypermethylation
84179	3	25833523	8.78294e-07	0.00040493	49.8529	PiPP_hypermethylation
380595	15	40703497	1.14324e-06	0.00050674	50	PiPP_hypermethylation
409709	17	36746037	1.6e-05	0.00492469	50	PiPP_hypermethylation		BPIFA3
114165	4	6077465	1.22541e-07	7.51652e-05	50.5833	PiPP_hypermethylation
321345	12	47594494	1.1507e-06	0.00050846	50.8446	PiPP_hypermethylation
188631	6	65196338	1.58404e-08	1.29989e-05	51.0502	PiPP_hypermethylation		TP73
103583	3	121426006	3.56944e-09	3.48802e-06	51.0734	PiPP_hypermethylation
422157	17	62789386	5.72683e-09	5.25777e-06	51.3889	PiPP_hypermethylation	ZNF512B		ZNF512B
10892	1	109580593	2.41846e-09	2.52588e-06	51.4033	PiPP_hypermethylation
114116	4	5601074	9.7506e-11	1.58803e-07	51.4286	PiPP_hypermethylation
239599	8	1308376	4.59328e-08	3.29814e-05	51.57	PiPP_hypermethylation
332067	13	22354336	1.56439e-09	1.73625e-06	51.6876	PiPP_hypermethylation
273534	10	1270180	3.0693e-10	4.2861e-07	51.9182	PiPP_hypermethylation
265241	9	63392700	1.7318e-11	3.40812e-08	52.0433	PiPP_hypermethylation
363526	14	57787273	1.3938e-14	5.8084e-11	52.0833	PiPP_hypermethylation
328732	12	60565810	8.75912e-08	5.70184e-05	52.1313	PiPP_hypermethylation		MYO15A
27425	1	270455362	5.52599e-07	0.00027668	52.2269	PiPP_hypermethylation
183200	6	62329307	1.1147e-10	1.78135e-07	52.3497	PiPP_hypermethylation	ZSCAN4
159731	6	1271186	1.8274e-10	2.67862e-07	52.3684	PiPP_hypermethylation
208676	6	167409379	1.44898e-06	0.0006209	52.5466	PiPP_hypermethylation		ST3GAL3
312149	12	18080666	2.484e-16	1.5528e-12	52.6186	PiPP_hypermethylation
238112	8	699442	5.61285e-07	0.00027971	52.6708	PiPP_hypermethylation
311887	12	17343849	2.2186e-13	6.7846e-10	52.7273	PiPP_hypermethylation
3571	1	7036085	1.1998e-12	3.14829e-09	52.8014	PiPP_hypermethylation		MAP3K4
481	1	429217	1.63829e-08	1.33666e-05	52.8898	PiPP_hypermethylation
98457	3	74835497	4.1358e-11	7.48092e-08	52.9412	PiPP_hypermethylation
355960	14	27022808	6.0977e-10	7.66859e-07	52.9412	PiPP_hypermethylation
128776	4	125934392	3.59871e-07	0.00019131	53.0342	PiPP_hypermethylation
420577	17	62338212	5.0678e-11	8.9759e-08	53.2502	PiPP_hypermethylation		YTHDF1
374140	14	138561170	9.94806e-09	8.54282e-06	53.2832	PiPP_hypermethylation		MGMT
290498	11	6087742	1.01226e-06	0.00045834	53.3386	PiPP_hypermethylation
391121	15	138323604	3.20031e-07	0.00017308	53.6036	PiPP_hypermethylation
311165	12	13937016	8.1514e-12	1.75887e-08	53.6585	PiPP_hypermethylation
275757	10	17521942	2.20428e-08	1.72876e-05	53.6659	PiPP_hypermethylation
274572	10	11390508	2.8458e-08	2.164e-05	53.7879	PiPP_hypermethylation	MIA3
72798	3	953492	6.28879e-08	4.29778e-05	53.8462	PiPP_hypermethylation
238634	8	861618	1.30331e-07	7.88063e-05	53.8647	PiPP_hypermethylation
400090	16	75776964	2.4645e-10	3.48047e-07	54.0541	PiPP_hypermethylation
161662	6	2732992	2.7067e-09	2.75253e-06	54.0827	PiPP_hypermethylation
391987	15	138921558	3.01966e-09	3.02021e-06	54.3137	PiPP_hypermethylation
78190	3	7882402	1.88783e-06	0.0007791	54.375	PiPP_hypermethylation
418593	17	61701816	3.5432e-11	6.57701e-08	54.4026	PiPP_hypermethylation
187924	6	64844119	2.37971e-08	1.8392e-05	54.4314	PiPP_hypermethylation
162471	6	3374347	1.92e-10	2.79506e-07	54.454	PiPP_hypermethylation
75753	3	3671798	5.84631e-08	4.02777e-05	54.4803	PiPP_hypermethylation
112926	4	2401553	4.06451e-08	2.96861e-05	54.6759	PiPP_hypermethylation
164893	6	10694793	2.1423e-10	3.08694e-07	54.7436	PiPP_hypermethylation
293260	11	24201033	2.48493e-09	2.57631e-06	54.9026	PiPP_hypermethylation
47766	2	30903674	4.5992e-11	8.28393e-08	55	PiPP_hypermethylation
274781	10	12536760	6.31331e-09	5.67367e-06	55.1111	PiPP_hypermethylation		DEGS1
330571	12	61433862	2.5933e-10	3.65017e-07	55.6899	PiPP_hypermethylation
346485	13	204233709	8.70136e-08	5.69038e-05	55.8242	PiPP_hypermethylation
149938	5	40182662	1.9846e-16	1.2978e-12	55.9071	PiPP_hypermethylation
71626	3	567762	2.885e-11	5.49938e-08	56	PiPP_hypermethylation
400769	16	77720300	2.31689e-09	2.44989e-06	56.2097	PiPP_hypermethylation
96908	3	63824004	3.8025e-09	3.66521e-06	56.3095	PiPP_hypermethylation
330096	12	61119053	6.2314e-11	1.06379e-07	56.6135	PiPP_hypermethylation
162407	6	3314689	4.1919e-10	5.60342e-07	56.8627	PiPP_hypermethylation
272625	9	137491531	9.57205e-08	6.1278e-05	56.9435	PiPP_hypermethylation
111501	4	1398914	6.066e-10	7.65141e-07	57.0404	PiPP_hypermethylation
71932	3	715516	6.9434e-14	2.3425e-10	57.1429	PiPP_hypermethylation	GPER1
182110	6	59991154	2.63192e-09	2.69583e-06	57.233	PiPP_hypermethylation
187432	6	64573610	9.5545e-11	1.56437e-07	57.7011	PiPP_hypermethylation
145368	5	30277706	9.35122e-08	6.02271e-05	57.9327	PiPP_hypermethylation
172284	6	47389599	1.01405e-08	8.69053e-06	57.9657	PiPP_hypermethylation
297302	11	77133245	3.7226e-08	2.74e-05	58.3851	PiPP_hypermethylation		COL4A2
352833	14	6482405	1.85468e-08	1.496e-05	58.4615	PiPP_hypermethylation		BMP1
110807	4	1027564	7.7024e-12	1.67903e-08	58.7215	PiPP_hypermethylation		ZC3H3
301869	12	929876	8.99372e-09	7.81805e-06	58.7838	PiPP_hypermethylation		FASN
269447	9	122511109	1.11283e-07	6.936e-05	58.7879	PiPP_hypermethylation
165556	6	14386329	5.9102e-10	7.47706e-07	59.4841	PiPP_hypermethylation
43139	2	7559323	4.7997e-10	6.27762e-07	59.7689	PiPP_hypermethylation	SLC22A12
1890	1	1482271	2.33734e-07	0.00013142	59.8485	PiPP_hypermethylation
325470	12	54750748	2.8344e-13	8.4848e-10	59.8878	PiPP_hypermethylation			RCVRN
389531	15	135831164	1.2583e-15	6.7705e-12	60.6522	PiPP_hypermethylation
1885	1	1482226	1.3171e-08	1.10646e-05	60.7639	PiPP_hypermethylation
164628	6	9098418	8.5166e-14	2.8283e-10	60.8696	PiPP_hypermethylation
255420	9	1212995	4.7941e-11	8.56244e-08	61.2689	PiPP_hypermethylation
103308	3	118504575	2.07815e-09	2.2364e-06	61.4646	PiPP_hypermethylation
77189	3	5427145	1.636e-08	1.33666e-05	61.6066	PiPP_hypermethylation
1231	1	1051132	1.6931e-11	3.35653e-08	61.619	PiPP_hypermethylation
352982	14	6881739	1.66e-13	5.1886e-10	62	PiPP_hypermethylation		BIN3
135575	5	3488375	3.3973e-14	1.2894e-10	62.1212	PiPP_hypermethylation
291302	11	8531797	1.1064e-10	1.77472e-07	62.1429	PiPP_hypermethylation
149625	5	40168874	4.9621e-23	1.7577e-18	62.2452	PiPP_hypermethylation
421492	17	62606737	2.1245e-12	5.28116e-09	62.3377	PiPP_hypermethylation		STMN3
171848	6	46784712	4.0707e-16	2.3704e-12	62.4178	PiPP_hypermethylation		ZFP30	ZFP30
351539	13	208171306	8.7391e-11	1.43985e-07	62.5	PiPP_hypermethylation		PCBP3
2220	1	1651536	3.58258e-09	3.49282e-06	62.9987	PiPP_hypermethylation
80613	3	12221703	3.4321e-12	8.06034e-09	63.2646	PiPP_hypermethylation
177	1	254095	1.16e-12	3.10122e-09	63.2937	PiPP_hypermethylation
189466	6	66853905	6.6333e-10	8.22054e-07	63.3127	PiPP_hypermethylation		NPHP4
1889	1	1482265	2.46959e-09	2.56667e-06	63.6364	PiPP_hypermethylation
1972	1	1527911	8.1932e-15	3.705e-11	63.6824	PiPP_hypermethylation
265392	9	63396407	5.4944e-20	6.673e-16	63.9126	PiPP_hypermethylation
276626	10	23059197	2.4768e-14	9.7485e-11	63.9179	PiPP_hypermethylation
189467	6	66853915	5.1398e-10	6.64074e-07	64.2105	PiPP_hypermethylation		NPHP4
163553	6	4539623	5.23561e-09	4.85925e-06	64.2342	PiPP_hypermethylation
219263	7	26356144	1.06574e-09	1.23777e-06	64.7436	PiPP_hypermethylation
185727	6	63847387	5.6099e-11	9.84815e-08	64.7436	PiPP_hypermethylation	NADK
2219	1	1651534	1.64653e-09	1.80387e-06	64.802	PiPP_hypermethylation
272553	9	137098496	1.9056e-15	1.0059e-11	65.0143	PiPP_hypermethylation
190519	6	67657368	8.351e-11	1.38665e-07	65.1339	PiPP_hypermethylation
128784	4	125937870	3.6684e-13	1.06078e-09	65.7839	PiPP_hypermethylation
208664	6	167384793	1.4104e-10	2.15665e-07	66.5385	PiPP_hypermethylation
110789	4	1023284	3.28e-12	7.78918e-09	66.7718	PiPP_hypermethylation
281550	10	56756917	3.2409e-11	6.06888e-08	67.9365	PiPP_hypermethylation
281548	10	56756902	2.39e-11	4.61787e-08	68.0952	PiPP_hypermethylation
171945	6	47070497	5.9941e-17	4.3186e-13	68.348	PiPP_hypermethylation	SIPA1L3
172553	6	47787950	8.3807e-23	2.5446e-18	70.2703	PiPP_hypermethylation
421794	17	62658823	1.6977e-11	3.35653e-08	70.6349	PiPP_hypermethylation	SLC2A4RG		SLC2A4RG
417690	17	61280470	3.718e-21	6.3218e-17	70.7326	PiPP_hypermethylation
171948	6	47070523	2.6915e-20	3.5982e-16	70.8333	PiPP_hypermethylation		SIPA1L3
75667	3	3633423	2.1153e-16	1.3624e-12	72.4663	PiPP_hypermethylation		RADIL
172472	6	47674600	2.55e-19	2.8525e-15	72.9096	PiPP_hypermethylation
80878	3	14904952	3.6625e-17	2.994e-13	73.0921	PiPP_hypermethylation
351877	13	208261088	2.3614e-23	9.1252e-19	75.4098	PiPP_hypermethylation
265394	9	63396427	1.3289e-29	1.883e-24	76.1587	PiPP_hypermethylation
76747	3	4843532	1.4104e-20	1.9985e-16	76.6667	PiPP_hypermethylation
26363	1	269201250	2.3124e-21	4.2736e-17	78.2088	PiPP_hypermethylation		KYAT1
135866	5	3685698	4.2757e-17	3.3693e-13	81.3889	PiPP_hypermethylation
84095	3	25457468	8.9955e-23	2.5492e-18	85.7509	PiPP_hypermethylation	PDILT
83374	3	22242008	7.0979e-21	1.0776e-16	86.2069	PiPP_hypermethylation
281549	10	56756906	7.9992e-21	1.1725e-16	87.8049	PiPP_hypermethylation
172494	6	47708618	1.7444e-34	3.7076e-29	98.1481	PiPP_hypermethylation
