# Supplementary material for: Epigenome-wide skeletal muscle DNA methylation profiles at the background of distinct metabolic types and ryanodine receptor variation in pigs
Source: BMC Genomics. 2019 Jun 13;20:492. doi: 10.1186/s12864-019-5880-1 (PMC6567458; doi:10.1186/s12864-019-5880-1)
Supplement: Supplementary file 5 — CpG sites significant at FDR < 5% and different in methylation level > 25% between Dupi and PiNN (XLSX 123 kb) [file 12864_2019_5880_MOESM5_ESM.xlsx]

## Sheet: Sheet1
Additional file 5
CpG sites significant at FDR < 5% and different in methylation level > 25% between Dupi and PiNN
							CpGs location
cg_name	chr	CpGposition	pvalue_Dupi_PiNN	qvalue_Dupi_PiNN	methdiff_Dupi_PiNN	methylation	exon of gene	introns of gene	TSS or in promoter regions with distance 2kb
401631	16	78563753	1.1693e-25	3.1625e-21	-92.8571	PiNN-hypomethylation
198491	6	89815803	9.8048e-20	8.7767e-16	-92.1053	PiNN-hypomethylation		CSMD2
128610	4	125423593	3.2684e-25	7.0719e-21	-92	PiNN-hypomethylation
156524	5	101335323	1.363e-25	3.4695e-21	-88.4936	PiNN-hypomethylation
82655	3	18638145	6.2317e-18	4.3495e-14	-86.8421	PiNN-hypomethylation
265096	9	63388345	9.3534e-32	5.7823e-27	-86.35	PiNN-hypomethylation
350754	13	207763226	6.5754e-25	1.2934e-20	-86.24	PiNN-hypomethylation		ADARB1
235490	7	121050038	3.227e-23	5.172e-19	-85.4386	PiNN-hypomethylation		EVL
387403	15	128441304	1.4217e-26	4.1016e-22	-84.7059	PiNN-hypomethylation		RHBDD1
156629	5	102019610	4.5614e-20	4.4861e-16	-83.6066	PiNN-hypomethylation
310203	12	8082310	9.938e-20	8.7767e-16	-81.9352	PiNN-hypomethylation		SLC39A11
235722	7	121290380	6.7775e-17	3.6208e-13	-81.8504	PiNN-hypomethylation
390017	15	137057309	2.1261e-19	1.8401e-15	-81.3646	PiNN-hypomethylation
257123	9	6839901	5.7478e-17	3.1888e-13	-80.4878	PiNN-hypomethylation
208682	6	167411814	1.3568e-22	1.9571e-18	-80.0752	PiNN-hypomethylation		ST3GAL3
270579	9	131541446	5.74e-16	2.509e-12	-80	PiNN-hypomethylation
253111	8	136169986	2.4138e-14	7.7373e-11	-80	PiNN-hypomethylation		RASGEF1B
388293	15	132598173	4.3391e-22	5.69e-18	-79.3522	PiNN-hypomethylation
83588	3	22720255	8.8884e-17	4.579e-13	-79.0743	PiNN-hypomethylation
379742	15	30746319	2.7573e-20	2.811e-16	-78.5714	PiNN-hypomethylation
335613	13	49578160	1.1014e-15	4.5829e-12	-77.7778	PiNN-hypomethylation
235742	7	121327886	1.2765e-16	6.3495e-13	-77.1717	PiNN-hypomethylation		WDR25
235020	7	120502182	4.1117e-15	1.4952e-11	-76.4881	PiNN-hypomethylation		CCNK
163470	6	4496136	3.2258e-17	1.8864e-13	-75.3623	PiNN-hypomethylation		HSDL1
164857	6	10168309	6.207e-12	1.15777e-08	-75.2252	PiNN-hypomethylation		NUDT7
366951	14	94515426	1.0704e-12	2.3753e-09	-75.1076	PiNN-hypomethylation
261022	9	41220775	3.3378e-14	1.0391e-10	-75	PiNN-hypomethylation
155735	5	88411817	3.4958e-19	2.9092e-15	-74.5763	PiNN-hypomethylation
235894	7	121456089	5.3889e-11	8.26947e-08	-74.4444	PiNN-hypomethylation
388296	15	132606637	8.5801e-15	2.8561e-11	-74.2857	PiNN-hypomethylation		DIS3L2
366966	14	95328401	3.2671e-14	1.0245e-10	-74.1443	PiNN-hypomethylation
349916	13	207306624	9.301e-12	1.67704e-08	-73.8046	PiNN-hypomethylation		TSPEAR
162699	6	3635880	2.8739e-15	1.1148e-11	-73.6842	PiNN-hypomethylation
102341	3	113262036	8.6364e-16	3.664e-12	-73.6842	PiNN-hypomethylation
320247	12	44419541	5.1353e-16	2.291e-12	-73.6534	PiNN-hypomethylation		NLK
162288	6	3257937	7.8636e-15	2.6379e-11	-73.3333	PiNN-hypomethylation	GSE1
102169	3	112566041	4.6243e-16	2.0845e-12	-73.2143	PiNN-hypomethylation		OTOF
166176	6	18093948	7.6582e-14	2.166e-10	-72.5	PiNN-hypomethylation	CDH1
272704	9	138197758	1.0302e-17	6.7548e-14	-72.3077	PiNN-hypomethylation
29681	1	272877841	1.8112e-17	1.1359e-13	-72.2527	PiNN-hypomethylation		ABO
363033	14	55286358	7.2981e-15	2.5065e-11	-71.6981	PiNN-hypomethylation
163547	6	4536145	1.0118e-17	6.7363e-14	-70.4225	PiNN-hypomethylation		MBTPS1
299083	11	78338951	5.4572e-15	1.9357e-11	-68.9773	PiNN-hypomethylation
413762	17	52458326	4.1857e-17	2.4151e-13	-68.8898	PiNN-hypomethylation
274935	10	13671730	5.1069e-18	3.6229e-14	-68.8312	PiNN-hypomethylation
160979	6	2378268	6.4596e-14	1.8512e-10	-68.8179	PiNN-hypomethylation
338561	13	75593375	4.054e-16	1.8466e-12	-68.6567	PiNN-hypomethylation
30361	1	273326852	3.2022e-11	5.20943e-08	-67.8632	PiNN-hypomethylation		VAV2
424773	18	2169279	2.0131e-13	5.0647e-10	-67.1642	PiNN-hypomethylation
272659	9	137911644	3.2613e-21	3.8143e-17	-67.0886	PiNN-hypomethylation
380191	15	32666221	5.9002e-11	9.022e-08	-66.8269	PiNN-hypomethylation
209838	6	169230154	5.289e-14	1.557e-10	-66.6667	PiNN-hypomethylation
354204	14	14710256	1.2207e-12	2.67916e-09	-66.6667	PiNN-hypomethylation
141037	5	11007595	4.0106e-15	1.4708e-11	-66.6667	PiNN-hypomethylation		IFT27
30540	1	273421510	2.9157e-15	1.1166e-11	-66.4225	PiNN-hypomethylation
80787	3	14646695	1.1804e-12	2.60618e-09	-66.0823	PiNN-hypomethylation
235471	7	121031983	7.3595e-10	8.4476e-07	-65.4971	PiNN-hypomethylation
390341	15	137620877	9.2963e-11	1.34996e-07	-65.3659	PiNN-hypomethylation
293301	11	24878738	3.3873e-10	4.24877e-07	-65.2252	PiNN-hypomethylation
426051	18	3537832	1.8288e-11	3.20397e-08	-65.0397	PiNN-hypomethylation
164579	6	8727456	6.117e-12	1.15089e-08	-64.9057	PiNN-hypomethylation
263720	9	55856852	4.303e-10	5.18684e-07	-64.7841	PiNN-hypomethylation
282352	10	61633678	2.7059e-10	3.50585e-07	-64.7059	PiNN-hypomethylation
73949	3	1470234	6.7007e-13	1.54237e-09	-64.3939	PiNN-hypomethylation		MAD1L1
303924	12	1503046	3.9956e-14	1.2007e-10	-64	PiNN-hypomethylation		SLC38A10
307519	12	4552870	1.15315e-08	9.52313e-06	-63.6501	PiNN-hypomethylation
234960	7	120395880	2.46959e-09	2.44551e-06	-63.6364	PiNN-hypomethylation
79318	3	9631907	3.3017e-10	4.15821e-07	-63.5889	PiNN-hypomethylation		CUX1
31611	1	274109755	7.29629e-09	6.48334e-06	-63.5714	PiNN-hypomethylation		FCN2
156649	5	103081858	3.62038e-09	3.45845e-06	-63.4806	PiNN-hypomethylation
399443	16	72236655	3.1025e-12	6.13056e-09	-63.3117	PiNN-hypomethylation		FAM173B
357311	14	32566768	1.96415e-09	2.00937e-06	-62.9223	PiNN-hypomethylation
83642	3	22825202	1.5671e-13	4.0128e-10	-62.8571	PiNN-hypomethylation		COG7
253116	8	136174395	2.274e-11	3.84402e-08	-62.8145	PiNN-hypomethylation		RASGEF1B
299718	11	78666269	2.3296e-12	4.7329e-09	-62.6515	PiNN-hypomethylation
235457	7	121024440	7.70373e-08	4.93152e-05	-62.2689	PiNN-hypomethylation
353679	14	10515271	4.1075e-12	7.89984e-09	-62.2222	PiNN-hypomethylation
210044	6	169562383	3.7191e-11	5.96069e-08	-62.0596	PiNN-hypomethylation
20982	1	238134662	4.792e-11	7.43261e-08	-62.0054	PiNN-hypomethylation
74733	3	1990801	5.1621e-14	1.53e-10	-62	PiNN-hypomethylation		AMZ1
298997	11	78267071	3.8425e-11	6.09081e-08	-61.9565	PiNN-hypomethylation
102343	3	113262075	1.6333e-12	3.46464e-09	-61.8182	PiNN-hypomethylation
64490	2	136791012	5.5406e-13	1.29188e-09	-61.7811	PiNN-hypomethylation
295135	11	66520614	2.5578e-12	5.12443e-09	-61.7021	PiNN-hypomethylation		MBNL2
265046	9	63386892	8.6957e-27	2.6878e-22	-61.6546	PiNN-hypomethylation
74737	3	1990835	8.5225e-13	1.92085e-09	-61.5385	PiNN-hypomethylation		AMZ1
303530	12	1398175	1.3107e-11	2.315e-08	-61.1688	PiNN-hypomethylation
265115	9	63388981	5.1002e-21	5.808e-17	-61.0946	PiNN-hypomethylation
327419	12	59542577	2.02044e-08	1.554e-05	-60.9626	PiNN-hypomethylation
366376	14	87550706	4.14428e-09	3.88453e-06	-60.9226	PiNN-hypomethylation		WAPL
156663	5	103597339	1.42752e-09	1.52153e-06	-60.6818	PiNN-hypomethylation
371852	14	131745028	1.09191e-07	6.64572e-05	-60.625	PiNN-hypomethylation
165127	6	12562536	5.8153e-13	1.34572e-09	-60.5263	PiNN-hypomethylation		ZNRF1
306617	12	3612702	5.1022e-12	9.66447e-09	-60.3846	PiNN-hypomethylation
330425	12	61352956	1.3847e-12	3.01118e-09	-60.3815	PiNN-hypomethylation		TMEM11
399444	16	72236656	1.28129e-07	7.67957e-05	-59.9848	PiNN-hypomethylation
162908	6	3781427	1.2921e-13	3.4304e-10	-59.7561	PiNN-hypomethylation
65152	2	137992822	4.50774e-09	4.17703e-06	-59.5652	PiNN-hypomethylation
127638	4	120836180	2.30139e-09	2.31605e-06	-59.5306	PiNN-hypomethylation
434011	18	49537819	5.9382e-11	9.04815e-08	-59.4595	PiNN-hypomethylation
365159	14	74265674	2.89846e-08	2.11871e-05	-59.3393	PiNN-hypomethylation
155230	5	81911070	1.8399e-10	2.51961e-07	-59.2363	PiNN-hypomethylation
347987	13	206185697	5.1143e-12	9.66447e-09	-59.1837	PiNN-hypomethylation		PKNOX1
263739	9	55890454	1.1313e-11	2.01458e-08	-59.1837	PiNN-hypomethylation
215468	7	4986387	1.7211e-14	5.5997e-11	-59.0909	PiNN-hypomethylation
270116	9	129307777	1.3406e-13	3.4948e-10	-59.087	PiNN-hypomethylation		SMYD2
3470	1	6725756	5.2926e-10	6.22366e-07	-59.0705	PiNN-hypomethylation
117975	4	56589569	6.8165e-11	1.03139e-07	-59.01	PiNN-hypomethylation
80366	3	11487929	2.1948e-13	5.4901e-10	-58.6532	PiNN-hypomethylation
424938	18	2407551	3.12424e-08	2.26025e-05	-58.5366	PiNN-hypomethylation
327390	12	59513562	3.669e-14	1.1341e-10	-58.1395	PiNN-hypomethylation
293815	11	35806396	2.7834e-11	4.61497e-08	-58	PiNN-hypomethylation
353292	14	7440897	4.0247e-12	7.77517e-09	-57.897	PiNN-hypomethylation		LOXL2
380342	15	33408371	3.46264e-07	0.00018431	-57.7399	PiNN-hypomethylation		ARHGEF10
272058	9	136388200	3.9304e-13	9.5018e-10	-57.5758	PiNN-hypomethylation
257186	9	6878594	2.8966e-10	3.71522e-07	-57.5	PiNN-hypomethylation		CLPB
163310	6	4241619	1.5663e-12	3.33885e-09	-57.4468	PiNN-hypomethylation		ATP2C2
163548	6	4536146	2.9655e-14	9.4358e-11	-57.3529	PiNN-hypomethylation
190671	6	68168618	1.32842e-09	1.42645e-06	-57.1096	PiNN-hypomethylation
91311	3	40752537	1.12759e-09	1.23846e-06	-57.0024	PiNN-hypomethylation		SOX8
151727	5	63582583	1.267e-10	1.78007e-07	-56.9435	PiNN-hypomethylation
367943	14	107799744	8.3972e-10	9.51258e-07	-56.7568	PiNN-hypomethylation
356300	14	28806713	2.5056e-10	3.27576e-07	-56.6102	PiNN-hypomethylation
310542	12	11354881	1.5537e-10	2.1412e-07	-56.5217	PiNN-hypomethylation
229097	7	76155192	8.53236e-09	7.42914e-06	-56.1426	PiNN-hypomethylation
281965	10	59256043	1.60827e-07	9.41758e-05	-56.0976	PiNN-hypomethylation		CAMK1D
434214	18	50126084	1.8187e-12	3.802e-09	-56.0335	PiNN-hypomethylation
163255	6	4178200	3.5186e-11	5.68155e-08	-56.0025	PiNN-hypomethylation
310990	12	13252692	3.7407e-11	5.97318e-08	-56	PiNN-hypomethylation		PRKCA
64803	2	137281959	1.13908e-08	9.44298e-06	-55.9259	PiNN-hypomethylation
253096	8	136154562	4.14719e-09	3.88453e-06	-55.8824	PiNN-hypomethylation
162691	6	3620213	1.2284e-15	5.015e-12	-55.8442	PiNN-hypomethylation
257980	9	8886795	1.2259e-12	2.67916e-09	-55.3557	PiNN-hypomethylation
347988	13	206185726	2.8722e-11	4.72583e-08	-55.3191	PiNN-hypomethylation		PKNOX1
74734	3	1990802	2.1979e-11	3.75939e-08	-55.1702	PiNN-hypomethylation
172076	6	47184996	4.42613e-08	3.021e-05	-55.0905	PiNN-hypomethylation
272428	9	136900259	2.8473e-11	4.70278e-08	-55.0725	PiNN-hypomethylation
162920	6	3793714	8.93818e-08	5.60565e-05	-55.0526	PiNN-hypomethylation
235555	7	121090733	2.00493e-09	2.03665e-06	-55.0076	PiNN-hypomethylation
257122	9	6839896	4.1184e-10	4.99217e-07	-55	PiNN-hypomethylation
79013	3	9163858	1.4747e-09	1.56029e-06	-54.6512	PiNN-hypomethylation
74730	3	1990139	5.5528e-13	1.29188e-09	-54.5455	PiNN-hypomethylation		AMZ1
329818	12	60985374	9.3806e-10	1.05164e-06	-54.4482	PiNN-hypomethylation		NT5M
162305	6	3262424	2.2876e-10	3.02729e-07	-54.2774	PiNN-hypomethylation		GSE1
170004	6	40244301	8.8676e-12	1.60559e-08	-54.1667	PiNN-hypomethylation
257141	9	6851795	8.8467e-12	1.60559e-08	-54.0984	PiNN-hypomethylation		CLPB
402274	16	78974300	4.10971e-08	2.841e-05	-53.877	PiNN-hypomethylation
327598	12	59823544	6.4259e-14	1.8512e-10	-53.8695	PiNN-hypomethylation		ULK2
204099	6	144540347	4.5183e-10	5.41622e-07	-53.8462	PiNN-hypomethylation
405395	17	11308016	1.25498e-08	1.02662e-05	-53.8176	PiNN-hypomethylation		IKBKB
4817	1	12553672	2.57955e-08	1.905e-05	-53.5385	PiNN-hypomethylation
253645	8	137797166	1.9577e-11	3.38876e-08	-53.4615	PiNN-hypomethylation		ANTXR2
92423	3	41216134	4.56865e-08	3.11344e-05	-53.4615	PiNN-hypomethylation		RAB11FIP3
292947	11	22058099	1.07683e-08	8.99585e-06	-53.3208	PiNN-hypomethylation
257166	9	6871273	6.99387e-09	6.22741e-06	-53.3117	PiNN-hypomethylation		CLPB
325350	12	54403498	5.09136e-06	0.00188956	-53.2828	PiNN-hypomethylation		STX8
353687	14	10620747	4.13497e-07	0.00021481	-53.268	PiNN-hypomethylation
365356	14	75287471	7.39738e-07	0.0003545	-53.2297	PiNN-hypomethylation		MICU1
367847	14	107038569	1.17887e-09	1.28199e-06	-53.0827	PiNN-hypomethylation		SORBS1
246252	8	39530376	4.0659e-10	4.94234e-07	-53.0612	PiNN-hypomethylation
301439	12	741193	2.6072e-09	2.57e-06	-53.0093	PiNN-hypomethylation
162919	6	3793658	4.96508e-07	0.00025224	-52.8882	PiNN-hypomethylation
161563	6	2670538	5.41011e-09	4.88761e-06	-52.8753	PiNN-hypomethylation
408817	17	34435681	2.04282e-07	0.00011601	-52.7462	PiNN-hypomethylation		FAM110A	FAM110A
120967	4	79401760	3.04535e-09	2.96144e-06	-52.6367	PiNN-hypomethylation
352359	14	3467108	3.24846e-09	3.13081e-06	-52.6316	PiNN-hypomethylation
350617	13	207692355	2.3797e-09	2.37827e-06	-52.6316	PiNN-hypomethylation
102313	3	112978200	1.72791e-08	1.362e-05	-52.6316	PiNN-hypomethylation			KIF3C
390064	15	137203364	1.13831e-08	9.44298e-06	-52.5841	PiNN-hypomethylation
31620	1	274147703	5.5386e-10	6.49527e-07	-52.381	PiNN-hypomethylation
25169	1	267526863	8.32267e-09	7.27585e-06	-52.2648	PiNN-hypomethylation		RALGPS1
423459	18	1063024	4.04296e-09	3.81164e-06	-52.217	PiNN-hypomethylation		PTPRN2
306711	12	3700912	2.52233e-08	1.869e-05	-51.9601	PiNN-hypomethylation
419444	17	62013172	4.0258e-10	4.90739e-07	-51.8404	PiNN-hypomethylation
429323	18	15370674	4.6423e-13	1.09179e-09	-51.7094	PiNN-hypomethylation		EXOC4
352357	14	3467044	2.26181e-07	0.00012662	-51.6286	PiNN-hypomethylation
425241	18	2573905	1.04657e-06	0.00047723	-51.6026	PiNN-hypomethylation		RBM33
162918	6	3793650	6.94354e-07	0.00033648	-51.4448	PiNN-hypomethylation
403509	16	79392307	2.6136e-11	4.3669e-08	-51.4286	PiNN-hypomethylation
162269	6	3250089	2.19392e-08	1.6656e-05	-51.4286	PiNN-hypomethylation	GINS2
137327	5	5199439	1.6789e-08	1.3282e-05	-51.3514	PiNN-hypomethylation
342122	13	130727141	2.21287e-06	0.00090647	-51.2626	PiNN-hypomethylation
162328	6	3273455	8.78951e-09	7.59194e-06	-51.1396	PiNN-hypomethylation
74738	3	1990836	4.4199e-10	5.31297e-07	-51.0784	PiNN-hypomethylation
329640	12	60909337	1.29152e-08	1.05054e-05	-51.026	PiNN-hypomethylation		PEMT
63403	2	129759249	1.5262e-10	2.11003e-07	-50.9091	PiNN-hypomethylation
330257	12	61258527	1.63884e-06	0.00069871	-50.8333	PiNN-hypomethylation		TNFRSF13B
208663	6	167384780	1.22541e-07	7.39587e-05	-50.5833	PiNN-hypomethylation
214937	7	4114460	6.1106e-07	0.00030186	-50.5556	PiNN-hypomethylation
214350	7	3021687	1.11255e-07	6.76184e-05	-50.5176	PiNN-hypomethylation		PPP1R3G
161561	6	2670521	3.11468e-08	2.25769e-05	-50.3704	PiNN-hypomethylation
426510	18	4561031	2.48357e-08	1.84346e-05	-50.3096	PiNN-hypomethylation
301301	12	689038	9.03424e-06	0.00310521	-50.1435	PiNN-hypomethylation	OGFOD3
401634	16	78563800	1.58903e-06	0.0006815	-50.053	PiNN-hypomethylation
79820	3	10335578	1.9481e-10	2.63448e-07	-50	PiNN-hypomethylation
31477	1	274019492	1.29596e-09	1.39853e-06	-50	PiNN-hypomethylation		COL5A1
257095	9	6809331	5.86676e-07	0.00029081	-50	PiNN-hypomethylation		PHOX2A
362822	14	52132599	6.12262e-08	4.00832e-05	-49.9834	PiNN-hypomethylation
288035	11	2721506	4.42388e-07	0.00022782	-49.9556	PiNN-hypomethylation
408651	17	33629146	4.52883e-09	4.18435e-06	-49.9379	PiNN-hypomethylation
209855	6	169303110	1.07085e-07	6.54519e-05	-49.9374	PiNN-hypomethylation
366636	14	89382550	5.88347e-08	3.8752e-05	-49.7141	PiNN-hypomethylation
151323	5	59439250	3.82495e-06	0.00146608	-49.6504	PiNN-hypomethylation
152370	5	64595540	2.30512e-06	0.00094105	-49.6104	PiNN-hypomethylation	VWF
76161	3	4034935	5.58048e-08	3.70382e-05	-49.5908	PiNN-hypomethylation
234961	7	120395888	5.06595e-06	0.00188174	-49.5098	PiNN-hypomethylation
1209	1	1015558	3.308e-08	2.36612e-05	-49.4565	PiNN-hypomethylation
402236	16	78959341	5.13111e-06	0.00190226	-49.4118	PiNN-hypomethylation
134534	5	2869239	1.514e-12	3.24336e-09	-49.3671	PiNN-hypomethylation
301691	12	847056	1.34928e-07	8.04248e-05	-49.3402	PiNN-hypomethylation
128700	4	125868540	7.19578e-07	0.00034599	-49.3387	PiNN-hypomethylation
164588	6	8833159	2.0055e-10	2.68028e-07	-49.2308	PiNN-hypomethylation
349917	13	207306639	8.96559e-06	0.00309144	-49.1101	PiNN-hypomethylation		TSPEAR
92751	3	41391190	2.13414e-08	1.623e-05	-49.1081	PiNN-hypomethylation
429316	18	15370557	5.14661e-08	3.45829e-05	-48.8889	PiNN-hypomethylation
368052	14	108529886	2.45321e-08	1.824e-05	-48.8889	PiNN-hypomethylation
228118	7	65897276	1.79346e-06	0.00075251	-48.8517	PiNN-hypomethylation
166230	6	18218833	4.7104e-09	4.31859e-06	-48.8372	PiNN-hypomethylation
388400	15	132923741	3.37206e-07	0.00018037	-48.8312	PiNN-hypomethylation
388419	15	132961271	5.31717e-09	4.82379e-06	-48.6786	PiNN-hypomethylation
276630	10	23079753	2.07978e-09	2.10281e-06	-48.4375	PiNN-hypomethylation
355419	14	23342178	2.9019e-10	3.71522e-07	-48.4375	PiNN-hypomethylation
1964	1	1520548	1.14646e-07	6.93872e-05	-48.3571	PiNN-hypomethylation
356816	14	30535244	8.28763e-07	0.00038982	-48.272	PiNN-hypomethylation
120662	4	77668198	5.00164e-07	0.00025352	-48.2143	PiNN-hypomethylation
293201	11	23870978	3.28382e-05	0.00917389	-48.1061	PiNN-hypomethylation
64366	2	136440215	2.66335e-06	0.00107313	-48.0952	PiNN-hypomethylation		TCF7
265121	9	63389521	5.8981e-10	6.86114e-07	-48.0882	PiNN-hypomethylation
390827	15	137938113	1.93521e-07	0.00011063	-48.0507	PiNN-hypomethylation		ASB1
230039	7	87783633	3.48592e-06	0.00135049	-48.0212	PiNN-hypomethylation
127967	4	123305491	1.63465e-06	0.00069761	-47.9937	PiNN-hypomethylation		ABCA4
66601	2	142476423	1.80276e-06	0.00075374	-47.8261	PiNN-hypomethylation
346316	13	203392017	4.4042e-08	3.01561e-05	-47.7273	PiNN-hypomethylation
261331	9	43523352	9.32113e-09	7.98736e-06	-47.6744	PiNN-hypomethylation
73830	3	1428062	4.85044e-07	0.00024732	-47.622	PiNN-hypomethylation
149641	5	40169554	1.52704e-09	1.61158e-06	-47.5964	PiNN-hypomethylation
417121	17	60723823	1.90745e-06	0.00079216	-47.5124	PiNN-hypomethylation
411604	17	46669902	1.99912e-09	2.03552e-06	-47.5	PiNN-hypomethylation
158686	6	875386	2.06777e-08	1.58653e-05	-47.4576	PiNN-hypomethylation		GALNS
272647	9	137857263	2.9124e-13	7.2017e-10	-47.3684	PiNN-hypomethylation
264779	9	63377976	1.2512e-11	2.21903e-08	-47.3578	PiNN-hypomethylation
222946	7	39300946	1.53418e-06	0.00066126	-47.3051	PiNN-hypomethylation	AARS2
163721	6	4761774	2.6487e-09	2.59908e-06	-47.2727	PiNN-hypomethylation
411533	17	46156379	2.10551e-08	1.607e-05	-47.265	PiNN-hypomethylation		L3MBTL1
298912	11	78194909	7.1345e-11	1.06829e-07	-47.2222	PiNN-hypomethylation		TUBGCP3
414349	17	55244736	3.23877e-07	0.00017454	-47.2222	PiNN-hypomethylation
410682	17	41181346	4.87734e-06	0.00182421	-47.1707	PiNN-hypomethylation
288114	11	2806851	2.22825e-08	1.67988e-05	-47.0745	PiNN-hypomethylation
330694	12	61501826	1.18164e-06	0.0005277	-47.0588	PiNN-hypomethylation
6803	1	41265754	4.84735e-08	3.28269e-05	-47.0238	PiNN-hypomethylation
397545	16	51557563	1.04578e-09	1.15741e-06	-46.9697	PiNN-hypomethylation			NEURL1B
300832	12	427779	9.27072e-06	0.00317389	-46.8864	PiNN-hypomethylation
434981	18	50963747	1.08336e-07	6.61178e-05	-46.7851	PiNN-hypomethylation
304490	12	1750327	6.33553e-06	0.0022672	-46.7792	PiNN-hypomethylation
306710	12	3700893	1.16397e-06	0.00052143	-46.6667	PiNN-hypomethylation
233821	7	116137022	3.64204e-08	2.571e-05	-46.6667	PiNN-hypomethylation
363562	14	58151995	4.22905e-06	0.00159971	-46.6176	PiNN-hypomethylation		SIPA1L2
187989	6	64887754	1.58838e-07	9.31372e-05	-46.5184	PiNN-hypomethylation
300746	12	365690	2.86854e-07	0.00015673	-46.5	PiNN-hypomethylation		TBCD
75895	3	3811637	2.92748e-05	0.00841751	-46.4912	PiNN-hypomethylation
255752	9	2323604	3.7771e-11	6.00923e-08	-46.4789	PiNN-hypomethylation		SYT9
209561	6	168699358	6.0383e-10	7.00532e-07	-46.3938	PiNN-hypomethylation		CLDN19
415455	17	58432457	3.26317e-08	2.34052e-05	-46.3415	PiNN-hypomethylation
38668	2	3058295	2.12725e-05	0.00641047	-46.2773	PiNN-hypomethylation		CTTN
79214	3	9508812	7.12817e-07	0.00034312	-46.0654	PiNN-hypomethylation
327434	12	59562805	4.75922e-05	0.0123607	-46.0227	PiNN-hypomethylation
257619	9	7637167	3.4873e-10	4.34902e-07	-46	PiNN-hypomethylation
414285	17	54786747	1.45024e-07	8.597e-05	-45.9459	PiNN-hypomethylation
367942	14	107799686	3.33323e-05	0.00927601	-45.9459	PiNN-hypomethylation
288039	11	2723443	1.40162e-08	1.13371e-05	-45.9459	PiNN-hypomethylation
256950	9	6602447	3.5184e-08	2.49189e-05	-45.8333	PiNN-hypomethylation	NUMA1
251924	8	130409187	1.34124e-06	0.00058924	-45.8333	PiNN-hypomethylation
198071	6	88704887	1.04812e-05	0.00348795	-45.7895	PiNN-hypomethylation
291413	11	9615468	2.6975e-05	0.00787662	-45.7875	PiNN-hypomethylation
355567	14	24101889	2.22252e-07	0.00012507	-45.7265	PiNN-hypomethylation
303916	12	1499051	2.63703e-09	2.59351e-06	-45.7143	PiNN-hypomethylation
378567	15	5991124	3.45467e-08	2.45479e-05	-45.7143	PiNN-hypomethylation
392042	15	138988146	5.52753e-05	0.0139555	-45.6876	PiNN-hypomethylation
345394	13	198446763	2.3733e-09	2.37736e-06	-45.6871	PiNN-hypomethylation
113488	4	2998164	4.36847e-05	0.0115339	-45.6757	PiNN-hypomethylation		AGO2
354345	14	15043695	4.64856e-08	3.158e-05	-45.6522	PiNN-hypomethylation		FDFT1
76082	3	3984913	9.34918e-07	0.00043178	-45.6439	PiNN-hypomethylation
140881	5	10705904	5.2637e-08	3.51129e-05	-45.6039	PiNN-hypomethylation
301017	12	554556	3.1994e-06	0.00125978	-45.5238	PiNN-hypomethylation
83546	3	22647450	3.27167e-06	0.00128473	-45.4734	PiNN-hypomethylation		UBFD1
187012	6	64389148	4.87234e-05	0.0125953	-45.473	PiNN-hypomethylation
89032	3	39710135	3.42196e-07	0.00018282	-45.3571	PiNN-hypomethylation
79773	3	10287302	2.06489e-05	0.00624867	-45.3177	PiNN-hypomethylation
28043	1	271188131	5.43762e-06	0.00198571	-45.2991	PiNN-hypomethylation
148422	5	40101472	2.8852e-15	1.1148e-11	-45.2888	PiNN-hypomethylation
113953	4	4203850	1.7385e-05	0.00538137	-45.2381	PiNN-hypomethylation
76180	3	4049766	2.07374e-08	1.5883e-05	-45.1613	PiNN-hypomethylation
415971	17	58944674	1.02788e-06	0.0004697	-45.1459	PiNN-hypomethylation
87502	3	38756464	5.01172e-08	3.38341e-05	-45.1153	PiNN-hypomethylation
240055	8	1732321	9.36181e-09	8.00636e-06	-44.9217	PiNN-hypomethylation
265089	9	63387660	3.4054e-12	6.69838e-09	-44.8464	PiNN-hypomethylation
169839	6	39464770	1.49451e-06	0.00064738	-44.7826	PiNN-hypomethylation
242900	8	4299894	5.0847e-09	4.62257e-06	-44.7761	PiNN-hypomethylation		PPP2R2C
415910	17	58870883	5.33687e-06	0.00196217	-44.7691	PiNN-hypomethylation
330174	12	61206408	5.08374e-05	0.0130328	-44.75	PiNN-hypomethylation
76327	3	4150753	9.43068e-06	0.00321593	-44.7368	PiNN-hypomethylation
257092	9	6809286	1.78213e-05	0.00550068	-44.7222	PiNN-hypomethylation		PHOX2A
158707	6	883541	2.17778e-07	0.00012271	-44.6809	PiNN-hypomethylation		GALNS
38562	2	3005817	4.07883e-05	0.0108486	-44.4976	PiNN-hypomethylation		SHANK2
209050	6	167827665	8.61941e-06	0.00298396	-44.4697	PiNN-hypomethylation		SZT2
370934	14	127113515	5.4069e-05	0.013715	-44.4538	PiNN-hypomethylation		SHTN1
434141	18	50036554	3.79674e-07	0.00019983	-44.4444	PiNN-hypomethylation
408768	17	34365155	2.5395e-07	0.00014053	-44.4444	PiNN-hypomethylation		ANGPT4
368512	14	110655436	3.86034e-06	0.00147834	-44.4106	PiNN-hypomethylation
164646	6	9143934	4.19492e-08	2.88144e-05	-44.3495	PiNN-hypomethylation
423263	18	902094	3.26681e-08	2.34052e-05	-44.3307	PiNN-hypomethylation
306918	12	3832441	1.47281e-06	0.00064137	-44.3089	PiNN-hypomethylation		TMC8
278808	10	30751384	1.34872e-06	0.00059193	-44.2857	PiNN-hypomethylation
298895	11	78175084	4.5905e-10	5.48756e-07	-44.2623	PiNN-hypomethylation
20861	1	237620737	3.90871e-05	0.0104799	-44.2396	PiNN-hypomethylation
310887	12	12801447	1.15957e-05	0.00380432	-44.1928	PiNN-hypomethylation
64804	2	137281960	3.538e-05	0.00970874	-44.1246	PiNN-hypomethylation
171571	6	45287948	3.41617e-06	0.0013314	-44.1176	PiNN-hypomethylation			HCST
76986	3	5079961	8.25528e-05	0.0194893	-44.0824	PiNN-hypomethylation		EIF2AK1
134518	5	2848670	1.48648e-08	1.189e-05	-44	PiNN-hypomethylation		CERK
145763	5	35597849	6.37558e-08	4.155e-05	-43.9596	PiNN-hypomethylation
328937	12	60676476	1.06331e-07	6.50827e-05	-43.9164	PiNN-hypomethylation
149855	5	40179177	9.3636e-05	0.02168	-43.9124	PiNN-hypomethylation
394734	16	4236314	4.9117e-10	5.83919e-07	-43.8596	PiNN-hypomethylation		ANKH
265152	9	63390046	5.12746e-07	0.00025921	-43.7778	PiNN-hypomethylation
370279	14	120428755	2.87312e-07	0.00015679	-43.7241	PiNN-hypomethylation
429081	18	13480209	1.97019e-08	1.528e-05	-43.662	PiNN-hypomethylation
327426	12	59548668	1.12316e-08	9.34684e-06	-43.6364	PiNN-hypomethylation
209847	6	169272251	4.4276e-07	0.00022782	-43.5786	PiNN-hypomethylation
285990	11	302659	1.48021e-05	0.0046995	-43.4921	PiNN-hypomethylation
272577	9	137180211	8.54437e-08	5.40568e-05	-43.4783	PiNN-hypomethylation
138623	5	6727041	2.226e-05	0.00664794	-43.4783	PiNN-hypomethylation		SREBF2
365903	14	80799503	3.06609e-06	0.00121392	-43.4035	PiNN-hypomethylation
344870	13	195742643	3.06717e-08	2.231e-05	-43.3333	PiNN-hypomethylation
293152	11	23368178	6.38047e-05	0.0156435	-43.3333	PiNN-hypomethylation
246126	8	38485316	7.66248e-07	0.00036558	-43.3333	PiNN-hypomethylation		FRYL
296284	11	73943416	5.76711e-07	0.00028686	-43.2692	PiNN-hypomethylation
237310	8	480181	5.7284e-05	0.0143955	-43.2653	PiNN-hypomethylation
173663	6	49044155	8.9863e-06	0.00309612	-43.2079	PiNN-hypomethylation
80292	3	11267958	1.44711e-08	1.16373e-05	-43.1818	PiNN-hypomethylation
233732	7	115860413	3.36511e-06	0.00131665	-43.1651	PiNN-hypomethylation
330565	12	61429814	4.401e-05	0.0116039	-42.9924	PiNN-hypomethylation
78183	3	7873436	8.2307e-08	5.2417e-05	-42.9557	PiNN-hypomethylation
283404	10	65067802	5.42913e-06	0.00198429	-42.9431	PiNN-hypomethylation
47687	2	29846421	5.272e-05	0.01342	-42.9167	PiNN-hypomethylation
348418	13	206470867	7.34952e-09	6.51726e-06	-42.8571	PiNN-hypomethylation
416022	17	58987689	2.24805e-07	0.00012633	-42.8571	PiNN-hypomethylation
78182	3	7873434	1.611e-05	0.00505914	-42.8571	PiNN-hypomethylation
272702	9	138192230	1.092e-05	0.00360452	-42.8241	PiNN-hypomethylation
270272	9	130402332	1.326e-05	0.00425961	-42.7644	PiNN-hypomethylation
214200	7	2634281	4.57956e-05	0.0119765	-42.7094	PiNN-hypomethylation
77618	3	6052010	2.36526e-06	0.00096379	-42.5926	PiNN-hypomethylation		SMURF1
75316	3	3259266	3.74849e-06	0.0014406	-42.5231	PiNN-hypomethylation		SDK1
278435	10	27238428	1.06636e-06	0.00048421	-42.437	PiNN-hypomethylation		C9orf3
234959	7	120395874	0.00016829	0.0352323	-42.437	PiNN-hypomethylation
392049	15	138990117	2.61164e-06	0.00105425	-42.4242	PiNN-hypomethylation
264588	9	63360379	1.6631e-12	3.51067e-09	-42.3885	PiNN-hypomethylation
125290	4	103828035	3.98487e-07	0.00020801	-42.3773	PiNN-hypomethylation		PTGFRN
208822	6	167664019	3.39721e-05	0.0094272	-42.3752	PiNN-hypomethylation
303857	12	1468192	5.28436e-07	0.00026621	-42.3713	PiNN-hypomethylation
102121	3	112479973	0.00013706	0.0297158	-42.3649	PiNN-hypomethylation		OTOF	OTOF
171328	6	44816210	7.95345e-05	0.0188797	-42.3423	PiNN-hypomethylation			CD22
304113	12	1585535	0.00022097	0.0438842	-42.3423	PiNN-hypomethylation		AATK
64454	2	136751415	2.08442e-07	0.00011791	-42.3077	PiNN-hypomethylation
2129	1	1604922	4.49573e-05	0.0117989	-42.2663	PiNN-hypomethylation
265238	9	63392676	2.8033e-12	5.56457e-09	-42.26	PiNN-hypomethylation
244059	8	8372514	2.98051e-05	0.00854727	-42.2304	PiNN-hypomethylation
288103	11	2791354	9.68158e-08	6.02819e-05	-42.2253	PiNN-hypomethylation			MIPEP
389463	15	135625140	4.33404e-07	0.00022381	-42.1053	PiNN-hypomethylation		AGAP1
85507	3	32024488	1.24599e-09	1.34797e-06	-42.1053	PiNN-hypomethylation
221078	7	32890489	1.855e-07	0.00010689	-41.9355	PiNN-hypomethylation		TBC1D22B
95754	3	54238835	8.0654e-10	9.16071e-07	-41.8605	PiNN-hypomethylation		REV1
8440	1	73233398	2.37941e-08	1.78e-05	-41.8605	PiNN-hypomethylation
394443	15	140404148	1.251e-05	0.00405477	-41.8263	PiNN-hypomethylation
4204	1	9046195	3.08955e-06	0.00122098	-41.8033	PiNN-hypomethylation
167602	6	28201967	3.08955e-06	0.00122098	-41.8033	PiNN-hypomethylation		CTCF
113494	4	2999429	2.98902e-08	2.18122e-05	-41.791	PiNN-hypomethylation		AGO2
148501	5	40105281	5.42599e-07	0.00027239	-41.7892	PiNN-hypomethylation
123799	4	96932606	5.70337e-06	0.00207575	-41.7857	PiNN-hypomethylation			CRNN
399956	16	75366332	8.92225e-08	5.60378e-05	-41.6857	PiNN-hypomethylation	NSUN2
147886	5	40077731	8.22627e-05	0.019442	-41.6842	PiNN-hypomethylation
401635	16	78563803	6.37416e-05	0.0156369	-41.6755	PiNN-hypomethylation
218070	7	22703961	5.87473e-05	0.0146949	-41.6667	PiNN-hypomethylation	TRIM40		TRIM40
148862	5	40128051	1.7695e-07	0.00010292	-41.6602	PiNN-hypomethylation
264568	9	63306820	7.6913e-34	5.5472e-29	-41.6594	PiNN-hypomethylation
289761	11	5241742	7.36285e-05	0.0176716	-41.5957	PiNN-hypomethylation
265087	9	63387649	7.8909e-14	2.2163e-10	-41.5649	PiNN-hypomethylation
265130	9	63389570	2.07862e-07	0.00011774	-41.5273	PiNN-hypomethylation
365243	14	74655292	1.20875e-06	0.00053759	-41.4597	PiNN-hypomethylation
415908	17	58870874	1.70318e-05	0.00529477	-41.3743	PiNN-hypomethylation
38669	2	3058320	4.54142e-05	0.0119034	-41.3514	PiNN-hypomethylation		CTTN
223428	7	42497176	6.50455e-06	0.00231478	-41.2879	PiNN-hypomethylation
80378	3	11522362	4.64592e-06	0.0017452	-41.25	PiNN-hypomethylation
3391	1	6251280	6.14789e-07	0.00030301	-41.1765	PiNN-hypomethylation		PRKN
257621	9	7637222	3.16785e-09	3.06678e-06	-41.1765	PiNN-hypomethylation
295136	11	66520615	1.48556e-07	8.767e-05	-41.1765	PiNN-hypomethylation
265788	9	65125246	5.38265e-07	0.00027053	-41.1765	PiNN-hypomethylation			PIK3C2B
326136	12	57003517	1.01495e-07	6.26543e-05	-41.1467	PiNN-hypomethylation		MYOCD
328081	12	60202133	9.2804e-07	0.00042952	-41.1429	PiNN-hypomethylation		EPN2
271425	9	134713468	2.97054e-05	0.00852998	-41.1364	PiNN-hypomethylation
113335	4	2766724	4.60132e-08	3.13077e-05	-41.0714	PiNN-hypomethylation
215297	7	4758317	5.51247e-06	0.00201135	-41.0714	PiNN-hypomethylation		RIOK1
137031	5	4918628	1.55896e-06	0.00067127	-40.9705	PiNN-hypomethylation		PARVB
101921	3	112064003	1.83759e-06	0.00076682	-40.9142	PiNN-hypomethylation		AGBL5	AGBL5
349725	13	207215357	5.21741e-08	3.49317e-05	-40.9091	PiNN-hypomethylation		TRPM2
199813	6	94196081	3.04034e-05	0.00867287	-40.9091	PiNN-hypomethylation
284494	10	67668812	3.44538e-06	0.00133958	-40.8333	PiNN-hypomethylation
401633	16	78563794	0.00010473	0.0237284	-40.8271	PiNN-hypomethylation
61153	2	82605439	1.36172e-05	0.00435849	-40.8225	PiNN-hypomethylation
175290	6	51604854	7.11438e-07	0.00034284	-40.7815	PiNN-hypomethylation
146402	5	39905222	2.8529e-17	1.6912e-13	-40.7727	PiNN-hypomethylation
332075	13	22481481	3.94565e-05	0.0105527	-40.7606	PiNN-hypomethylation		ITGA9
374152	14	138589336	2.76255e-08	2.02965e-05	-40.7407	PiNN-hypomethylation
423285	18	912158	6.18784e-05	0.0153188	-40.7197	PiNN-hypomethylation		PTPRN2
424993	18	2477987	2.40838e-05	0.00714325	-40.7174	PiNN-hypomethylation
236932	8	350014	0.00017639	0.0366014	-40.6049	PiNN-hypomethylation
423106	18	711730	3.13566e-05	0.00881691	-40.6026	PiNN-hypomethylation		NCAPG2
191101	6	68955329	2.59178e-05	0.00761415	-40.5405	PiNN-hypomethylation
323528	12	52586485	6.20447e-05	0.0153433	-40.5231	PiNN-hypomethylation
65136	2	137859110	2.57701e-07	0.00014242	-40.4762	PiNN-hypomethylation
326237	12	57209650	5.158e-05	0.0131687	-40.4651	PiNN-hypomethylation
132499	5	909909	7.98442e-06	0.00279093	-40.4491	PiNN-hypomethylation
211097	6	170691555	7.63184e-05	0.0182464	-40.3557	PiNN-hypomethylation
340900	13	114458979	3.20462e-08	2.30742e-05	-40.3529	PiNN-hypomethylation
26768	1	269496603	7.48967e-06	0.00263716	-40.3051	PiNN-hypomethylation
215530	7	5157084	5.73234e-09	5.14649e-06	-40.2985	PiNN-hypomethylation		BMP6
172554	6	47787971	1.72565e-06	0.00072925	-40.2639	PiNN-hypomethylation
357295	14	32504754	4.6927e-06	0.00175972	-40.2141	PiNN-hypomethylation		CUX2
354193	14	14689000	6.93884e-05	0.0168125	-40.2098	PiNN-hypomethylation	BLK		BLK
78176	3	7873404	6.85964e-09	6.12048e-06	-40.1905	PiNN-hypomethylation
306348	12	3414809	7.0715e-05	0.0170765	-40.1361	PiNN-hypomethylation
185786	6	63897226	1e-05	0.00337581	-40.122	PiNN-hypomethylation		GNB1	GNB1
374893	14	139569821	9.37947e-05	0.0217051	-40.0488	PiNN-hypomethylation
243172	8	4684525	1.89326e-08	1.47886e-05	-40	PiNN-hypomethylation
113542	4	3163871	1.66658e-06	0.00070775	-40	PiNN-hypomethylation
320549	12	45354331	1.0848e-07	6.61178e-05	-40	PiNN-hypomethylation
113947	4	4191810	1.97412e-05	0.00601182	-39.9923	PiNN-hypomethylation
426507	18	4560988	6.40135e-06	0.00228369	-39.9698	PiNN-hypomethylation
306341	12	3404072	7.64531e-05	0.0182584	-39.9573	PiNN-hypomethylation		CYTH1
348427	13	206477834	5.0962e-05	0.013057	-39.9123	PiNN-hypomethylation
114284	4	6461514	4.12859e-05	0.0109608	-39.877	PiNN-hypomethylation
236227	8	15998	2.3781e-22	3.2159e-18	-39.814	PiNN-hypomethylation
75768	3	3688874	5.46692e-08	3.63961e-05	-39.7761	PiNN-hypomethylation
169355	6	35862887	1.07242e-05	0.0035589	-39.7744	PiNN-hypomethylation
426506	18	4560986	8.02024e-06	0.00279893	-39.7698	PiNN-hypomethylation
265332	9	63394644	8.8253e-10	9.97146e-07	-39.7635	PiNN-hypomethylation
151335	5	59536874	1.36596e-07	8.13075e-05	-39.709	PiNN-hypomethylation	GPRC5D		GPRC5D
86431	3	37354536	0.00011468	0.0255088	-39.6795	PiNN-hypomethylation		C16orf89
424560	18	1747015	0.00011468	0.0255088	-39.6795	PiNN-hypomethylation	NOM1
414234	17	54438135	1.29544e-05	0.00417704	-39.6577	PiNN-hypomethylation
299707	11	78662115	9.64899e-06	0.00327984	-39.6422	PiNN-hypomethylation
246610	8	41596852	3.5538e-10	4.41916e-07	-39.6226	PiNN-hypomethylation
37966	2	2548322	1.31023e-05	0.00421552	-39.5722	PiNN-hypomethylation
94132	3	45913773	1.39549e-05	0.0044567	-39.5136	PiNN-hypomethylation
408473	17	32955101	9.19087e-07	0.0004276	-39.3939	PiNN-hypomethylation			IDH3B
328233	12	60316609	3.64494e-06	0.0014058	-39.3688	PiNN-hypomethylation		SLC5A10
238160	8	723123	0.00014992	0.0318958	-39.3275	PiNN-hypomethylation
379240	15	24727156	2.60857e-05	0.00765309	-39.1667	PiNN-hypomethylation		STEAP3
156625	5	101988797	9.527e-05	0.0219878	-39.1409	PiNN-hypomethylation		SYT1
408609	17	33471925	6.87352e-05	0.0166822	-39.0476	PiNN-hypomethylation
203131	6	119950208	5.02657e-05	0.0129245	-39.0421	PiNN-hypomethylation		MOCOS
288052	11	2737544	7.99116e-05	0.018938	-39.0278	PiNN-hypomethylation		MIPEP
121028	4	79579845	0.00022823	0.0449907	-39.0244	PiNN-hypomethylation
348880	13	206789892	5.96012e-06	0.00214931	-38.9899	PiNN-hypomethylation
307515	12	4551146	4.90228e-05	0.0126651	-38.9652	PiNN-hypomethylation
330573	12	61433905	0.00011571	0.0257034	-38.9537	PiNN-hypomethylation
334382	13	33941775	3.41083e-05	0.0094494	-38.9394	PiNN-hypomethylation
160910	6	2313852	4.40146e-05	0.0116039	-38.9168	PiNN-hypomethylation
303358	12	1353125	1.90506e-06	0.00079192	-38.756	PiNN-hypomethylation	BAHCC1
306659	12	3633617	9.47512e-05	0.0218914	-38.6905	PiNN-hypomethylation
242257	8	3455190	4.0402e-05	0.0107525	-38.6728	PiNN-hypomethylation		SORCS2
130131	4	130134215	6.33944e-05	0.0155871	-38.6555	PiNN-hypomethylation
306345	12	3414786	0.00014359	0.0309444	-38.5714	PiNN-hypomethylation
265075	9	63387242	9.05701e-07	0.00042234	-38.5433	PiNN-hypomethylation
365108	14	74085716	1.037e-05	0.00345711	-38.4868	PiNN-hypomethylation
148365	5	40099829	1.4858e-12	3.21492e-09	-38.457	PiNN-hypomethylation
159642	6	1231997	2.859e-05	0.00826431	-38.4331	PiNN-hypomethylation
351971	13	208316043	3.068e-05	0.00872304	-38.3614	PiNN-hypomethylation
328259	12	60325348	3.99066e-05	0.0106337	-38.3142	PiNN-hypomethylation		SLC5A10
395535	16	24530924	5.64447e-05	0.014201	-38.312	PiNN-hypomethylation		C9
291732	11	13145578	8.37963e-06	0.0029126	-38.3117	PiNN-hypomethylation
303856	12	1468191	7.24651e-08	4.6595e-05	-38.2759	PiNN-hypomethylation
200758	6	97927474	1.16074e-06	0.00052052	-38.1882	PiNN-hypomethylation
161560	6	2670511	1.97832e-05	0.00602037	-38.1818	PiNN-hypomethylation
156056	5	89603367	9.97834e-05	0.0228068	-38.1759	PiNN-hypomethylation
213357	7	1627247	3.39664e-06	0.00132659	-38.1506	PiNN-hypomethylation		MYLK4
353683	14	10589821	0.00019216	0.0392056	-38.1395	PiNN-hypomethylation
4082	1	8605243	0.00021044	0.0421006	-38.0952	PiNN-hypomethylation
407688	17	30254856	1.74183e-08	1.37047e-05	-38.0952	PiNN-hypomethylation
143343	5	18407303	0.00017909	0.0370281	-38.0952	PiNN-hypomethylation
326671	12	58163861	0.00018611	0.0381156	-38.0759	PiNN-hypomethylation
381595	15	52764026	3.089e-05	0.00875312	-38.0702	PiNN-hypomethylation
146360	5	39886686	1.53062e-09	1.61158e-06	-38.0645	PiNN-hypomethylation
353808	14	12142919	3.42844e-07	0.00018294	-38.0257	PiNN-hypomethylation		ZNF395
120962	4	79399876	0.00013626	0.0296005	-38.0117	PiNN-hypomethylation
222253	7	38103844	8.63766e-05	0.0202374	-37.9911	PiNN-hypomethylation	CUL7
81235	3	16793505	1.24311e-07	7.49223e-05	-37.9585	PiNN-hypomethylation
65672	2	141181540	3.969e-05	0.0105889	-37.9332	PiNN-hypomethylation
146733	5	39923835	1.90767e-05	0.0058431	-37.9125	PiNN-hypomethylation
85323	3	31557352	3.587e-05	0.00981573	-37.9035	PiNN-hypomethylation
407038	17	29183727	0.00016741	0.0350814	-37.8922	PiNN-hypomethylation
390415	15	137699064	3.24069e-05	0.00907686	-37.8882	PiNN-hypomethylation
101094	3	108120438	3.31819e-05	0.00925199	-37.8648	PiNN-hypomethylation		EHD3
287637	11	1931582	3.69383e-06	0.00142212	-37.8378	PiNN-hypomethylation
435476	18	52771364	1.98383e-08	1.53574e-05	-37.7778	PiNN-hypomethylation
274043	10	8862561	0.00017065	0.0356572	-37.738	PiNN-hypomethylation
298946	11	78223050	1.8628e-07	0.00010705	-37.7358	PiNN-hypomethylation
209048	6	167827659	4.06755e-06	0.0015481	-37.7273	PiNN-hypomethylation		SZT2
74887	3	2364964	0.00025006	0.0483957	-37.5604	PiNN-hypomethylation
433602	18	48637277	2.3637e-05	0.00702518	-37.5324	PiNN-hypomethylation		VOPP1
355545	14	23726915	6.06755e-05	0.0150727	-37.5307	PiNN-hypomethylation
187516	6	64620966	2.202e-05	0.00659467	-37.5176	PiNN-hypomethylation
16439	1	164142786	8.33286e-08	5.295e-05	-37.5	PiNN-hypomethylation		MEGF11
68452	2	150442021	0.00010109	0.0230485	-37.5	PiNN-hypomethylation
112547	4	2025470	8.75e-05	0.0204564	-37.5	PiNN-hypomethylation
91006	3	40611311	1.08287e-06	0.00048966	-37.4603	PiNN-hypomethylation
312779	12	18936782	0.00017517	0.0363908	-37.4074	PiNN-hypomethylation
161562	6	2670535	4.58038e-05	0.0119765	-37.3823	PiNN-hypomethylation
391241	15	138402662	0.00023151	0.0454762	-37.3745	PiNN-hypomethylation
147285	5	40040800	1.95719e-06	0.00081203	-37.358	PiNN-hypomethylation
31598	1	274095947	7.043e-05	0.0170363	-37.317	PiNN-hypomethylation
148575	5	40110047	2.219e-05	0.00664044	-37.2524	PiNN-hypomethylation
397772	16	52545741	1.68822e-05	0.00526717	-37.2024	PiNN-hypomethylation
195947	6	81911119	0.00010639	0.0240601	-37.1429	PiNN-hypomethylation
264590	9	63360399	8.9007e-10	1.00304e-06	-37.1159	PiNN-hypomethylation
294473	11	51065600	3.34671e-05	0.00930632	-37.1032	PiNN-hypomethylation
353510	14	9633387	4.13992e-08	2.85726e-05	-37.0968	PiNN-hypomethylation
415840	17	58833122	8.06133e-06	0.002811	-37.0536	PiNN-hypomethylation
308079	12	5108284	1.18782e-05	0.00387351	-37.0415	PiNN-hypomethylation		UBE2O
70081	2	151400220	2.06043e-05	0.00623953	-36.9549	PiNN-hypomethylation		TCOF1
159753	6	1288647	3.72244e-05	0.0100896	-36.9439	PiNN-hypomethylation
148502	5	40105282	1.53855e-05	0.00485624	-36.8003	PiNN-hypomethylation
299706	11	78662110	1.68116e-05	0.00524893	-36.7898	PiNN-hypomethylation
276032	10	19478704	3.38737e-08	2.41889e-05	-36.7819	PiNN-hypomethylation		SUSD4
163223	6	4150609	4.9815e-10	5.88985e-07	-36.7647	PiNN-hypomethylation
235879	7	121439084	1.03162e-06	0.00047091	-36.7608	PiNN-hypomethylation
276095	10	19716629	2.07676e-05	0.0062758	-36.7389	PiNN-hypomethylation
214715	7	3608044	7.23729e-05	0.0174186	-36.7355	PiNN-hypomethylation		FARS2
162626	6	3562596	3.12865e-08	2.26025e-05	-36.7347	PiNN-hypomethylation
79224	3	9549147	1.43896e-06	0.00062962	-36.7213	PiNN-hypomethylation
165967	6	16288943	0.00022281	0.0441885	-36.6029	PiNN-hypomethylation
394810	16	5313698	0.00019013	0.0388467	-36.549	PiNN-hypomethylation
366975	14	95530518	7.74922e-09	6.802e-06	-36.4865	PiNN-hypomethylation
264599	9	63362389	2.32519e-08	1.74385e-05	-36.4629	PiNN-hypomethylation
83983	3	23831408	3.13924e-05	0.00882125	-36.3745	PiNN-hypomethylation
170003	6	40244300	1.51275e-08	1.2078e-05	-36.3636	PiNN-hypomethylation
126974	4	110587062	2.10329e-08	1.607e-05	-36.3636	PiNN-hypomethylation
380092	15	32346320	9.11897e-06	0.00312937	-36.3426	PiNN-hypomethylation		FBXO25
319061	12	40143091	0.00023964	0.0467957	-36.3095	PiNN-hypomethylation
233562	7	115186165	1.7727e-05	0.00547548	-36.2745	PiNN-hypomethylation
316472	12	25597497	3.05087e-06	0.00121011	-36.2374	PiNN-hypomethylation
386839	15	121505628	1.17008e-07	7.07178e-05	-36.2319	PiNN-hypomethylation
274070	10	9461787	0.00022596	0.0446904	-36.1781	PiNN-hypomethylation
402275	16	78974301	9.646e-05	0.0221912	-36.142	PiNN-hypomethylation
235556	7	121090754	4.20523e-05	0.0111301	-36.1411	PiNN-hypomethylation
317675	12	34071540	3.40593e-06	0.00132902	-36.136	PiNN-hypomethylation
335355	13	44480777	4.24111e-07	0.00021953	-36.1111	PiNN-hypomethylation		CADPS	CADPS
185403	6	63726377	0.00022956	0.0451536	-36.0851	PiNN-hypomethylation		TMEM240	TMEM240
330158	12	61194051	1.7906e-05	0.00551896	-35.8202	PiNN-hypomethylation
265111	9	63388931	9.78171e-09	8.28361e-06	-35.7725	PiNN-hypomethylation
411981	17	47621342	0.00017986	0.0371519	-35.7143	PiNN-hypomethylation	MATN4
348743	13	206682316	0.00020649	0.0414454	-35.7113	PiNN-hypomethylation		PDXK
306381	12	3444438	9.645e-05	0.0221912	-35.6914	PiNN-hypomethylation
426580	18	4707139	3.34075e-06	0.00130949	-35.6508	PiNN-hypomethylation		ACTR3B
257094	9	6809321	0.00021632	0.0430982	-35.631	PiNN-hypomethylation		PHOX2A
346148	13	202836029	0.00011112	0.0249674	-35.6297	PiNN-hypomethylation		BRWD1
244966	8	19793187	1.30155e-07	7.77943e-05	-35.6164	PiNN-hypomethylation
87353	3	38501025	2.044e-05	0.00619381	-35.6108	PiNN-hypomethylation
96422	3	58324847	0.0001469	0.0314395	-35.4701	PiNN-hypomethylation
284826	10	68158703	0.0001227	0.0270208	-35.4545	PiNN-hypomethylation
108948	4	374129	8.953e-05	0.0208971	-35.4312	PiNN-hypomethylation	SLC39A4		SLC39A4
77877	3	6590375	1.26391e-06	0.00055982	-35.3846	PiNN-hypomethylation
132547	5	953271	0.00016462	0.0345984	-35.3641	PiNN-hypomethylation
20453	1	234457244	4.186e-05	0.0110925	-35.3488	PiNN-hypomethylation
387495	15	130510524	3.47537e-05	0.00957306	-35.341	PiNN-hypomethylation		DNER
68521	2	150480303	0.0002002	0.0404648	-35.3333	PiNN-hypomethylation		AFAP1L1
48877	2	45917712	1.02551e-07	6.31263e-05	-35.3333	PiNN-hypomethylation
83290	3	21179425	9.949e-05	0.0227667	-35.2871	PiNN-hypomethylation
264351	9	60518200	7.22624e-05	0.0174016	-35.281	PiNN-hypomethylation
325709	12	55746253	0.00023182	0.045517	-35.25	PiNN-hypomethylation
426508	18	4560996	0.00010931	0.024636	-35.2425	PiNN-hypomethylation
388406	15	132945843	0.00023761	0.0464636	-35.2099	PiNN-hypomethylation
245001	8	20180236	0.0002543	0.0490396	-35.1852	PiNN-hypomethylation
78187	3	7873442	9.9019e-06	0.00335023	-35.1667	PiNN-hypomethylation
193455	6	74869613	7.9585e-07	0.00037721	-35.0877	PiNN-hypomethylation
284493	10	67668804	0.0001129	0.0252376	-35.0852	PiNN-hypomethylation
149411	5	40159534	4.62916e-06	0.00174042	-35.0717	PiNN-hypomethylation
297444	11	77234752	4.4845e-05	0.0117827	-35.061	PiNN-hypomethylation		CARS2
30392	1	273346218	0.00010832	0.0244393	-35.0441	PiNN-hypomethylation
142999	5	17425167	2.38385e-05	0.00707534	-35	PiNN-hypomethylation
105469	3	127567543	8.41325e-07	0.00039487	-35	PiNN-hypomethylation
273013	9	139032450	1.78474e-06	0.00074983	-34.9537	PiNN-hypomethylation
235557	7	121090767	1.76101e-06	0.00074202	-34.9461	PiNN-hypomethylation
29683	1	272877891	5.29153e-06	0.00194715	-34.8934	PiNN-hypomethylation		ABO
113183	4	2554900	9.89073e-08	6.14423e-05	-34.8485	PiNN-hypomethylation
345840	13	200814051	0.00022801	0.0449867	-34.8485	PiNN-hypomethylation
163007	6	3888285	3.25234e-05	0.00910357	-34.8214	PiNN-hypomethylation		CRISPLD2
264587	9	63360377	2.6534e-10	3.44816e-07	-34.8068	PiNN-hypomethylation
272768	9	138456693	7.06846e-06	0.00250311	-34.7826	PiNN-hypomethylation
198972	6	91936745	7.82626e-05	0.0186459	-34.7339	PiNN-hypomethylation
264627	9	63363833	3.06742e-08	2.231e-05	-34.7003	PiNN-hypomethylation
120363	4	76892679	9.79822e-07	0.00045011	-34.6939	PiNN-hypomethylation
85481	3	31977708	5.58212e-07	0.00027862	-34.6523	PiNN-hypomethylation		CLEC16A
290320	11	5777739	5.06454e-05	0.0130144	-34.5522	PiNN-hypomethylation		FLT1
367850	14	107053802	1.10463e-05	0.0036434	-34.537	PiNN-hypomethylation
214720	7	3624582	0.00014919	0.0317711	-34.5029	PiNN-hypomethylation
129591	4	128671398	1.93074e-07	0.00011052	-34.4828	PiNN-hypomethylation
289289	11	4516223	0.00016656	0.0349549	-34.4721	PiNN-hypomethylation
158848	6	918036	2.52619e-05	0.00744165	-34.4612	PiNN-hypomethylation		PIEZO1
162488	6	3393747	4.421e-05	0.0116443	-34.3465	PiNN-hypomethylation
380093	15	32346358	1.82619e-06	0.0007628	-34.3228	PiNN-hypomethylation		FBXO25
22919	1	254139118	1.06862e-05	0.00354898	-34.3217	PiNN-hypomethylation
75767	3	3688872	4.22046e-07	0.00021873	-34.2913	PiNN-hypomethylation
396100	16	35327629	9.96319e-08	6.17687e-05	-34.2857	PiNN-hypomethylation		ANKRD55
150372	5	42423469	1.191e-05	0.00388076	-34.2105	PiNN-hypomethylation
273011	9	139032413	3.49836e-06	0.00135409	-34.1897	PiNN-hypomethylation
210955	6	170427104	8.11055e-06	0.00282589	-34.1897	PiNN-hypomethylation
155838	5	88667876	8.67761e-08	5.474e-05	-34.1463	PiNN-hypomethylation	TMCC3
78178	3	7873414	2.17664e-05	0.00653295	-34.1183	PiNN-hypomethylation
370789	14	126142969	0.00010278	0.0233847	-34.0244	PiNN-hypomethylation
366089	14	81659369	2.58963e-06	0.0010483	-34	PiNN-hypomethylation
400929	16	77943404	1.15189e-08	9.52313e-06	-34	PiNN-hypomethylation
272769	9	138456699	5.78976e-06	0.00210013	-33.9286	PiNN-hypomethylation
314962	12	23372628	8.5345e-05	0.0200283	-33.8682	PiNN-hypomethylation
1192	1	972031	0.00010034	0.0229132	-33.7959	PiNN-hypomethylation
78181	3	7873433	4.015e-05	0.0106921	-33.6506	PiNN-hypomethylation
108504	4	254123	0.00014963	0.0318495	-33.6025	PiNN-hypomethylation		ARHGAP39
398391	16	55186792	0.00012864	0.0281866	-33.5271	PiNN-hypomethylation		SLIT3
63382	2	129400627	0.00021647	0.0431083	-33.46	PiNN-hypomethylation
373090	14	135535242	0.00017448	0.0362653	-33.4526	PiNN-hypomethylation
133382	5	1542826	3.62394e-06	0.00139895	-33.3333	PiNN-hypomethylation
345102	13	196739259	1.971e-05	0.00600665	-33.3333	PiNN-hypomethylation
408081	17	31923937	3.80896e-06	0.00146242	-33.3333	PiNN-hypomethylation
162296	6	3258827	8.42489e-07	0.00039499	-33.3333	PiNN-hypomethylation		GSE1
395462	16	23324245	4.86445e-06	0.00182097	-33.3333	PiNN-hypomethylation
251923	8	130409164	0.00019871	0.0402393	-33.3333	PiNN-hypomethylation
22104	1	248484545	7.35635e-05	0.0176658	-33.3131	PiNN-hypomethylation
85324	3	31557395	0.00024242	0.0472546	-33.2523	PiNN-hypomethylation
243264	8	4788374	4.89233e-06	0.00182824	-33.2381	PiNN-hypomethylation
243269	8	4789618	0.00011303	0.0252376	-33.2353	PiNN-hypomethylation
246199	8	39096316	0.00020983	0.0419979	-33.2004	PiNN-hypomethylation
153769	5	69421373	2.44613e-05	0.00723538	-33.1746	PiNN-hypomethylation		CACNA1C
290565	11	6286659	0.00024457	0.0475241	-33.0952	PiNN-hypomethylation
104077	3	125180188	0.00010926	0.024636	-33.0532	PiNN-hypomethylation
15296	1	149259976	0.00014671	0.0314132	-32.9797	PiNN-hypomethylation
367339	14	103527596	2.02184e-08	1.554e-05	-32.9412	PiNN-hypomethylation
72932	3	1003049	0.00010276	0.0233847	-32.8852	PiNN-hypomethylation		INTS1
63432	2	129847988	9.62855e-05	0.0221748	-32.8585	PiNN-hypomethylation
389132	15	134959201	2.13826e-06	0.0008779	-32.8571	PiNN-hypomethylation
254985	9	961592	4.31413e-07	0.00022305	-32.8571	PiNN-hypomethylation
389108	15	134646691	2.88139e-05	0.00831497	-32.8321	PiNN-hypomethylation
431911	18	42000164	7.96e-05	0.018885	-32.7839	PiNN-hypomethylation
394556	16	3331978	4.1969e-06	0.00158894	-32.7331	PiNN-hypomethylation
213189	7	1383873	0.00011462	0.0255088	-32.7114	PiNN-hypomethylation
323501	12	52571211	1.16335e-05	0.00380897	-32.6678	PiNN-hypomethylation
425840	18	3080429	6.63864e-05	0.0161757	-32.652	PiNN-hypomethylation		PAXIP1
121203	4	82099219	0.00013148	0.0286638	-32.6331	PiNN-hypomethylation
214132	7	2519900	1.45846e-06	0.00063686	-32.5977	PiNN-hypomethylation
279239	10	34063987	5.23349e-07	0.00026396	-32.5581	PiNN-hypomethylation
233823	7	116138437	0.00011112	0.0249674	-32.5	PiNN-hypomethylation
25296	1	267896278	5.81025e-06	0.0021058	-32.4561	PiNN-hypomethylation
174452	6	50368712	0.00017815	0.0369137	-32.4405	PiNN-hypomethylation
298013	11	77789492	0.00023843	0.0465824	-32.4324	PiNN-hypomethylation
297893	11	77659826	3.891e-05	0.0104565	-32.371	PiNN-hypomethylation
378553	15	3902432	3.01541e-05	0.00861312	-32.3413	PiNN-hypomethylation
130142	4	130285367	1.01165e-05	0.00340419	-32.269	PiNN-hypomethylation
264605	9	63362875	8.0263e-12	1.47173e-08	-32.207	PiNN-hypomethylation
416524	17	59482712	0.00011634	0.0258309	-32.2063	PiNN-hypomethylation
10207	1	99499745	2.79198e-06	0.0011187	-32.0755	PiNN-hypomethylation
148397	5	40100484	0.00017179	0.0358435	-32.0728	PiNN-hypomethylation
146070	5	39793602	0.00011062	0.0248936	-32.0399	PiNN-hypomethylation
166347	6	18981893	0.00018465	0.0379415	-32.034	PiNN-hypomethylation
288227	11	2954502	0.00010146	0.02312	-31.9444	PiNN-hypomethylation
339668	13	84709008	1.37723e-05	0.00440164	-31.93	PiNN-hypomethylation
149408	5	40159385	0.00018475	0.0379437	-31.7776	PiNN-hypomethylation
129555	4	128448196	1.11021e-06	0.00050045	-31.7073	PiNN-hypomethylation
381857	15	55805440	3.88538e-05	0.0104562	-31.7048	PiNN-hypomethylation
9533	1	92574904	7.16635e-05	0.0172766	-31.5385	PiNN-hypomethylation
30363	1	273326860	7.40017e-06	0.00261298	-31.5152	PiNN-hypomethylation		VAV2
114211	4	6270913	1.0556e-06	0.00048033	-31.4286	PiNN-hypomethylation
91037	3	40633662	6.36067e-05	0.015614	-31.4239	PiNN-hypomethylation
214344	7	2984224	2.743e-05	0.00797189	-31.2057	PiNN-hypomethylation
346648	13	204651428	3.89218e-06	0.00148921	-31.1111	PiNN-hypomethylation
264573	9	63306835	6.0784e-17	3.3296e-13	-31.0687	PiNN-hypomethylation
299046	11	78297938	4.85216e-07	0.00024732	-30.9091	PiNN-hypomethylation
432494	18	44719069	5.00939e-05	0.0128956	-30.6391	PiNN-hypomethylation		JAZF1
372590	14	133921746	0.00010362	0.0235516	-30.6284	PiNN-hypomethylation
284815	10	68153310	0.00018924	0.0386827	-30.5621	PiNN-hypomethylation
214131	7	2519898	0.00021586	0.0430266	-30.5556	PiNN-hypomethylation
424920	18	2377276	1.158e-05	0.00380432	-30.5085	PiNN-hypomethylation
322312	12	50075255	1.56779e-05	0.00493414	-30.4912	PiNN-hypomethylation		ZZEF1
402919	16	79232860	0.00023141	0.0454762	-30.4348	PiNN-hypomethylation
164792	6	9730942	9.44538e-08	5.91517e-05	-30.3922	PiNN-hypomethylation		WWOX
160701	6	1856011	3.30926e-06	0.00129832	-30.2326	PiNN-hypomethylation
147287	5	40040810	0.00011718	0.0259783	-30.2239	PiNN-hypomethylation
385306	15	105940734	2.56362e-05	0.00754167	-30.1887	PiNN-hypomethylation
281411	10	56107726	4.90015e-06	0.00182958	-30.1788	PiNN-hypomethylation
413722	17	52444664	4.55142e-05	0.0119152	-30.1768	PiNN-hypomethylation	KCNG1		KCNG1
290803	11	6669087	6.60238e-05	0.0160964	-30.1693	PiNN-hypomethylation
16116	1	162736433	0.00011281	0.0252376	-30.1307	PiNN-hypomethylation			NEDD4L
119831	4	74810122	0.00022497	0.0445341	-30	PiNN-hypomethylation
274503	10	11321615	0.00021829	0.0434302	-29.8305	PiNN-hypomethylation
159801	6	1323876	1.50373e-05	0.0047672	-29.7297	PiNN-hypomethylation
346693	13	204764510	9.4747e-06	0.00322586	-29.7297	PiNN-hypomethylation		FAM3B
190661	6	68134478	0.00016764	0.0351127	-29.6911	PiNN-hypomethylation		CAMTA1
160702	6	1856028	4.07685e-06	0.00155027	-29.5455	PiNN-hypomethylation
102888	3	117553800	1.69867e-06	0.00071996	-29.5071	PiNN-hypomethylation
292944	11	21977937	8.70188e-05	0.0203768	-29.4539	PiNN-hypomethylation
214212	7	2673576	1.02974e-05	0.00344099	-29.4372	PiNN-hypomethylation
294978	11	64969040	2.64775e-05	0.00773655	-29.4355	PiNN-hypomethylation
65104	2	137807807	0.00018302	0.0376416	-29.3989	PiNN-hypomethylation
3902	1	7679979	5.79442e-05	0.0145445	-29.32	PiNN-hypomethylation		SOD2	SOD2
388414	15	132945912	0.00019969	0.0403981	-29.2728	PiNN-hypomethylation
155818	5	88636519	5.14937e-05	0.0131543	-29.2066	PiNN-hypomethylation		TMCC3
263448	9	53494396	5.48457e-05	0.0138876	-29.198	PiNN-hypomethylation
408792	17	34415433	3.06342e-05	0.00871571	-29.1667	PiNN-hypomethylation
61624	2	86584295	0.00022293	0.0441914	-29.0505	PiNN-hypomethylation		TBCA
204848	6	150777116	2.98045e-05	0.00854727	-28.9474	PiNN-hypomethylation
310596	12	11607920	5.81779e-05	0.0145947	-28.9474	PiNN-hypomethylation			FAM20A
149539	5	40164222	5.30826e-05	0.0134885	-28.941	PiNN-hypomethylation
40848	2	5183575	5.84797e-06	0.00211415	-28.8889	PiNN-hypomethylation
48875	2	45915489	6.10966e-05	0.0151512	-28.7692	PiNN-hypomethylation
129009	4	126495909	7.77317e-06	0.00273032	-28.75	PiNN-hypomethylation
288196	11	2917519	2.05075e-06	0.0008468	-28.75	PiNN-hypomethylation
265101	9	63388729	2.4047e-12	4.86268e-09	-28.7436	PiNN-hypomethylation
149590	5	40166532	0.00014764	0.0315503	-28.7287	PiNN-hypomethylation
131663	5	603094	0.0001127	0.0252368	-28.5714	PiNN-hypomethylation
260681	9	39217349	7.47326e-06	0.00263353	-28.5714	PiNN-hypomethylation
264887	9	63380236	2.37811e-05	0.00706314	-28.5222	PiNN-hypomethylation
362576	14	51404642	0.0002473	0.0479038	-28.5185	PiNN-hypomethylation
55885	2	73322147	7.94098e-06	0.00278023	-28.5128	PiNN-hypomethylation
388413	15	132945909	0.00018145	0.0373543	-28.4321	PiNN-hypomethylation
393641	15	139966243	0.00014517	0.0312083	-28.3636	PiNN-hypomethylation
246253	8	39530387	9.30832e-06	0.00318425	-28.3333	PiNN-hypomethylation
281600	10	57386310	0.00024379	0.0474781	-28.3302	PiNN-hypomethylation
362578	14	51404662	1.514e-05	0.00479252	-28.3271	PiNN-hypomethylation
44472	2	9624643	9.77857e-06	0.00331628	-28.2609	PiNN-hypomethylation
27425	1	270455362	3.238e-05	0.00907536	-28.2609	PiNN-hypomethylation
361676	14	50391840	3.0888e-05	0.00875312	-28.2486	PiNN-hypomethylation
80779	3	14623007	1.07676e-05	0.00356509	-28.2051	PiNN-hypomethylation
92453	3	41235997	5.90828e-05	0.0147533	-28.2051	PiNN-hypomethylation		RAB11FIP3
265145	9	63389956	2.81e-05	0.00812842	-28.1655	PiNN-hypomethylation
319461	12	41779072	0.00016491	0.0346425	-28.1613	PiNN-hypomethylation
146931	5	39954377	4.44386e-05	0.0116973	-28.1092	PiNN-hypomethylation
426873	18	5523118	6.3985e-05	0.015649	-28.0844	PiNN-hypomethylation
345106	13	196761295	5.15868e-06	0.00190963	-28	PiNN-hypomethylation
208130	6	166695073	0.00010163	0.0231461	-27.9545	PiNN-hypomethylation
288040	11	2723444	0.00011767	0.0260459	-27.8723	PiNN-hypomethylation		MIPEP
129007	4	126495891	1.44714e-05	0.0046036	-27.8481	PiNN-hypomethylation
264667	9	63372194	1.9641e-10	2.64785e-07	-27.8068	PiNN-hypomethylation
67818	2	147240545	3.88885e-05	0.0104565	-27.7778	PiNN-hypomethylation
265348	9	63394718	1.657e-06	0.00070506	-27.6414	PiNN-hypomethylation
38431	2	2962274	0.00016957	0.0354836	-27.561	PiNN-hypomethylation
235553	7	121090713	4.45658e-06	0.00168137	-27.5	PiNN-hypomethylation
273438	10	873316	0.00015168	0.0322062	-27.4617	PiNN-hypomethylation
396095	16	35242052	1.69161e-05	0.00527331	-27.4548	PiNN-hypomethylation		ANKRD55
290244	11	5599725	3.76045e-05	0.0101579	-27.451	PiNN-hypomethylation		PAN3
6816	1	42221799	7.91672e-05	0.0188131	-27.451	PiNN-hypomethylation
426460	18	4197767	7.05725e-05	0.0170612	-27.3452	PiNN-hypomethylation
265306	9	63394470	1.3152e-13	3.4493e-10	-27.3346	PiNN-hypomethylation
791	1	684388	6.3533e-06	0.00227029	-27.2946	PiNN-hypomethylation
99730	3	93672991	6.03562e-05	0.015002	-27.286	PiNN-hypomethylation
413954	17	52975679	7.90316e-06	0.00277148	-27.2727	PiNN-hypomethylation
350370	13	207549248	6.49728e-06	0.0023141	-27.1186	PiNN-hypomethylation
274143	10	9784567	2.91883e-05	0.00840381	-27.0141	PiNN-hypomethylation		RAB3GAP2
335232	13	40982239	2.47213e-05	0.00729528	-26.7857	PiNN-hypomethylation
270450	9	130926290	2.24569e-06	0.00091852	-26.7606	PiNN-hypomethylation
147038	5	39999666	0.00024183	0.0471818	-26.7589	PiNN-hypomethylation
302362	12	1042024	7.21721e-05	0.0173896	-26.5085	PiNN-hypomethylation
379493	15	29676234	3.72042e-05	0.0100896	-26.3158	PiNN-hypomethylation
57501	2	76412407	1.90164e-05	0.00583214	-26.1538	PiNN-hypomethylation
12116	1	124161736	5.12543e-05	0.0131241	-26.087	PiNN-hypomethylation
235057	7	120540201	1.42445e-05	0.00454585	-26.087	PiNN-hypomethylation		CCDC85C
264682	9	63373417	2.7932e-20	2.811e-16	-26.031	PiNN-hypomethylation
165589	6	14433250	3.45174e-05	0.00953812	-26.0274	PiNN-hypomethylation
215920	7	7371879	3.13283e-05	0.00881468	-26	PiNN-hypomethylation
316424	12	25443564	3.68845e-05	0.0100449	-26	PiNN-hypomethylation
375571	14	140448392	2.432e-05	0.00720814	-25.8065	PiNN-hypomethylation		JAKMIP3
425766	18	2945946	1.206e-05	0.00392111	-25.8065	PiNN-hypomethylation
425768	18	2945961	1.017e-05	0.00341148	-25.8065	PiNN-hypomethylation
372979	14	135062973	0.00024441	0.0475241	-25.7086	PiNN-hypomethylation
264585	9	63359680	2.63223e-08	1.94049e-05	-25.6224	PiNN-hypomethylation
394512	16	674467	0.00020356	0.040933	-25.6201	PiNN-hypomethylation
47306	2	27613587	9.86979e-05	0.022622	-25.5814	PiNN-hypomethylation
300775	12	393051	6.22971e-05	0.0153775	-25.5814	PiNN-hypomethylation		TBCD
271185	9	133503620	5.95742e-05	0.0148588	-25.4902	PiNN-hypomethylation
202602	6	111147137	1.67511e-05	0.00523382	-25.4902	PiNN-hypomethylation
536	1	500290	0.00014551	0.0312392	-25.24	PiNN-hypomethylation
231206	7	96594269	1.9563e-05	0.00597435	-25	PiNN-hypomethylation		PAPLN
374794	14	139344835	2.33077e-05	0.00693684	-25	PiNN-hypomethylation
389577	15	135934920	0.00016098	0.0339314	25	PiNN-hypermethylation		AGAP1
276185	10	20326220	0.00019133	0.0390549	25	PiNN-hypermethylation
365588	14	77794811	3.968e-05	0.0105889	25	PiNN-hypermethylation
26134	1	268999641	3.56212e-05	0.00976231	25	PiNN-hypermethylation
375643	14	140461478	0.00017974	0.0371441	25	PiNN-hypermethylation	JAKMIP3
329921	12	61009627	0.00014904	0.0317559	25.0639	PiNN-hypermethylation		COPS3
269779	9	124477967	7.578e-05	0.0181274	25.1894	PiNN-hypermethylation
150157	5	40194124	5.8572e-05	0.014668	25.2041	PiNN-hypermethylation
149718	5	40172232	0.00012975	0.0283724	25.4419	PiNN-hypermethylation
142754	5	17230597	1.61851e-05	0.00507214	25.4545	PiNN-hypermethylation
339735	13	87733042	0.00017418	0.0362378	25.7728	PiNN-hypermethylation		ZIC4	ZIC4
288072	11	2754422	3.928e-05	0.0105183	25.8621	PiNN-hypermethylation
216759	7	11556595	8.18673e-05	0.0193591	25.9191	PiNN-hypermethylation
22298	1	250229259	0.00013641	0.0296145	25.9773	PiNN-hypermethylation
132801	5	1165455	2.742e-05	0.00797189	26.087	PiNN-hypermethylation
368686	14	111048029	0.0002368	0.0463267	26.1905	PiNN-hypermethylation	DNMBP
114788	4	8653590	5.19122e-06	0.00191871	26.1905	PiNN-hypermethylation
422739	17	63383696	6.2785e-15	2.1911e-11	26.295	PiNN-hypermethylation
326831	12	58851054	9.59546e-05	0.0221104	26.4151	PiNN-hypermethylation
354657	14	17823988	0.00018067	0.0372663	26.4214	PiNN-hypermethylation
404748	17	644267	0.00010642	0.0240601	26.461	PiNN-hypermethylation
147476	5	40052163	6.844e-05	0.0166295	26.5505	PiNN-hypermethylation
254723	9	716501	0.00022834	0.0449907	26.5909	PiNN-hypermethylation
84706	3	28430432	0.00024398	0.0474947	26.6026	PiNN-hypermethylation
132877	5	1219223	0.00025681	0.0494794	26.6089	PiNN-hypermethylation
246560	8	41440097	6.24015e-06	0.00223724	26.6667	PiNN-hypermethylation
245190	8	27729934	0.00022651	0.0447785	26.7462	PiNN-hypermethylation
411722	17	47102284	2.07024e-06	0.00085321	26.8293	PiNN-hypermethylation
179296	6	55326306	8.71625e-06	0.00300786	26.9321	PiNN-hypermethylation
150215	5	40199241	0.0001208	0.026644	26.9514	PiNN-hypermethylation
397808	16	52705655	0.00019479	0.0395927	27.1296	PiNN-hypermethylation
422758	17	63386570	8.48689e-06	0.00294752	27.1313	PiNN-hypermethylation
261921	9	45936842	6.24265e-05	0.0153903	27.1364	PiNN-hypermethylation
259878	9	25918853	0.00017171	0.0358435	27.2909	PiNN-hypermethylation			SMCO4
76747	3	4843532	2.81513e-06	0.00112382	27.451	PiNN-hypermethylation
213239	7	1434779	4.104e-05	0.0109023	27.451	PiNN-hypermethylation
299693	11	78651180	4.97967e-06	0.00185607	27.5571	PiNN-hypermethylation
221356	7	35054907	8.3223e-05	0.0196047	27.637	PiNN-hypermethylation
382538	15	68220593	6.54288e-05	0.0159693	27.6442	PiNN-hypermethylation
106107	3	131205337	0.00025927	0.0498652	27.6515	PiNN-hypermethylation
352657	14	6091050	7.39963e-05	0.01775	27.6548	PiNN-hypermethylation
429113	18	13563871	0.00020771	0.041652	27.6579	PiNN-hypermethylation
284350	10	67179892	1.08218e-06	0.00048966	27.7778	PiNN-hypermethylation
162986	6	3857840	3.36226e-05	0.00933878	27.7778	PiNN-hypermethylation
379358	15	25326997	3.10825e-05	0.00878551	28.0392	PiNN-hypermethylation			BIN1
297998	11	77768154	0.00025234	0.0487063	28.1907	PiNN-hypermethylation
275282	10	14371448	2.5304e-05	0.007449	28.2759	PiNN-hypermethylation		ITPKB
368681	14	111048004	2.09513e-06	0.00086183	28.3333	PiNN-hypermethylation	DNMBP
111732	4	1567078	4.67367e-05	0.0121836	28.369	PiNN-hypermethylation
14059	1	140702918	5.63641e-07	0.00028068	28.3871	PiNN-hypermethylation
162672	6	3584204	0.00011556	0.0256842	28.4091	PiNN-hypermethylation
326320	12	57632191	0.00018145	0.0373543	28.4321	PiNN-hypermethylation
158632	6	845301	0.00022665	0.0447849	28.4387	PiNN-hypermethylation		CBFA2T3
402375	16	79015494	7.00671e-06	0.00248531	28.5714	PiNN-hypermethylation
42470	2	6930393	1.78649e-05	0.00551023	28.5714	PiNN-hypermethylation
60704	2	81317923	7.83565e-07	0.00037302	28.5714	PiNN-hypermethylation	GPRIN1
285670	10	68823466	0.00014172	0.0305723	28.8084	PiNN-hypermethylation
368680	14	111048001	1.4762e-06	0.00064137	28.8136	PiNN-hypermethylation	DNMBP
368685	14	111048023	1.4762e-06	0.00064137	28.8136	PiNN-hypermethylation	DNMBP
293822	11	35807684	2.40547e-09	2.39296e-06	28.8137	PiNN-hypermethylation
368683	14	111048017	2.15377e-05	0.00647685	28.8683	PiNN-hypermethylation	DNMBP
106446	3	131455710	8.55887e-06	0.00296775	28.9835	PiNN-hypermethylation
264893	9	63380288	3.1583e-06	0.00124587	29.1482	PiNN-hypermethylation
129510	4	128287344	0.00020005	0.040454	29.1705	PiNN-hypermethylation
237226	8	458472	4.32151e-05	0.0114239	29.2683	PiNN-hypermethylation
139926	5	9659406	5.87021e-06	0.00211866	29.2683	PiNN-hypermethylation
256211	9	3218346	0.00014806	0.0316246	29.2774	PiNN-hypermethylation
300550	12	230012	5.63344e-05	0.0141816	29.4118	PiNN-hypermethylation
306030	12	3160355	3.92774e-05	0.0105183	29.4755	PiNN-hypermethylation
69065	2	150916597	0.00010473	0.0237284	29.5113	PiNN-hypermethylation
186742	6	64239944	0.00015533	0.0329021	29.5981	PiNN-hypermethylation
264816	9	63379138	1.64683e-08	1.30851e-05	29.6184	PiNN-hypermethylation
368684	14	111048020	1.16217e-05	0.00380897	29.6259	PiNN-hypermethylation	DNMBP
270569	9	131438410	0.00022923	0.0451092	29.6575	PiNN-hypermethylation
153909	5	69525311	4.48579e-06	0.00169092	29.6875	PiNN-hypermethylation		ADA2
41445	2	6056880	3.40041e-05	0.0094272	29.7297	PiNN-hypermethylation
406672	17	27792529	4.71835e-05	0.0122853	29.7872	PiNN-hypermethylation
306229	12	3303237	0.00015629	0.0330392	29.7902	PiNN-hypermethylation
264757	9	63377747	8.70953e-06	0.00300786	29.8776	PiNN-hypermethylation
203104	6	119678328	7.91361e-05	0.0188131	29.8808	PiNN-hypermethylation
31765	1	274271249	0.00017644	0.0366014	30	PiNN-hypermethylation
285502	10	68609305	3.12888e-05	0.00880929	30.0516	PiNN-hypermethylation
186586	6	64187944	7.001e-05	0.0169443	30.068	PiNN-hypermethylation			SKI
152542	5	65425502	0.00021139	0.0422721	30.3557	PiNN-hypermethylation
391410	15	138492201	2.88221e-05	0.00831497	30.3744	PiNN-hypermethylation
31602	1	274106785	1.65074e-05	0.00516888	30.4202	PiNN-hypermethylation	FCN2		FCN2
400540	16	77585295	0.00010415	0.0236453	30.4348	PiNN-hypermethylation
257888	9	8382860	7.41638e-05	0.0177804	30.5284	PiNN-hypermethylation
352542	14	5932977	3.09073e-05	0.00875312	30.6824	PiNN-hypermethylation
30511	1	273404051	0.00015085	0.0320776	30.6983	PiNN-hypermethylation
379751	15	30753513	0.00014757	0.0315503	30.705	PiNN-hypermethylation
272657	9	137911615	1.33661e-05	0.00428765	30.7708	PiNN-hypermethylation
163401	6	4422645	4.63248e-05	0.0120835	30.9113	PiNN-hypermethylation
246625	8	41703452	0.00020285	0.0408477	30.9117	PiNN-hypermethylation
408299	17	32594667	1.52118e-06	0.00065762	30.9524	PiNN-hypermethylation
47665	2	29112485	5.83435e-08	3.8487e-05	30.9524	PiNN-hypermethylation		ELP4
47663	2	29112446	6.59958e-08	4.28813e-05	30.9524	PiNN-hypermethylation		ELP4
182011	6	59799473	0.00013155	0.0286638	30.9685	PiNN-hypermethylation
84486	3	27111970	0.00025923	0.0498652	31.2354	PiNN-hypermethylation
414233	17	54438125	1.48061e-06	0.00064265	31.25	PiNN-hypermethylation
125426	4	104384384	5.34451e-05	0.0135647	31.261	PiNN-hypermethylation			ATP1A1
206295	6	163008395	4.8603e-05	0.0125717	31.2925	PiNN-hypermethylation
84704	3	28430404	9.22227e-05	0.0213986	31.3529	PiNN-hypermethylation
231776	7	98816451	1.89567e-06	0.00078878	31.3725	PiNN-hypermethylation
31467	1	274011801	1.84843e-07	0.00010665	31.3953	PiNN-hypermethylation
69703	2	151229211	8.74775e-05	0.0204564	31.4173	PiNN-hypermethylation
250192	8	86802700	5.517e-05	0.013937	31.4286	PiNN-hypermethylation
159635	6	1231937	2.177e-05	0.00653295	31.4731	PiNN-hypermethylation
398273	16	54613282	0.00021912	0.0435753	31.4954	PiNN-hypermethylation
409055	17	34845095	0.00014642	0.0313666	31.5188	PiNN-hypermethylation			NRSN2
260390	9	35823653	1.02778e-05	0.00344099	31.5659	PiNN-hypermethylation		MSANTD4
221550	7	36485018	0.00012041	0.0265706	31.5909	PiNN-hypermethylation		TREML2
98216	3	72371328	3.098e-05	0.00876201	31.6017	PiNN-hypermethylation
116722	4	37771965	6.8248e-07	0.00033221	31.6456	PiNN-hypermethylation		VPS13B
214050	7	2283235	0.000235	0.0460576	31.746	PiNN-hypermethylation
321621	12	47952828	0.00014121	0.0304921	31.7633	PiNN-hypermethylation	SERPINF1
112189	4	1726436	5.88633e-05	0.0147069	31.8581	PiNN-hypermethylation
376616	14	140820751	3.75659e-05	0.0101538	31.8643	PiNN-hypermethylation		INPP5A
5381	1	17665430	5.00657e-05	0.0128956	31.9759	PiNN-hypermethylation
278547	10	28117616	3.84848e-07	0.00020187	32.0755	PiNN-hypermethylation
276372	10	22200338	6.233e-05	0.0153775	32.1569	PiNN-hypermethylation
425979	18	3324931	0.00014161	0.030564	32.201	PiNN-hypermethylation
377349	14	141069194	0.00013515	0.0293885	32.2222	PiNN-hypermethylation
287756	11	2189737	0.00013064	0.028553	32.2638	PiNN-hypermethylation
130802	5	251553	1.52467e-06	0.00065847	32.3529	PiNN-hypermethylation			MIOX
110895	4	1080225	1.11442e-07	6.76371e-05	32.4324	PiNN-hypermethylation
159462	6	1170611	0.00019944	0.0403665	32.4444	PiNN-hypermethylation
29157	1	272446752	0.00011785	0.0260726	32.5397	PiNN-hypermethylation		DDX31
83932	3	23532090	0.00018106	0.0373283	32.5708	PiNN-hypermethylation
222383	7	38247733	4.75423e-05	0.0123564	32.5926	PiNN-hypermethylation		CUL9
329690	12	60922868	0.00023498	0.0460576	32.6012	PiNN-hypermethylation	RASD1		RASD1
213421	7	1673430	0.0002019	0.0407235	32.6974	PiNN-hypermethylation
99552	3	92892335	1.08237e-06	0.00048966	32.7013	PiNN-hypermethylation
264907	9	63380493	9.24929e-09	7.95731e-06	32.7208	PiNN-hypermethylation
312133	12	18060440	2.34827e-07	0.00013078	32.7869	PiNN-hypermethylation
432063	18	42532231	3.03577e-05	0.00866554	32.8031	PiNN-hypermethylation
83369	3	22208308	0.00017403	0.0362235	32.8925	PiNN-hypermethylation		PRKCB
312016	12	17870034	4.70486e-08	3.19119e-05	32.9787	PiNN-hypermethylation
264854	9	63379603	3.89733e-08	2.7246e-05	33.1633	PiNN-hypermethylation
419612	17	62080953	0.00011104	0.0249674	33.1927	PiNN-hypermethylation
368688	14	111048067	7.1246e-06	0.00252092	33.289	PiNN-hypermethylation	DNMBP
339499	13	83283461	9.80172e-06	0.00332152	33.3333	PiNN-hypermethylation
209453	6	168613198	3.61423e-05	0.00988008	33.3333	PiNN-hypermethylation	ERMAP		ERMAP
243519	8	5594220	0.00021559	0.0430266	33.347	PiNN-hypermethylation
301781	12	899532	0.00014753	0.0315503	33.3732	PiNN-hypermethylation
412348	17	48171343	5.00022e-05	0.0128874	33.3989	PiNN-hypermethylation		TP53RK
147701	5	40067578	9.051e-05	0.0211032	33.445	PiNN-hypermethylation
295169	11	66695023	0.00014563	0.0312439	33.4615	PiNN-hypermethylation		RAP2A
255002	9	971425	6.8909e-05	0.016715	33.49	PiNN-hypermethylation
362733	14	51577053	0.00018516	0.037992	33.5169	PiNN-hypermethylation	RTN4R
74836	3	2145984	5.06828e-05	0.0130163	33.5718	PiNN-hypermethylation		CARD11
352659	14	6091075	3.50272e-05	0.00963613	33.5733	PiNN-hypermethylation
129574	4	128585652	2.01651e-05	0.00612367	33.6111	PiNN-hypermethylation
278742	10	30035073	0.00010525	0.0238334	33.63	PiNN-hypermethylation
23084	1	254875239	1.76586e-06	0.00074334	33.6932	PiNN-hypermethylation		COL27A1
388154	15	132425954	7.91667e-06	0.00277397	33.75	PiNN-hypermethylation		PDE6D	COPS7B
282127	10	60176698	8.3802e-05	0.0197089	33.7544	PiNN-hypermethylation
114106	4	5238026	3.4872e-05	0.00959954	33.7657	PiNN-hypermethylation
31603	1	274106805	7.04716e-08	4.54483e-05	33.8272	PiNN-hypermethylation	FCN2		FCN2
99555	3	92892383	6.76742e-08	4.384e-05	33.8651	PiNN-hypermethylation
323924	12	52795354	7.36125e-07	0.00035355	33.8983	PiNN-hypermethylation			KDM6B
152486	5	65106281	1.20923e-05	0.00392855	33.9161	PiNN-hypermethylation		NTF3
40496	2	5016547	4.94215e-05	0.0127453	33.9445	PiNN-hypermethylation			CABP2
328234	12	60316631	0.00015354	0.032571	33.9861	PiNN-hypermethylation		SLC5A10
149228	5	40151091	2.71861e-05	0.0079328	34.0278	PiNN-hypermethylation
94041	3	45202061	0.00014417	0.0310535	34.1509	PiNN-hypermethylation
325499	12	54864648	0.00020189	0.0407235	34.1731	PiNN-hypermethylation
329768	12	60940395	0.00011766	0.0260459	34.1844	PiNN-hypermethylation
242122	8	3215384	7.25239e-05	0.0174355	34.2199	PiNN-hypermethylation		SORCS2
357845	14	36063281	3.5148e-15	1.3096e-11	34.2466	PiNN-hypermethylation			MED13L
188429	6	65120372	9.41923e-05	0.0217855	34.251	PiNN-hypermethylation
192274	6	71268015	1.001e-05	0.00337627	34.2857	PiNN-hypermethylation
163464	6	4492671	3.07363e-05	0.00872814	34.3077	PiNN-hypermethylation
71230	3	407797	3.1978e-05	0.00896832	34.3813	PiNN-hypermethylation
350421	13	207570187	8.65157e-09	7.50275e-06	34.4444	PiNN-hypermethylation		FAM207A
88900	3	39584152	1.80815e-05	0.00555722	34.4697	PiNN-hypermethylation	TEDC2		TEDC2
146929	5	39954352	9.70778e-06	0.00329485	34.4793	PiNN-hypermethylation
112167	4	1713242	0.0001586	0.0334784	34.5528	PiNN-hypermethylation
423409	18	1020341	0.00023643	0.046274	34.5663	PiNN-hypermethylation
31052	1	273743654	3.286e-05	0.00917391	34.5711	PiNN-hypermethylation
37935	2	2539619	5.82813e-05	0.0146122	34.5768	PiNN-hypermethylation
398071	16	53380767	1.51278e-05	0.00479237	34.6154	PiNN-hypermethylation
212835	7	1035065	1.29634e-05	0.00417704	34.6931	PiNN-hypermethylation		GMDS
402336	16	78996939	3.084e-05	0.008751	34.7368	PiNN-hypermethylation
111226	4	1213892	1.78393e-06	0.00074983	34.8837	PiNN-hypermethylation
80962	3	15195492	0.00016117	0.0339384	34.8837	PiNN-hypermethylation
116721	4	37771932	1.00422e-07	6.208e-05	35	PiNN-hypermethylation		VPS13B
315231	12	23541867	0.00011273	0.0252368	35.0708	PiNN-hypermethylation	SRCIN1
388338	15	132830193	0.00022303	0.0441914	35.1064	PiNN-hypermethylation		DIS3L2
398280	16	54656563	1.18651e-05	0.00387218	35.1293	PiNN-hypermethylation
308365	12	5293920	0.00012887	0.0282041	35.1336	PiNN-hypermethylation		RNF157
193864	6	75700434	0.00020313	0.0408855	35.148	PiNN-hypermethylation
239876	8	1593231	9.61628e-06	0.00327149	35.1782	PiNN-hypermethylation		SH3BP2
66613	2	142538502	6.70885e-06	0.00238552	35.2041	PiNN-hypermethylation
393887	15	140120467	5.74345e-06	0.00208683	35.2049	PiNN-hypermethylation
328145	12	60266853	0.00010999	0.0247778	35.3333	PiNN-hypermethylation
378094	14	141322193	0.0001555	0.0329221	35.3381	PiNN-hypermethylation
28035	1	271181443	3.55196e-07	0.0001886	35.3846	PiNN-hypermethylation
169510	6	36393803	3.6397e-07	0.00019231	35.4013	PiNN-hypermethylation		LONP2
73063	3	1045430	0.00018126	0.0373517	35.4515	PiNN-hypermethylation		TMEM184A	TMEM184A
98573	3	76482216	1e-05	0.00337581	35.4839	PiNN-hypermethylation
102504	3	113731270	8.24283e-05	0.0194705	35.4904	PiNN-hypermethylation		EFR3B
370103	14	114993282	0.00016327	0.0343549	35.4968	PiNN-hypermethylation	COL17A1
254833	9	767977	5.05963e-06	0.00188101	35.5556	PiNN-hypermethylation
312780	12	18943622	0.00017846	0.0369338	35.5811	PiNN-hypermethylation
309992	12	7380821	0.00025774	0.0496147	35.5861	PiNN-hypermethylation
68235	2	149950460	1.36e-05	0.00435626	35.589	PiNN-hypermethylation
307614	12	4716477	9.06137e-05	0.0211044	35.6448	PiNN-hypermethylation
429238	18	14766116	6.1224e-05	0.0151741	35.6842	PiNN-hypermethylation
315625	12	24104277	0.0001432	0.0308764	35.7294	PiNN-hypermethylation			SP6
373613	14	137298915	1.426e-05	0.00454739	35.7335	PiNN-hypermethylation
44936	2	10252335	5.03785e-06	0.00187453	35.7756	PiNN-hypermethylation			PGA5
408301	17	32594697	9.29363e-09	7.9796e-06	35.8289	PiNN-hypermethylation
78139	3	7665780	7.09868e-05	0.0171326	35.8749	PiNN-hypermethylation
325708	12	55746233	1.39774e-07	8.30846e-05	36	PiNN-hypermethylation
312135	12	18060445	3.65273e-08	2.5744e-05	36.0656	PiNN-hypermethylation
272446	9	136907919	1.30741e-06	0.00057672	36.1111	PiNN-hypermethylation
292939	11	21929732	2.42441e-08	1.80574e-05	36.1301	PiNN-hypermethylation	TPT1		TPT1
98214	3	72371282	3.30919e-05	0.00923286	36.1472	PiNN-hypermethylation
264656	9	63365016	1.5733e-22	2.1963e-18	36.1705	PiNN-hypermethylation
73637	3	1301971	9.24345e-06	0.00316706	36.1973	PiNN-hypermethylation		MAD1L1
189051	6	65741274	1.72288e-05	0.00534065	36.2013	PiNN-hypermethylation
69826	2	151285710	2.29748e-06	0.00093882	36.2709	PiNN-hypermethylation
301782	12	899538	0.00012425	0.0273077	36.2913	PiNN-hypermethylation
104289	3	125755313	7.427e-05	0.017796	36.2984	PiNN-hypermethylation
330741	12	61513846	0.00019724	0.0399972	36.3508	PiNN-hypermethylation
223354	7	41817868	6.40079e-05	0.015649	36.4606	PiNN-hypermethylation	ADGRF1
146364	5	39887721	1.26656e-05	0.00409327	36.4796	PiNN-hypermethylation
240781	8	2315199	6.33943e-06	0.0022672	36.5495	PiNN-hypermethylation
326135	12	57003476	4.6e-05	0.0120206	36.5533	PiNN-hypermethylation		MYOCD
205634	6	158667863	5.56679e-05	0.0140394	36.5909	PiNN-hypermethylation
67146	2	143415624	0.00020542	0.0412879	36.6135	PiNN-hypermethylation
66768	2	143037770	0.000139	0.0300903	36.6947	PiNN-hypermethylation	PCDHGB5	PCDHGC4	PCDHGB5
348738	13	206681749	0.00011311	0.0252442	36.7021	PiNN-hypermethylation		PDXK
177	1	254095	1.54442e-05	0.00486766	36.7236	PiNN-hypermethylation
235682	7	121219658	0.00014858	0.0316891	36.7347	PiNN-hypermethylation		WARS
38055	2	2678024	5.506e-05	0.0139175	36.7389	PiNN-hypermethylation		SHANK2
247022	8	48511001	4.35676e-05	0.01151	36.7521	PiNN-hypermethylation
378529	15	3331072	0.00011411	0.0254409	36.7632	PiNN-hypermethylation		KIF5C
247023	8	48511012	0.00015895	0.0335371	36.9231	PiNN-hypermethylation
433711	18	48813688	0.00017256	0.0359865	36.9883	PiNN-hypermethylation
245834	8	33151302	9.64877e-08	6.01642e-05	37.037	PiNN-hypermethylation
350698	13	207719256	1.71735e-05	0.005335	37.09	PiNN-hypermethylation
88902	3	39584170	2.96458e-05	0.00851851	37.1212	PiNN-hypermethylation	TEDC2		TEDC2
425968	18	3261755	3.74536e-05	0.0101298	37.1648	PiNN-hypermethylation		DPP6
39249	2	3586405	1.28114e-06	0.00056629	37.1989	PiNN-hypermethylation
259736	9	23681833	3.70719e-05	0.0100801	37.2093	PiNN-hypermethylation
148670	5	40114634	2.4373e-05	0.00721913	37.2222	PiNN-hypermethylation
134239	5	2650962	1.76288e-07	0.00010267	37.2549	PiNN-hypermethylation
161023	6	2442086	0.00024568	0.047696	37.312	PiNN-hypermethylation
42050	2	6609439	0.00010343	0.0235203	37.3317	PiNN-hypermethylation
305210	12	2219944	2.36767e-07	0.00013169	37.3737	PiNN-hypermethylation
191790	6	70204440	6.69221e-05	0.0162878	37.3737	PiNN-hypermethylation
271647	9	135001960	1.749e-05	0.00541008	37.3859	PiNN-hypermethylation
194805	6	78392935	0.00018496	0.0379688	37.3882	PiNN-hypermethylation		PLA2G2D
390611	15	137804552	6.77571e-05	0.0164818	37.4155	PiNN-hypermethylation
284029	10	66759317	6.64984e-05	0.0161938	37.4242	PiNN-hypermethylation
149229	5	40151101	1.80208e-06	0.00075374	37.4284	PiNN-hypermethylation
255565	9	1950786	0.00013134	0.0286638	37.431	PiNN-hypermethylation		OVCH2
351949	13	208301195	2.116e-05	0.00638102	37.4402	PiNN-hypermethylation
272108	9	136451426	2.96106e-06	0.00117773	37.4528	PiNN-hypermethylation
409687	17	36604097	3.722e-05	0.0100896	37.5598	PiNN-hypermethylation
247016	8	48510891	5.95363e-05	0.0148579	37.618	PiNN-hypermethylation
390038	15	137166358	5.87987e-05	0.0146993	37.6759	PiNN-hypermethylation
272696	9	138126088	9.20324e-05	0.0213659	37.7503	PiNN-hypermethylation
214217	7	2691649	2.06106e-07	0.00011689	37.8378	PiNN-hypermethylation
283749	10	65496704	4.89055e-09	4.46871e-06	37.8571	PiNN-hypermethylation
365726	14	78072202	0.00023304	0.0457341	37.8663	PiNN-hypermethylation
284473	10	67623324	1.5661e-06	0.00067367	37.892	PiNN-hypermethylation
68413	2	150381573	1.26653e-05	0.00409327	37.9097	PiNN-hypermethylation
234759	7	120217785	1.16363e-05	0.00380897	37.9514	PiNN-hypermethylation		BCL11B
230599	7	92602042	2.32355e-05	0.00692011	38.0682	PiNN-hypermethylation
30866	1	273596547	6.57916e-05	0.0160488	38.0824	PiNN-hypermethylation
83125	3	20275545	2.72224e-05	0.0079328	38.0952	PiNN-hypermethylation
259970	9	26589960	8.014e-05	0.0189683	38.1229	PiNN-hypermethylation
401703	16	78649373	0.00018044	0.0372533	38.1944	PiNN-hypermethylation
30868	1	273596585	9.25545e-05	0.0214526	38.2553	PiNN-hypermethylation
39188	2	3558483	1.98621e-06	0.00082328	38.2775	PiNN-hypermethylation
301784	12	899565	7.7629e-06	0.00272893	38.2775	PiNN-hypermethylation
223239	7	41057473	0.00019815	0.0401621	38.2851	PiNN-hypermethylation
81358	3	17083146	0.00019451	0.039555	38.3894	PiNN-hypermethylation	C16orf58
285021	10	68286300	6.93512e-07	0.00033646	38.4503	PiNN-hypermethylation
78012	3	7267482	0.00019322	0.0393665	38.5628	PiNN-hypermethylation
244743	8	18478856	0.00014434	0.0310755	38.5714	PiNN-hypermethylation
42049	2	6609430	4.833e-05	0.0125161	38.6328	PiNN-hypermethylation
313380	12	20231576	1.6549e-09	1.734e-06	38.6364	PiNN-hypermethylation		RETREG3
292941	11	21929738	2.4124e-10	3.17303e-07	38.7755	PiNN-hypermethylation	TPT1		TPT1
242113	8	3215300	3.11244e-05	0.00878716	38.8043	PiNN-hypermethylation
96907	3	63824003	0.00017622	0.0365909	38.8243	PiNN-hypermethylation
189466	6	66853905	8.84337e-05	0.0206523	38.8421	PiNN-hypermethylation		NPHP4
305308	12	2272570	0.00018886	0.0386601	38.9946	PiNN-hypermethylation			CARD14
277790	10	24607374	0.000122	0.0268954	39.02	PiNN-hypermethylation
298909	11	78187818	7.00903e-08	4.527e-05	39.0784	PiNN-hypermethylation
83779	3	23078693	1.26e-06	0.00055869	39.1053	PiNN-hypermethylation
259613	9	22185734	1.61567e-05	0.00507009	39.2045	PiNN-hypermethylation
254443	9	590605	0.00015371	0.0325813	39.212	PiNN-hypermethylation
84491	3	27131809	0.00022703	0.0448195	39.2558	PiNN-hypermethylation
3468	1	6709398	1.15788e-06	0.00051977	39.3714	PiNN-hypermethylation		PRKN
271619	9	134974244	0.0001405	0.0304001	39.4231	PiNN-hypermethylation
110199	4	848264	6.35673e-05	0.015614	39.4286	PiNN-hypermethylation
335619	13	50359699	1.19514e-06	0.00053318	39.4318	PiNN-hypermethylation
265456	9	63398152	3.704e-10	4.57959e-07	39.4572	PiNN-hypermethylation
242221	8	3400100	4.44717e-05	0.0116989	39.4737	PiNN-hypermethylation
230598	7	92602027	9.88881e-07	0.00045379	39.4872	PiNN-hypermethylation
330421	12	61350537	4.82521e-05	0.0125033	39.4928	PiNN-hypermethylation
38001	2	2595358	3.456e-05	0.00953812	39.4974	PiNN-hypermethylation		SHANK2
135744	5	3552774	1.86913e-06	0.00077848	39.5	PiNN-hypermethylation		WNT7B
208841	6	167670571	0.00013337	0.0290312	39.5	PiNN-hypermethylation		PTPRF
2369	1	1784067	6.20486e-05	0.0153433	39.5299	PiNN-hypermethylation
258636	9	10709647	1.73766e-06	0.0007329	39.5349	PiNN-hypermethylation	EMSY
372950	14	134937775	6.871e-05	0.0166822	39.5579	PiNN-hypermethylation
160975	6	2374577	2.8685e-05	0.00828646	39.5833	PiNN-hypermethylation
166264	6	18261094	6.78444e-06	0.00241042	39.5833	PiNN-hypermethylation
148441	5	40102357	7.50512e-07	0.00035887	39.6154	PiNN-hypermethylation
21609	1	240529203	1.0492e-06	0.00047793	39.6234	PiNN-hypermethylation		ANKS6
258331	9	9827653	1.1958e-05	0.00389368	39.7565	PiNN-hypermethylation
369591	14	113116064	2.97256e-07	0.0001618	39.7727	PiNN-hypermethylation
296960	11	76632885	3.82275e-07	0.00020076	39.9359	PiNN-hypermethylation
326173	12	57052706	7.64531e-05	0.0182584	39.9573	PiNN-hypermethylation
380434	15	33643297	5.60913e-05	0.0141286	39.9836	PiNN-hypermethylation
192344	6	71388708	3.58335e-07	0.00019003	40	PiNN-hypermethylation
148443	5	40102987	2.76591e-06	0.00110928	40	PiNN-hypermethylation
427584	18	6114894	4.08509e-08	2.829e-05	40.0538	PiNN-hypermethylation
161102	6	2511884	5.39705e-06	0.00197922	40.119	PiNN-hypermethylation
135901	5	3774690	2.04143e-05	0.00619065	40.1338	PiNN-hypermethylation		ATXN10
145365	5	30251689	7.06562e-05	0.0170718	40.1584	PiNN-hypermethylation
343478	13	140090885	6.70551e-07	0.00032751	40.1688	PiNN-hypermethylation
198381	6	89455955	9.94127e-06	0.00336092	40.2285	PiNN-hypermethylation
393161	15	139767870	7.54805e-09	6.6732e-06	40.2778	PiNN-hypermethylation		CROCC2	CROCC2
213045	7	1272328	8.16254e-06	0.00284171	40.303	PiNN-hypermethylation		GMDS
370596	14	123825293	1.058e-05	0.00351612	40.3266	PiNN-hypermethylation
170146	6	40720348	6.31142e-06	0.00226092	40.3461	PiNN-hypermethylation
306615	12	3611239	9.89634e-08	6.14423e-05	40.4255	PiNN-hypermethylation
370594	14	123825263	6.89029e-07	0.00033502	40.5229	PiNN-hypermethylation
263722	9	55856873	1.87716e-05	0.00576113	40.5322	PiNN-hypermethylation
28869	1	272271615	9.5268e-07	0.00043951	40.7018	PiNN-hypermethylation		CFAP77
382921	15	76767979	3.52638e-06	0.00136372	40.749	PiNN-hypermethylation		MYO3B
347700	13	206060226	3.007e-05	0.00859505	40.7895	PiNN-hypermethylation
421096	17	62482504	3.89274e-05	0.0104565	40.8514	PiNN-hypermethylation
164628	6	9098418	5.28277e-05	0.0134316	40.8696	PiNN-hypermethylation
139927	5	9659414	4.54969e-05	0.0119152	40.8802	PiNN-hypermethylation
149230	5	40151107	5.5652e-06	0.00202888	40.9297	PiNN-hypermethylation
231574	7	98067261	5.51679e-07	0.00027599	40.9596	PiNN-hypermethylation
394323	15	140305087	0.00010056	0.0229526	40.9701	PiNN-hypermethylation	D2HGDH
30924	1	273633566	1.227e-05	0.00398319	40.9828	PiNN-hypermethylation
388803	15	133560749	4.08975e-06	0.00155245	41.0053	PiNN-hypermethylation		INPP5D
73822	3	1427579	2.83812e-07	0.00015527	41.0256	PiNN-hypermethylation
334285	13	33663781	3.906e-05	0.0104791	41.0256	PiNN-hypermethylation	MANF		RBM15B
149625	5	40168874	8.333e-11	1.22653e-07	41.0913	PiNN-hypermethylation
128187	4	124172326	3.65453e-05	0.00996506	41.1255	PiNN-hypermethylation
188631	6	65196338	1.26575e-05	0.00409327	41.1277	PiNN-hypermethylation		TP73
302181	12	1004677	1.30939e-05	0.00421552	41.1924	PiNN-hypermethylation		ASPSCR1	LRRC45
6004	1	26788160	2.15874e-05	0.00648729	41.2393	PiNN-hypermethylation
276609	10	23015936	1.807e-05	0.00555722	41.3072	PiNN-hypermethylation
189467	6	66853915	5.26222e-05	0.0134109	41.3534	PiNN-hypermethylation		NPHP4
132539	5	929984	0.0001861	0.0381156	41.3771	PiNN-hypermethylation
128607	4	125405019	0.00022221	0.0440885	41.5385	PiNN-hypermethylation
308730	12	5657320	1.59067e-06	0.00068153	41.5916	PiNN-hypermethylation		ITGB4
277791	10	24607380	5.427e-05	0.0137496	41.6353	PiNN-hypermethylation
42047	2	6609414	1.015e-05	0.00341148	41.6515	PiNN-hypermethylation
352833	14	6482405	3.113e-05	0.00878716	41.6667	PiNN-hypermethylation		BMP1
9981	1	97853234	6.08637e-05	0.0151108	41.8182	PiNN-hypermethylation
312134	12	18060444	7.70359e-09	6.78618e-06	41.8605	PiNN-hypermethylation	ARHGAP27
189008	6	65594591	1.1971e-06	0.0005335	41.891	PiNN-hypermethylation
372489	14	133605594	2.41381e-06	0.00098172	41.9048	PiNN-hypermethylation
259014	9	12665275	1.24562e-06	0.00055285	41.9383	PiNN-hypermethylation
214598	7	3350066	5.99767e-05	0.0149248	42.0513	PiNN-hypermethylation		FARS2
264966	9	63382315	1.9842e-14	6.4078e-11	42.0576	PiNN-hypermethylation
328926	12	60669290	2.99737e-05	0.00857857	42.0907	PiNN-hypermethylation		TOM1L2
112553	4	2028612	4.74789e-05	0.0123473	42.1795	PiNN-hypermethylation
424771	18	2169011	4.10384e-07	0.00021347	42.2635	PiNN-hypermethylation
110732	4	1001316	2.47313e-05	0.00729528	42.3029	PiNN-hypermethylation		GSDMD	GSDMD
139924	5	9659379	8.30083e-06	0.00288753	42.3306	PiNN-hypermethylation
134538	5	2876673	7.8692e-07	0.0003738	42.3339	PiNN-hypermethylation
324793	12	53690796	3.44089e-07	0.00018338	42.3553	PiNN-hypermethylation
328731	12	60565809	1.32307e-06	0.00058245	42.4207	PiNN-hypermethylation
166527	6	19472300	7.93612e-08	5.07277e-05	42.4242	PiNN-hypermethylation		ADGRG5
44868	2	10162688	4.496e-05	0.0117989	42.4382	PiNN-hypermethylation
416667	17	59703174	2.78073e-05	0.00806522	42.4468	PiNN-hypermethylation		PHACTR3
149077	5	40141612	1.28058e-05	0.00413551	42.4603	PiNN-hypermethylation
279574	10	40684444	5.25178e-06	0.00193747	42.4641	PiNN-hypermethylation
255633	9	2051165	2.06975e-05	0.00625899	42.4681	PiNN-hypermethylation		PPFIBP2
271714	9	135208404	5.86516e-06	0.0021186	42.5138	PiNN-hypermethylation		ABCA13
424836	18	2260775	1.96046e-07	0.00011177	42.6065	PiNN-hypermethylation
38072	2	2691150	1.72269e-05	0.00534065	42.628	PiNN-hypermethylation		SHANK2
386390	15	121001728	8.46e-05	0.0198644	42.7581	PiNN-hypermethylation		CFAP65
275376	10	14622994	6.80026e-08	4.39871e-05	42.8146	PiNN-hypermethylation	COQ8A
350618	13	207692358	0.0001458	0.0312662	42.8363	PiNN-hypermethylation
432411	18	44053480	3.29775e-07	0.00017705	42.8571	PiNN-hypermethylation
30499	1	273397099	2.0698e-06	0.00085321	42.8744	PiNN-hypermethylation
22944	1	254249010	3.14651e-05	0.00883594	42.8986	PiNN-hypermethylation
42717	2	7289246	1.75449e-05	0.00542312	43	PiNN-hypermethylation
245008	8	20232268	4.76331e-07	0.00024365	43.0199	PiNN-hypermethylation
189393	6	66672912	3.34843e-05	0.00930632	43.0882	PiNN-hypermethylation
320561	12	45384709	1.69262e-05	0.00527331	43.1058	PiNN-hypermethylation
400468	16	77326511	3.9874e-10	4.87425e-07	43.1818	PiNN-hypermethylation
415371	17	58279903	5.96722e-05	0.0148747	43.2494	PiNN-hypermethylation
322	1	360315	5.82848e-07	0.00028958	43.2634	PiNN-hypermethylation
45015	2	10739754	1.0154e-05	0.00341148	43.2749	PiNN-hypermethylation	CD6
192272	6	71268004	0.00014892	0.0317448	43.4127	PiNN-hypermethylation
128784	4	125937870	1.12588e-05	0.00370787	43.4467	PiNN-hypermethylation
216351	7	9695464	2.60627e-06	0.00105307	43.4544	PiNN-hypermethylation
161624	6	2710536	3.87528e-07	0.00020278	43.514	PiNN-hypermethylation
293360	11	25352871	2.20859e-08	1.67381e-05	43.5421	PiNN-hypermethylation
424099	18	1382671	7.8982e-11	1.17452e-07	43.5897	PiNN-hypermethylation
168295	6	30890715	4.621e-05	0.0120608	43.5897	PiNN-hypermethylation
390177	15	137403664	3.32257e-05	0.00925824	43.6314	PiNN-hypermethylation
408671	17	33912244	2.196e-05	0.00658072	43.6862	PiNN-hypermethylation
113392	4	2918408	1.59754e-05	0.0050241	43.8538	PiNN-hypermethylation			AGO2
261711	9	45256135	2.32342e-05	0.00692011	43.9103	PiNN-hypermethylation			TMPRSS13
310421	12	8811974	1.40505e-06	0.00061541	43.9514	PiNN-hypermethylation
298998	11	78267083	3.90045e-09	3.69338e-06	43.9855	PiNN-hypermethylation
31613	1	274111401	6.93533e-07	0.00033646	43.9973	PiNN-hypermethylation
274781	10	12536760	1.908e-05	0.0058431	44	PiNN-hypermethylation		DEGS1
31217	1	273823612	1.06142e-06	0.00048248	44.0106	PiNN-hypermethylation
96908	3	63824004	9.65599e-06	0.00327984	44.0615	PiNN-hypermethylation
139187	5	8604787	3.92205e-06	0.00149799	44.1518	PiNN-hypermethylation
363526	14	57787273	2.02783e-09	2.05508e-06	44.2045	PiNN-hypermethylation
293821	11	35807680	9.718e-13	2.1677e-09	44.3169	PiNN-hypermethylation
285523	10	68642601	5.02e-06	0.00186947	44.375	PiNN-hypermethylation
183200	6	62329307	3.80035e-07	0.00019983	44.4709	PiNN-hypermethylation	ZSCAN4
24189	1	264322106	3.17848e-07	0.00017172	44.4917	PiNN-hypermethylation
139925	5	9659399	3.27576e-05	0.00916321	44.508	PiNN-hypermethylation
165232	6	13196567	9.27406e-07	0.00042952	44.546	PiNN-hypermethylation
161321	6	2583118	1.14e-05	0.00375162	44.649	PiNN-hypermethylation	MTHFSD
333118	13	30342831	1.20745e-06	0.00053756	44.6581	PiNN-hypermethylation			ELP6
279616	10	40773490	1.0867e-05	0.00358974	44.6895	PiNN-hypermethylation		MTPAP
237603	8	586774	1.06565e-08	8.95433e-06	44.7011	PiNN-hypermethylation		UVSSA
163322	6	4264125	3.89271e-07	0.00020345	44.7581	PiNN-hypermethylation		ATP2C2
61522	2	86093014	1.68556e-06	0.00071511	44.7663	PiNN-hypermethylation
1889	1	1482265	0.00015683	0.0331388	44.7917	PiNN-hypermethylation
67390	2	143551589	7.04643e-06	0.00249735	44.8043	PiNN-hypermethylation	PCDH12
278548	10	28117626	1.52591e-07	8.984e-05	44.8209	PiNN-hypermethylation
422051	17	62748953	9.07656e-07	0.0004228	44.9752	PiNN-hypermethylation
427976	18	6858712	2.39363e-07	0.00013297	45.122	PiNN-hypermethylation
75439	3	3400160	8.99872e-06	0.00309793	45.1389	PiNN-hypermethylation
172084	6	47197333	1.39765e-06	0.00061278	45.1932	PiNN-hypermethylation
10892	1	109580593	3.06024e-07	0.00016574	45.257	PiNN-hypermethylation
161322	6	2583119	8.07824e-07	0.00038163	45.2899	PiNN-hypermethylation
310227	12	8191294	7.777e-05	0.0185525	45.4094	PiNN-hypermethylation		SLC39A11
259208	9	13560327	7.02397e-07	0.00033961	45.4482	PiNN-hypermethylation
243665	8	5773817	4.14167e-06	0.00157078	45.4737	PiNN-hypermethylation
311050	12	13385666	6.08264e-06	0.00218803	45.6241	PiNN-hypermethylation
293820	11	35807675	1.0805e-13	2.9224e-10	45.6522	PiNN-hypermethylation
345081	13	196645014	3.32759e-07	0.00017822	45.7143	PiNN-hypermethylation			OLIG1
149624	5	40168868	1.4503e-09	1.54202e-06	45.8392	PiNN-hypermethylation
423382	18	1000815	8.1794e-09	7.16507e-06	45.903	PiNN-hypermethylation		PTPRN2
237301	8	477210	1.60193e-06	0.00068536	45.904	PiNN-hypermethylation		CTBP1
422157	17	62789386	5.21011e-07	0.00026308	46.0586	PiNN-hypermethylation	ZNF512B		ZNF512B
30497	1	273394155	4.5931e-07	0.00023522	46.1486	PiNN-hypermethylation		VAV2
264698	9	63373865	2.8223e-10	3.63487e-07	46.1538	PiNN-hypermethylation
37980	2	2553455	1.0113e-05	0.00340419	46.2121	PiNN-hypermethylation
390010	15	137054011	8.87147e-08	5.58e-05	46.2264	PiNN-hypermethylation
47190	2	27028523	5.83336e-06	0.00211064	46.2626	PiNN-hypermethylation
239309	8	1081221	5.56723e-05	0.0140394	46.2698	PiNN-hypermethylation
30637	1	273472945	6.12028e-07	0.00030199	46.3322	PiNN-hypermethylation
149051	5	40140057	6.78671e-07	0.00033077	46.347	PiNN-hypermethylation
1231	1	1051132	1.56562e-05	0.0049309	46.3529	PiNN-hypermethylation
426489	18	4457461	3.73448e-06	0.00143649	46.4461	PiNN-hypermethylation
265158	9	63390100	2.2828e-17	1.372e-13	46.4811	PiNN-hypermethylation
343654	13	143364027	1.7385e-05	0.00538137	46.5306	PiNN-hypermethylation
327917	12	60123701	2.67079e-07	0.00014723	46.6184	PiNN-hypermethylation			RNF112
31128	1	273788545	1.07423e-06	0.00048728	46.7742	PiNN-hypermethylation		RXRA
163145	6	4064840	1.77238e-08	1.392e-05	46.7839	PiNN-hypermethylation
311165	12	13937016	7.57463e-07	0.00036179	46.8404	PiNN-hypermethylation
82962	3	19474017	2.72212e-07	0.00014968	46.8531	PiNN-hypermethylation
423504	18	1075660	2.89611e-08	2.11871e-05	46.875	PiNN-hypermethylation		PTPRN2
276163	10	20247377	1.55136e-07	9.109e-05	46.875	PiNN-hypermethylation
42048	2	6609422	7.03398e-07	0.00033972	46.9147	PiNN-hypermethylation
103583	3	121426006	1.06099e-07	6.50327e-05	47.1654	PiNN-hypermethylation
391913	15	138854919	4.37959e-06	0.00165521	47.193	PiNN-hypermethylation
38094	2	2707775	3.61611e-07	0.0001913	47.2194	PiNN-hypermethylation		SHANK2
264400	9	60811490	7.64183e-08	4.89914e-05	47.2973	PiNN-hypermethylation
332298	13	23783174	1.80379e-07	0.00010463	47.3684	PiNN-hypermethylation
132457	5	885319	9.59425e-07	0.00044215	47.3923	PiNN-hypermethylation
424621	18	1888054	9.4689e-06	0.00322586	47.4405	PiNN-hypermethylation
308700	12	5607058	2.9028e-05	0.00836877	47.479	PiNN-hypermethylation
37934	2	2539561	1.26947e-06	0.00056171	47.5255	PiNN-hypermethylation
273534	10	1270180	7.86897e-07	0.0003738	47.614	PiNN-hypermethylation
390359	15	137646596	4.10433e-07	0.00021347	47.695	PiNN-hypermethylation
284423	10	67492595	9.58263e-09	8.16294e-06	47.8261	PiNN-hypermethylation
161086	6	2496766	1.1504e-06	0.00051695	47.8719	PiNN-hypermethylation
138878	5	7239650	1.01224e-06	0.00046353	47.8919	PiNN-hypermethylation		RANGAP1
210519	6	169954524	3.727e-05	0.0100929	48.0753	PiNN-hypermethylation
117812	4	51654496	3.13913e-08	2.264e-05	48.1481	PiNN-hypermethylation
161051	6	2458883	4.09575e-07	0.00021347	48.5507	PiNN-hypermethylation
112926	4	2401553	9.20931e-07	0.0004276	48.5739	PiNN-hypermethylation
257953	9	8818209	9.76304e-07	0.00044898	48.596	PiNN-hypermethylation
104216	3	125520868	9.5821e-11	1.3868e-07	48.7805	PiNN-hypermethylation
294694	11	61868412	3.26752e-07	0.00017565	48.8139	PiNN-hypermethylation
42368	2	6838145	2.3465e-11	3.9357e-08	49.0909	PiNN-hypermethylation
2325	1	1747861	4.02129e-06	0.00153319	49.3031	PiNN-hypermethylation
264817	9	63379139	4.1465e-19	3.3856e-15	49.3323	PiNN-hypermethylation
4694	1	11687000	1.48635e-08	1.189e-05	49.4884	PiNN-hypermethylation		TIAM2
328732	12	60565810	2.17063e-07	0.00012247	49.6429	PiNN-hypermethylation		MYO15A
67384	2	143551553	9.20931e-07	0.0004276	49.7976	PiNN-hypermethylation	PCDH12
308696	12	5595709	3.89424e-08	2.7246e-05	49.9373	PiNN-hypermethylation
134208	5	2629398	1.48703e-07	8.767e-05	49.9487	PiNN-hypermethylation
152484	5	65106273	1.1954e-10	1.69045e-07	50	PiNN-hypermethylation		NTF3
168361	6	31172206	2.50803e-07	0.00013897	50.0549	PiNN-hypermethylation
74791	3	2072415	2.22599e-08	1.67988e-05	50.1258	PiNN-hypermethylation		GNA12
423414	18	1029865	1.94908e-08	1.517e-05	50.2054	PiNN-hypermethylation
132368	5	845501	1.64085e-06	0.00069888	50.3205	PiNN-hypermethylation
390087	15	137243374	2.56086e-06	0.00103763	50.3374	PiNN-hypermethylation
285444	10	68547760	2.6388e-07	0.00014565	50.905	PiNN-hypermethylation
161052	6	2458884	5.63137e-07	0.00028068	50.9259	PiNN-hypermethylation
84489	3	27131800	1.14462e-06	0.00051489	50.9259	PiNN-hypermethylation
317570	12	33625356	1.47609e-06	0.00064137	50.9402	PiNN-hypermethylation		MSI2
418593	17	61701816	1.68041e-07	9.80024e-05	50.9694	PiNN-hypermethylation
325775	12	55847162	2.98963e-06	0.001188	51.0101	PiNN-hypermethylation
326174	12	57052715	3.1056e-08	2.25489e-05	51.0684	PiNN-hypermethylation
128070	4	123510898	8.22794e-07	0.00038786	51.0915	PiNN-hypermethylation
208664	6	167384793	6.11376e-08	4.00832e-05	51.1218	PiNN-hypermethylation
391121	15	138323604	2.66091e-06	0.00107313	51.2227	PiNN-hypermethylation
332067	13	22354336	8.70003e-09	7.52969e-06	51.2238	PiNN-hypermethylation
139203	5	8619261	2.25072e-07	0.00012633	51.2489	PiNN-hypermethylation	CACNA1I
417087	17	60682232	8.91032e-07	0.00041595	51.355	PiNN-hypermethylation
145372	5	30304643	3.15818e-07	0.00017083	51.4518	PiNN-hypermethylation
216582	7	10527711	2.51878e-06	0.00102153	51.4706	PiNN-hypermethylation
303713	12	1425962	3.92096e-08	2.73669e-05	51.5584	PiNN-hypermethylation
161499	6	2615292	6.78752e-07	0.00033077	51.6667	PiNN-hypermethylation
231439	7	97579832	2.72548e-06	0.00109714	51.7045	PiNN-hypermethylation
170215	6	41022812	5.41e-06	0.00198067	51.7442	PiNN-hypermethylation
114116	4	5601074	2.46344e-09	2.44502e-06	52	PiNN-hypermethylation
71626	3	567762	1.69041e-09	1.76266e-06	52.1569	PiNN-hypermethylation
2370	1	1784075	5.03336e-08	3.39272e-05	52.2109	PiNN-hypermethylation
238943	8	950707	7.0141e-11	1.05392e-07	52.2841	PiNN-hypermethylation
127908	4	123066437	6.53351e-07	0.00032019	52.4242	PiNN-hypermethylation
164721	6	9512876	1.04631e-08	8.82606e-06	52.5794	PiNN-hypermethylation
96824	3	62192690	1.83701e-07	0.00010613	52.6364	PiNN-hypermethylation
219265	7	26356153	3.85582e-08	2.70871e-05	52.7381	PiNN-hypermethylation
214153	7	2554531	9.7663e-10	1.08365e-06	52.7811	PiNN-hypermethylation
38091	2	2707745	8.99962e-09	7.75794e-06	52.8025	PiNN-hypermethylation		SHANK2
325470	12	54750748	9.51704e-09	8.12307e-06	52.8226	PiNN-hypermethylation			RCVRN
163443	6	4459128	7.55622e-09	6.6732e-06	53.0004	PiNN-hypermethylation		DNAAF1
233431	7	114431581	5.54069e-08	3.683e-05	53.1313	PiNN-hypermethylation		RIN3
400552	16	77653598	5.65376e-08	3.741e-05	53.4084	PiNN-hypermethylation
308584	12	5472271	5.65376e-08	3.741e-05	53.4084	PiNN-hypermethylation		ACOX1
135876	5	3716305	2.212e-11	3.76861e-08	53.4247	PiNN-hypermethylation		ATXN10
26363	1	269201250	3.50211e-09	3.35287e-06	53.4357	PiNN-hypermethylation		KYAT1
72798	3	953492	1.2655e-07	7.606e-05	53.569	PiNN-hypermethylation
111501	4	1398914	6.34072e-07	0.0003111	53.6905	PiNN-hypermethylation
264930	9	63381259	1.426e-15	5.767e-12	53.7612	PiNN-hypermethylation
321345	12	47594494	3.43386e-08	2.444e-05	53.811	PiNN-hypermethylation
128804	4	125970039	1.88499e-08	1.475e-05	54	PiNN-hypermethylation
98457	3	74835497	2.4645e-10	3.23183e-07	54.0541	PiNN-hypermethylation
380595	15	40703497	6.26838e-07	0.0003079	54.2105	PiNN-hypermethylation
416867	17	60237245	4.1657e-08	2.87048e-05	54.4715	PiNN-hypermethylation
168293	6	30879150	3.7833e-10	4.66435e-07	54.9532	PiNN-hypermethylation
93585	3	42818315	9.2501e-10	1.03971e-06	54.963	PiNN-hypermethylation		WNK2
16704	1	164862276	7.97505e-07	0.00037758	55	PiNN-hypermethylation
420577	17	62338212	6.9314e-11	1.04511e-07	55.102	PiNN-hypermethylation		YTHDF1
103308	3	118504575	3.76161e-08	2.64682e-05	55.1518	PiNN-hypermethylation
330571	12	61433862	1.15428e-09	1.26137e-06	55.1667	PiNN-hypermethylation
315541	12	23991841	4.37818e-09	4.07443e-06	55.2632	PiNN-hypermethylation
161565	6	2672095	4.39372e-09	4.08011e-06	55.7534	PiNN-hypermethylation
149602	5	40167575	9.6879e-16	4.0702e-12	55.902	PiNN-hypermethylation
192314	6	71305231	2.8971e-11	4.73085e-08	55.9692	PiNN-hypermethylation
432410	18	44053463	2.885e-11	4.72904e-08	56	PiNN-hypermethylation
330096	12	61119053	1.53929e-09	1.61677e-06	56.1556	PiNN-hypermethylation
161662	6	2732992	2.2761e-10	3.02139e-07	56.5217	PiNN-hypermethylation
238634	8	861618	3.61498e-07	0.0001913	56.5657	PiNN-hypermethylation
163444	6	4459134	2.6795e-09	2.62336e-06	56.6667	PiNN-hypermethylation		DNAAF1
428150	18	7609711	4.07007e-09	3.82887e-06	56.9595	PiNN-hypermethylation
71932	3	715516	1.1154e-10	1.59302e-07	57.1429	PiNN-hypermethylation	GPER1
149922	5	40182397	8.45929e-09	7.38037e-06	57.1429	PiNN-hypermethylation
170116	6	40583024	3.2539e-10	4.11716e-07	57.3649	PiNN-hypermethylation
138715	5	7009024	4.06644e-08	2.82457e-05	57.7778	PiNN-hypermethylation
421492	17	62606737	2.8038e-10	3.62188e-07	57.967	PiNN-hypermethylation		STMN3
162649	6	3574510	2.72654e-07	0.00014973	58.2576	PiNN-hypermethylation
418428	17	61650184	1.02851e-07	6.32213e-05	58.4091	PiNN-hypermethylation
80878	3	14904952	5.66371e-09	5.09544e-06	58.4291	PiNN-hypermethylation
257677	9	7768461	4.2666e-13	1.02574e-09	58.5443	PiNN-hypermethylation	ARHGEF17		ARHGEF17
162407	6	3314689	2.34179e-09	2.35124e-06	58.7719	PiNN-hypermethylation
172284	6	47389599	9.71166e-09	8.24041e-06	59.1038	PiNN-hypermethylation
31210	1	273814892	1.91582e-07	0.00010981	59.2075	PiNN-hypermethylation
331931	13	21319724	3.21653e-09	3.10696e-06	59.3651	PiNN-hypermethylation
276626	10	23059197	1.31534e-09	1.41591e-06	59.6154	PiNN-hypermethylation
45389	2	13630813	3.8178e-10	4.69348e-07	59.9071	PiNN-hypermethylation
399470	16	72761437	2.29159e-07	0.00012812	60.1323	PiNN-hypermethylation
135575	5	3488375	2.338e-10	3.0846e-07	60.3263	PiNN-hypermethylation
281548	10	56756902	4.2209e-10	5.10212e-07	60.3571	PiNN-hypermethylation
414886	17	57524510	3.0752e-10	3.91402e-07	60.4167	PiNN-hypermethylation
2219	1	1651534	1.16083e-08	9.56828e-06	60.644	PiNN-hypermethylation
281550	10	56756917	2.013e-10	2.68028e-07	61.1696	PiNN-hypermethylation
146468	5	39908533	1.294e-16	6.3633e-13	61.1888	PiNN-hypermethylation
2220	1	1651536	5.48683e-09	4.94659e-06	61.3095	PiNN-hypermethylation
94534	3	47474037	3.4293e-11	5.55799e-08	61.3566	PiNN-hypermethylation
1972	1	1527911	2.2519e-11	3.82143e-08	61.5022	PiNN-hypermethylation
216854	7	12220752	1.9219e-11	3.34003e-08	61.8372	PiNN-hypermethylation
389531	15	135831164	6.8837e-16	2.9788e-12	62.3188	PiNN-hypermethylation
342624	13	133116888	1.6786e-11	2.9529e-08	62.5455	PiNN-hypermethylation	MELTF
238112	8	699442	4.64797e-09	4.27039e-06	62.684	PiNN-hypermethylation
296909	11	76606711	4.3205e-12	8.2727e-09	62.7401	PiNN-hypermethylation
300993	12	546428	8.3078e-12	1.51692e-08	62.9456	PiNN-hypermethylation	WDR45B
219263	7	26356144	1.72233e-09	1.78733e-06	63.0952	PiNN-hypermethylation
300947	12	514066	9.183e-11	1.33799e-07	63.2775	PiNN-hypermethylation
149445	5	40160242	6.1503e-25	1.2674e-20	63.2921	PiNN-hypermethylation
272625	9	137491531	1.45483e-09	1.54305e-06	63.4432	PiNN-hypermethylation
366852	14	91130596	7.0933e-13	1.62409e-09	63.5897	PiNN-hypermethylation		RASSF4	RASSF4
244431	8	11732097	1.9742e-12	4.06816e-09	64.3137	PiNN-hypermethylation
400769	16	77720300	1.3036e-10	1.82561e-07	64.7973	PiNN-hypermethylation
82721	3	18695945	1.35248e-09	1.44868e-06	64.853	PiNN-hypermethylation
163719	6	4716671	3.1115e-10	3.94861e-07	65.0155	PiNN-hypermethylation
239543	8	1277082	5.03084e-09	4.58324e-06	65.1515	PiNN-hypermethylation
84095	3	25457468	2.2323e-17	1.3605e-13	65.2381	PiNN-hypermethylation	PDILT
145368	5	30277706	3.4555e-12	6.76621e-09	65.625	PiNN-hypermethylation
38065	2	2686510	2.9589e-15	1.1232e-11	65.6682	PiNN-hypermethylation		SHANK2
301869	12	929876	3.8504e-12	7.50544e-09	65.9091	PiNN-hypermethylation		FASN
421794	17	62658823	3.4721e-10	4.34246e-07	65.9341	PiNN-hypermethylation	SLC2A4RG		SLC2A4RG
265375	9	63394985	2.0757e-56	2.9941e-51	66.4932	PiNN-hypermethylation
418425	17	61648984	2.1718e-11	3.72942e-08	66.7004	PiNN-hypermethylation
265392	9	63396407	5.3168e-17	2.988e-13	66.8786	PiNN-hypermethylation
38103	2	2710215	2.0075e-10	2.68028e-07	66.967	PiNN-hypermethylation
185727	6	63847387	1.0037e-10	1.4478e-07	67.0419	PiNN-hypermethylation	NADK
272553	9	137098496	1.1562e-15	4.7649e-12	67.1735	PiNN-hypermethylation
299694	11	78651195	2.6732e-16	1.2574e-12	67.2065	PiNN-hypermethylation
163553	6	4539623	8.2343e-13	1.86561e-09	67.5676	PiNN-hypermethylation
38039	2	2644243	1.9193e-10	2.60368e-07	67.8182	PiNN-hypermethylation		SHANK2
160787	6	1970829	1.4973e-15	5.9443e-12	68.4211	PiNN-hypermethylation
290498	11	6087742	1.999e-10	2.68028e-07	68.4492	PiNN-hypermethylation
400090	16	75776964	4.5643e-13	1.07932e-09	68.75	PiNN-hypermethylation
414900	17	57575411	1.4809e-13	3.8144e-10	68.8023	PiNN-hypermethylation
84690	3	28342620	2.6301e-13	6.5411e-10	69.6457	PiNN-hypermethylation			ABCC6
83374	3	22242008	1.2065e-13	3.2228e-10	69.7674	PiNN-hypermethylation
145565	5	33458175	1.354e-14	4.4728e-11	69.986	PiNN-hypermethylation
417690	17	61280470	1.013e-18	7.9701e-15	70.1732	PiNN-hypermethylation
161656	6	2723729	1.5072e-12	3.24336e-09	70.2703	PiNN-hypermethylation
31575	1	274086141	1.6919e-12	3.55414e-09	70.2837	PiNN-hypermethylation
265371	9	63394965	3.5662e-62	7.7162e-57	70.7242	PiNN-hypermethylation
297302	11	77133245	4.9746e-14	1.4846e-10	71.4286	PiNN-hypermethylation		COL4A2
275757	10	17521942	5.5809e-14	1.6209e-10	71.51	PiNN-hypermethylation
149938	5	40182662	2.6531e-21	3.1891e-17	72.0325	PiNN-hypermethylation
138858	5	7225667	6.6722e-15	2.3098e-11	72.5446	PiNN-hypermethylation		RANGAP1
147146	5	40005235	5.6792e-73	2.4576e-67	72.7933	PiNN-hypermethylation
5022	1	15521204	6.1953e-17	3.3512e-13	73.3436	PiNN-hypermethylation
38054	2	2678018	1.072e-13	2.9177e-10	74.1327	PiNN-hypermethylation
78190	3	7882402	2.3253e-11	3.9154e-08	74.375	PiNN-hypermethylation
271653	9	135005332	1.6848e-13	4.2887e-10	74.4231	PiNN-hypermethylation
77799	3	6430568	9.0323e-14	2.4738e-10	75.7576	PiNN-hypermethylation	ZNF394
281549	10	56756906	1.7209e-18	1.3065e-14	76.3636	PiNN-hypermethylation
325777	12	55847175	7.6874e-15	2.5989e-11	77.6087	PiNN-hypermethylation
346463	13	204127740	1.49e-15	5.9443e-12	77.8658	PiNN-hypermethylation
265394	9	63396427	4.3893e-24	8.2584e-20	78.1179	PiNN-hypermethylation
80613	3	12221703	1.7409e-16	8.2789e-13	82.4345	PiNN-hypermethylation
265056	9	63387041	6.1384e-29	2.9515e-24	84.608	PiNN-hypermethylation
350778	13	207793951	5.5641e-27	2.0065e-22	86.0465	PiNN-hypermethylation
135866	5	3685698	1.8761e-20	2.0297e-16	86.5079	PiNN-hypermethylation
298987	11	78256981	9.0371e-23	1.3485e-18	88.0882	PiNN-hypermethylation
205667	6	158766451	8.1274e-20	7.4831e-16	90.8392	PiNN-hypermethylation
