# Supplementary material for: Epigenome-wide skeletal muscle DNA methylation profiles at the background of distinct metabolic types and ryanodine receptor variation in pigs
Source: BMC Genomics. 2019 Jun 13;20:492. doi: 10.1186/s12864-019-5880-1 (PMC6567458; doi:10.1186/s12864-019-5880-1)
Supplement: Supplementary file 6 — CpG sites significant at FDR < 5% and different in methylation level > 25% between Duroc and PiNN (XLSX 180 kb) [file 12864_2019_5880_MOESM6_ESM.xlsx]

## Sheet: Sheet1
Additional file 6
CpG sites significant at FDR < 5% and different in methylation level > 25% between Duroc and PiNN
							CpGs location
cg_name	chr	CpGposition	pvalue_Duroc_PiNN	qvalue_Duroc_PiNN	methdiff_Duroc_PiNN	methylation	exon of gene	introns of gene	TSS or in promoter regions with distance 2kb
37528	2	2134397	1.8372e-29	3.4141e-25	-98.5294	PiNN_hypomethylation		CARS
310542	12	11354881	1.8749e-26	1.5411e-22	-98.0769	PiNN_hypomethylation
37243	2	2033932	9.8398e-32	3.004e-27	-97.1429	PiNN_hypomethylation		SLC22A18	SLC22A18
37527	2	2134395	8.8187e-28	9.919e-24	-97.1014	PiNN_hypomethylation		CARS
67818	2	147240545	3.323e-28	4.1773e-24	-96.7213	PiNN_hypomethylation
162288	6	3257937	8.9622e-27	8.3273e-23	-96.5517	PiNN_hypomethylation	GSE1
272768	9	138456693	1.0262e-22	4.2584e-19	-96	PiNN_hypomethylation
272769	9	138456699	1.7193e-22	6.8043e-19	-95.9184	PiNN_hypomethylation
163255	6	4178200	1.4694e-26	1.2314e-22	-95.8066	PiNN_hypomethylation
363033	14	55286358	7.5676e-27	7.1877e-23	-95.4545	PiNN_hypomethylation
162699	6	3635880	9.3781e-27	8.5283e-23	-94.7368	PiNN_hypomethylation
163229	6	4150739	9.7972e-29	1.6106e-24	-94.6667	PiNN_hypomethylation
163548	6	4536146	1.0183e-28	1.612e-24	-94.5455	PiNN_hypomethylation
394734	16	4236314	3.7747e-32	1.6133e-27	-94.5205	PiNN_hypomethylation		ANKH
158686	6	875386	1.3042e-18	2.8297e-15	-94.1176	PiNN_hypomethylation		GALNS
246610	8	41596852	4.1934e-31	1.1202e-26	-94.1176	PiNN_hypomethylation
30540	1	273421510	2.6587e-28	3.5511e-24	-92.875	PiNN_hypomethylation
347987	13	206185697	5.2594e-25	3.3058e-21	-92.8571	PiNN_hypomethylation		PKNOX1
255752	9	2323604	9.1183e-30	1.9486e-25	-92.7536	PiNN_hypomethylation		SYT9
367847	14	107038569	3.1039e-24	1.6378e-20	-92.6809	PiNN_hypomethylation		SORBS1
64454	2	136751415	1.541e-23	7.0069e-20	-92.6471	PiNN_hypomethylation
230240	7	88868947	2.2407e-34	1.9154e-29	-92.5	PiNN_hypomethylation			SPTB
163547	6	4536145	1.8295e-27	2.005e-23	-92.3077	PiNN_hypomethylation		MBTPS1
155735	5	88411817	8.5939e-34	5.5565e-29	-92.233	PiNN_hypomethylation
263739	9	55890454	1.0905e-24	6.3849e-21	-91.9355	PiNN_hypomethylation
37721	2	2336656	6.5358e-22	2.2897e-18	-91.8919	PiNN_hypomethylation	NADSYN1
423459	18	1063024	2.6004e-25	1.7099e-21	-91.8662	PiNN_hypomethylation		PTPRN2
158707	6	883541	9.7772e-18	1.8739e-14	-91.6667	PiNN_hypomethylation		GALNS
164597	6	8905602	8.5837e-24	4.0764e-20	-91.3793	PiNN_hypomethylation
429081	18	13480209	4.7143e-20	1.2286e-16	-90.9091	PiNN_hypomethylation
80292	3	11267958	3.9098e-24	1.966e-20	-90.566	PiNN_hypomethylation
163310	6	4241619	3.0418e-29	5.2005e-25	-90.1235	PiNN_hypomethylation		ATP2C2
79820	3	10335578	1.2147e-24	6.8315e-21	-90	PiNN_hypomethylation
163470	6	4496136	1.214e-24	6.8315e-21	-89.8734	PiNN_hypomethylation		HSDL1
164588	6	8833159	9.3352e-24	4.3846e-20	-89.8305	PiNN_hypomethylation
434141	18	50036554	1.8406e-19	4.4344e-16	-89.5833	PiNN_hypomethylation
102341	3	113262036	3.1756e-23	1.3993e-19	-89.5522	PiNN_hypomethylation
102169	3	112566041	5.8828e-24	2.8572e-20	-89.5522	PiNN_hypomethylation		OTOF
424773	18	2169279	3.1787e-19	7.4242e-16	-89.3617	PiNN_hypomethylation
273013	9	139032450	2.7131e-27	2.899e-23	-89.1667	PiNN_hypomethylation
166176	6	18093948	3.346e-20	8.9382e-17	-89.1304	PiNN_hypomethylation	CDH1
367943	14	107799744	1.1971e-21	4.0932e-18	-88.5246	PiNN_hypomethylation
164792	6	9730942	8.088e-31	1.9205e-26	-88.4615	PiNN_hypomethylation		WWOX
102343	3	113262075	1.9541e-22	7.5245e-19	-86.9565	PiNN_hypomethylation
273011	9	139032413	6.7204e-25	4.1359e-21	-86.5761	PiNN_hypomethylation
230646	7	92762599	7.791e-21	2.3617e-17	-86.4984	PiNN_hypomethylation
350754	13	207763226	1.6364e-25	1.1102e-21	-86.3058	PiNN_hypomethylation		ADARB1
163721	6	4761774	8.5973e-20	2.1873e-16	-85.7143	PiNN_hypomethylation
162908	6	3781427	4.5291e-20	1.1876e-16	-85.7143	PiNN_hypomethylation
156524	5	101335323	6.1895e-22	2.1863e-18	-85.634	PiNN_hypomethylation
265096	9	63388345	2.2652e-18	4.6999e-15	-84.9179	PiNN_hypomethylation
166230	6	18218833	1.2923e-22	5.2604e-19	-84.8101	PiNN_hypomethylation
235490	7	121050038	3.2252e-20	8.7245e-17	-84.5614	PiNN_hypomethylation		EVL
160701	6	1856011	1.2387e-24	6.8755e-21	-84.4156	PiNN_hypomethylation
48376	2	41369220	2.3814e-21	7.8297e-18	-84.375	PiNN_hypomethylation
162328	6	3273455	3.0105e-16	4.5791e-13	-84.278	PiNN_hypomethylation
365159	14	74265674	1.0999e-14	1.3095e-11	-83.7838	PiNN_hypomethylation
27425	1	270455362	3.1998e-19	7.4328e-16	-83.3333	PiNN_hypomethylation
162269	6	3250089	1.0819e-15	1.5363e-12	-83.3333	PiNN_hypomethylation	GINS2
127638	4	120836180	1.3172e-19	3.2356e-16	-83.2839	PiNN_hypomethylation
388293	15	132598173	5.9552e-24	2.8599e-20	-83.1002	PiNN_hypomethylation
208676	6	167409379	5.3014e-18	1.0588e-14	-82.6087	PiNN_hypomethylation		ST3GAL3
58677	2	77228199	3.2932e-21	1.0583e-17	-82.0225	PiNN_hypomethylation
102313	3	112978200	3.9558e-17	6.763e-14	-82.0096	PiNN_hypomethylation			KIF3C
134534	5	2869239	6.1478e-27	6.1108e-23	-82	PiNN_hypomethylation
74738	3	1990836	4.4807e-23	1.9542e-19	-81.9759	PiNN_hypomethylation
162001	6	3033457	7.174e-17	1.1978e-13	-81.9407	PiNN_hypomethylation
57501	2	76412407	5.1196e-21	1.5742e-17	-81.8182	PiNN_hypomethylation
162002	6	3033458	6.5604e-16	9.6026e-13	-81.8132	PiNN_hypomethylation
235722	7	121290380	6.3399e-19	1.4262e-15	-81.7054	PiNN_hypomethylation
235742	7	121327886	3.7398e-21	1.1667e-17	-81.4594	PiNN_hypomethylation		WDR25
82655	3	18638145	1.8455e-19	4.4344e-16	-81.4367	PiNN_hypomethylation
390017	15	137057309	1.1278e-17	2.1235e-14	-81.0714	PiNN_hypomethylation
386839	15	121505628	3.0108e-22	1.119e-18	-80.6452	PiNN_hypomethylation
231206	7	96594269	1.0395e-20	3.0854e-17	-80.3279	PiNN_hypomethylation		PAPLN
347988	13	206185726	2.2869e-19	5.4303e-16	-80	PiNN_hypomethylation		PKNOX1
272704	9	138197758	1.2287e-16	1.9743e-13	-80	PiNN_hypomethylation
399443	16	72236655	1.5152e-16	2.3986e-13	-79.7431	PiNN_hypomethylation		FAM173B
74734	3	1990802	5.6322e-22	2.0229e-18	-79.4872	PiNN_hypomethylation
235020	7	120502182	1.214e-19	3.0167e-16	-79.4643	PiNN_hypomethylation		CCNK
3470	1	6725756	3.5742e-15	4.6293e-12	-79.1866	PiNN_hypomethylation
365903	14	80799503	6.7737e-25	4.1359e-21	-78.9388	PiNN_hypomethylation
74730	3	1990139	9.277e-20	2.3462e-16	-78.8462	PiNN_hypomethylation		AMZ1
162305	6	3262424	2.9081e-17	5.179e-14	-78.5955	PiNN_hypomethylation		GSE1
349725	13	207215357	2.7573e-20	7.6526e-17	-78.5714	PiNN_hypomethylation		TRPM2
320247	12	44419541	3.9272e-19	9.0243e-16	-78.5714	PiNN_hypomethylation		NLK
164763	6	9583906	3.8003e-14	4.1542e-11	-78.1746	PiNN_hypomethylation		WWOX
104894	3	126731069	1.2896e-17	2.4069e-14	-78.0881	PiNN_hypomethylation
83588	3	22720255	1.8802e-16	2.9329e-13	-77.8075	PiNN_hypomethylation
265688	9	64847527	3.2128e-17	5.6593e-14	-77.7778	PiNN_hypomethylation
367850	14	107053802	3.3166e-17	5.7859e-14	-77.5	PiNN_hypomethylation
273050	9	139115851	1.8893e-15	2.5881e-12	-77.5	PiNN_hypomethylation
348418	13	206470867	1.2627e-19	3.1197e-16	-77.4194	PiNN_hypomethylation
156629	5	102019610	3.2175e-17	5.6593e-14	-77.193	PiNN_hypomethylation
342122	13	130727141	4.8732e-15	6.2362e-12	-77.167	PiNN_hypomethylation
233555	7	115114702	2.9922e-20	8.2509e-17	-77.027	PiNN_hypomethylation
378553	15	3902432	7.0482e-21	2.1518e-17	-76.9689	PiNN_hypomethylation
272647	9	137857263	1.5715e-25	1.0833e-21	-76.4706	PiNN_hypomethylation
433681	18	48746188	4.4471e-16	6.6459e-13	-76.2372	PiNN_hypomethylation		UBE2D4
164857	6	10168309	9.7541e-15	1.1744e-11	-76.1905	PiNN_hypomethylation		NUDT7
74737	3	1990835	1.0894e-20	3.2113e-17	-76.0563	PiNN_hypomethylation		AMZ1
433678	18	48746153	1.7548e-14	2.0054e-11	-75.5733	PiNN_hypomethylation		UBE2D4
73830	3	1428062	2.3494e-14	2.638e-11	-75.5567	PiNN_hypomethylation
44472	2	9624643	1.3867e-16	2.2116e-13	-75.5556	PiNN_hypomethylation
257123	9	6839901	1.7841e-17	3.2311e-14	-75.4098	PiNN_hypomethylation
25169	1	267526863	3.6305e-15	4.6879e-12	-75.122	PiNN_hypomethylation		RALGPS1
424938	18	2407551	9.606e-13	8.345e-10	-75.1094	PiNN_hypomethylation
120662	4	77668198	2.6814e-18	5.4574e-15	-75.0476	PiNN_hypomethylation
293815	11	35806396	2.8819e-18	5.8378e-15	-75	PiNN_hypomethylation
296284	11	73943416	1.4059e-13	1.404e-10	-74.9359	PiNN_hypomethylation
403509	16	79392307	2.5636e-19	6.0538e-16	-74.6988	PiNN_hypomethylation
36912	2	1899290	6.6218e-13	5.9086e-10	-74.6377	PiNN_hypomethylation		KCNQ1
208682	6	167411814	1.0073e-19	2.5326e-16	-74.4709	PiNN_hypomethylation		ST3GAL3
83290	3	21179425	5.7876e-15	7.297e-12	-74.3139	PiNN_hypomethylation
74733	3	1990801	7.17e-20	1.835e-16	-74.2857	PiNN_hypomethylation		AMZ1
276630	10	23079753	2.0529e-15	2.7944e-12	-74.0741	PiNN_hypomethylation
230039	7	87783633	3.5353e-13	3.2566e-10	-73.8329	PiNN_hypomethylation
399444	16	72236656	1.1548e-12	9.9249e-10	-73.6607	PiNN_hypomethylation
41581	2	6158277	7.8264e-15	9.6123e-12	-73.5354	PiNN_hypomethylation
265115	9	63388981	1.5358e-29	3.1257e-25	-73.2452	PiNN_hypomethylation
353679	14	10515271	9.0005e-18	1.7407e-14	-73.1707	PiNN_hypomethylation
298997	11	78267071	3.277e-17	5.7403e-14	-72.8389	PiNN_hypomethylation
113335	4	2766724	2.4476e-17	4.3771e-14	-72.7273	PiNN_hypomethylation
160979	6	2378268	1.1521e-16	1.8582e-13	-72.6747	PiNN_hypomethylation
38562	2	3005817	1.6899e-14	1.9416e-11	-72.6121	PiNN_hypomethylation		SHANK2
405081	17	9342458	8.0906e-11	5.05556e-08	-71.8182	PiNN_hypomethylation
8440	1	73233398	1.1478e-16	1.8582e-13	-71.6981	PiNN_hypomethylation
310548	12	11451426	6.9971e-16	1.0172e-12	-71.6667	PiNN_hypomethylation
140349	5	10114750	4.917e-16	7.3225e-13	-71.6667	PiNN_hypomethylation
366966	14	95328401	5.147e-15	6.5473e-12	-71.6198	PiNN_hypomethylation
426013	18	3471585	1.5471e-14	1.7871e-11	-71.2121	PiNN_hypomethylation		DPP6
114513	4	7718473	2.3242e-15	3.1239e-12	-71.2121	PiNN_hypomethylation
413762	17	52458326	1.7753e-17	3.2288e-14	-71.184	PiNN_hypomethylation
235894	7	121456089	1.4698e-11	1.04873e-08	-70.9091	PiNN_hypomethylation
390341	15	137620877	2.4547e-12	1.98749e-09	-70.7825	PiNN_hypomethylation
236227	8	15998	1.5465e-53	2.2033e-48	-70.6508	PiNN_hypomethylation
282627	10	63428464	1.2877e-10	7.66482e-08	-70.5128	PiNN_hypomethylation		TAF3
366951	14	94515426	1.2744e-14	1.5005e-11	-70.473	PiNN_hypomethylation
374886	14	139552165	1.5072e-12	1.24846e-09	-70.2703	PiNN_hypomethylation
113488	4	2998164	1.2298e-10	7.3615e-08	-69.9614	PiNN_hypomethylation		AGO2
281566	10	56947581	5.3467e-15	6.761e-12	-69.9407	PiNN_hypomethylation
426051	18	3537832	8.3708e-12	6.20067e-09	-69.734	PiNN_hypomethylation
261022	9	41220775	2.0912e-15	2.8375e-12	-69.697	PiNN_hypomethylation
198491	6	89815803	2.9869e-14	3.3073e-11	-69.6429	PiNN_hypomethylation		CSMD2
387403	15	128441304	3.312e-18	6.6772e-15	-69.5652	PiNN_hypomethylation		RHBDD1
118796	4	65781753	6.1621e-14	6.5192e-11	-69.5197	PiNN_hypomethylation
349916	13	207306624	4.8345e-11	3.1692e-08	-69.1892	PiNN_hypomethylation		TSPEAR
250165	8	86511930	6.7115e-18	1.3159e-14	-69.122	PiNN_hypomethylation		TBC1D9
423106	18	711730	4.5272e-19	1.0292e-15	-68.9133	PiNN_hypomethylation		NCAPG2
282352	10	61633678	2.6403e-11	1.81723e-08	-68.6275	PiNN_hypomethylation
113542	4	3163871	8.6977e-14	9.045e-11	-68.254	PiNN_hypomethylation
368512	14	110655436	1.0754e-13	1.0917e-10	-68.166	PiNN_hypomethylation
147066	5	40000647	7.8681e-28	9.089e-24	-68.1105	PiNN_hypomethylation
240369	8	1971746	5.5184e-16	8.1613e-13	-68.093	PiNN_hypomethylation			RGS12
163801	6	6296641	2.9054e-16	4.435e-13	-67.9487	PiNN_hypomethylation
30361	1	273326852	7.2261e-13	6.4077e-10	-67.67	PiNN_hypomethylation		VAV2
162691	6	3620213	1.514e-19	3.6978e-16	-67.6056	PiNN_hypomethylation
408817	17	34435681	5.8323e-13	5.2369e-10	-67.5452	PiNN_hypomethylation		FAM110A	FAM110A
162164	6	3156878	1.3836e-14	1.6157e-11	-67.1429	PiNN_hypomethylation
401631	16	78563753	8.2686e-17	1.3698e-13	-67.0588	PiNN_hypomethylation
257930	9	8610189	1.9812e-13	1.9336e-10	-66.6667	PiNN_hypomethylation
371852	14	131745028	3.9753e-10	2.15895e-07	-66.3603	PiNN_hypomethylation
310815	12	12319436	1.1094e-14	1.3172e-11	-66.1538	PiNN_hypomethylation		AXIN2
79318	3	9631907	4.9572e-11	3.24464e-08	-65.8537	PiNN_hypomethylation		CUX1
229097	7	76155192	3.9132e-12	3.04099e-09	-65.8004	PiNN_hypomethylation
284826	10	68158703	2.687e-12	2.14263e-09	-65.7287	PiNN_hypomethylation
168776	6	34329352	4.0999e-13	3.7443e-10	-65.625	PiNN_hypomethylation
164579	6	8727456	5.2572e-13	4.7505e-10	-65.4839	PiNN_hypomethylation
204099	6	144540347	4.2501e-14	4.6105e-11	-65.4545	PiNN_hypomethylation
365356	14	75287471	8.2708e-11	5.15309e-08	-65.3509	PiNN_hypomethylation		MICU1
163819	6	6396865	1.0217e-19	2.5538e-16	-65.2174	PiNN_hypomethylation
272659	9	137911644	4.1701e-21	1.2915e-17	-64.8352	PiNN_hypomethylation
293301	11	24878738	5.05e-13	4.5826e-10	-64.3781	PiNN_hypomethylation
424920	18	2377276	2.1114e-13	2.0417e-10	-64.1975	PiNN_hypomethylation
156649	5	103081858	1.5212e-11	1.08002e-08	-63.9243	PiNN_hypomethylation
306617	12	3612702	2.3138e-16	3.5702e-13	-63.8095	PiNN_hypomethylation
149855	5	40179177	6.779e-11	4.27351e-08	-63.7945	PiNN_hypomethylation
73949	3	1470234	3.8674e-12	3.01634e-09	-63.6847	PiNN_hypomethylation		MAD1L1
270450	9	130926290	6.2847e-17	1.0534e-13	-63.3333	PiNN_hypomethylation
65152	2	137992822	2.7744e-11	1.90035e-08	-63.1822	PiNN_hypomethylation
357311	14	32566768	1.36647e-09	6.51837e-07	-62.9934	PiNN_hypomethylation
338561	13	75593375	2.9863e-13	2.7929e-10	-62.7451	PiNN_hypomethylation
278234	10	26392759	3.8887e-11	2.59292e-08	-62.7193	PiNN_hypomethylation
235471	7	121031983	1.07142e-09	5.22162e-07	-62.6263	PiNN_hypomethylation
218739	7	23981577	1.0683e-10	6.50114e-08	-62.6005	PiNN_hypomethylation		EHMT2
367942	14	107799686	4.6179e-10	2.44277e-07	-62.4723	PiNN_hypomethylation
279645	10	40989990	3.2437e-11	2.20066e-08	-62.358	PiNN_hypomethylation
426014	18	3471592	2.7738e-12	2.19957e-09	-62.1212	PiNN_hypomethylation		DPP6
390827	15	137938113	1.1136e-11	8.10814e-09	-62.0858	PiNN_hypomethylation		ASB1
172076	6	47184996	1.88502e-09	8.68189e-07	-62.0032	PiNN_hypomethylation
159131	6	1044954	1.0665e-10	6.50114e-08	-61.9048	PiNN_hypomethylation
214096	7	2419246	2.9844e-10	1.66742e-07	-61.8367	PiNN_hypomethylation
31598	1	274095947	1.07116e-09	5.22162e-07	-61.7918	PiNN_hypomethylation
250192	8	86802700	1.98329e-09	9.06612e-07	-61.7532	PiNN_hypomethylation
257122	9	6839896	5.809e-13	5.2271e-10	-61.6667	PiNN_hypomethylation
250143	8	86233260	5.4261e-08	1.83479e-05	-61.563	PiNN_hypomethylation
195997	6	82145896	5.4943e-13	4.9543e-10	-61.5036	PiNN_hypomethylation		NIPAL3
203131	6	119950208	1.1379e-14	1.3472e-11	-61.2762	PiNN_hypomethylation		MOCOS
142999	5	17425167	7.4323e-11	4.66466e-08	-61.25	PiNN_hypomethylation
255420	9	1212995	8.4847e-12	6.26332e-09	-61.2245	PiNN_hypomethylation
140348	5	10114729	1.4965e-10	8.78615e-08	-61.2121	PiNN_hypomethylation
415908	17	58870874	4.5285e-12	3.48744e-09	-61.1111	PiNN_hypomethylation
219171	7	25270010	3.92772e-09	1.694e-06	-60.8879	PiNN_hypomethylation
198071	6	88704887	2.0597e-10	1.17694e-07	-60.7692	PiNN_hypomethylation
214200	7	2634281	3.304e-11	2.23796e-08	-60.6767	PiNN_hypomethylation
64490	2	136791012	5.7263e-12	4.33181e-09	-60.6122	PiNN_hypomethylation
83642	3	22825202	3.1564e-10	1.75435e-07	-60.5844	PiNN_hypomethylation		COG7
365243	14	74655292	1.1564e-12	9.9249e-10	-60.582	PiNN_hypomethylation
303530	12	1398175	1.1218e-10	6.77219e-08	-60.5419	PiNN_hypomethylation
165127	6	12562536	6.0829e-15	7.6468e-12	-60.5263	PiNN_hypomethylation		ZNRF1
410682	17	41181346	5.8181e-10	3.01509e-07	-60.4435	PiNN_hypomethylation
148397	5	40100484	4.30222e-09	1.83882e-06	-60.4247	PiNN_hypomethylation
263720	9	55856852	2.64407e-09	1.18584e-06	-60.3198	PiNN_hypomethylation
238984	8	998682	5.0528e-12	3.86338e-09	-60.018	PiNN_hypomethylation
129591	4	128671398	2.457e-13	2.3388e-10	-60	PiNN_hypomethylation
353510	14	9633387	1.7826e-14	2.0318e-11	-60	PiNN_hypomethylation
91311	3	40752537	1.59759e-08	6.02673e-06	-59.9594	PiNN_hypomethylation		SOX8
76986	3	5079961	6.4275e-11	4.08202e-08	-59.9574	PiNN_hypomethylation		EIF2AK1
294473	11	51065600	1.2289e-12	1.04628e-09	-59.9026	PiNN_hypomethylation
330694	12	61501826	4.4087e-11	2.91693e-08	-59.874	PiNN_hypomethylation
208663	6	167384780	2.5915e-12	2.08595e-09	-59.6653	PiNN_hypomethylation
378567	15	5991124	2.5015e-12	2.01732e-09	-59.6154	PiNN_hypomethylation
394556	16	3331978	1.4923e-12	1.23852e-09	-59.5777	PiNN_hypomethylation
434011	18	49537819	1.427e-12	1.18894e-09	-59.4595	PiNN_hypomethylation
193455	6	74869613	1.5662e-13	1.546e-10	-59.3939	PiNN_hypomethylation
155815	5	88611354	5.1716e-11	3.36438e-08	-59.188	PiNN_hypomethylation		TMCC3
257141	9	6851795	2.2817e-13	2.1866e-10	-59.0909	PiNN_hypomethylation		CLPB
304490	12	1750327	6.8224e-12	5.11208e-09	-58.9744	PiNN_hypomethylation
380191	15	32666221	6.4778e-10	3.31581e-07	-58.9015	PiNN_hypomethylation
270116	9	129307777	3.6139e-13	3.3218e-10	-58.8946	PiNN_hypomethylation		SMYD2
222946	7	39300946	1.38829e-09	6.60034e-07	-58.8384	PiNN_hypomethylation	AARS2
415455	17	58432457	4.2128e-10	2.26206e-07	-58.8235	PiNN_hypomethylation
257619	9	7637167	1.5718e-13	1.5479e-10	-58.8235	PiNN_hypomethylation
128610	4	125423593	2.3583e-11	1.63628e-08	-58.6667	PiNN_hypomethylation
415910	17	58870883	9.70837e-08	3.11522e-05	-58.6336	PiNN_hypomethylation
25361	1	268003187	7.98295e-09	3.22801e-06	-58.5317	PiNN_hypomethylation		LRSAM1
31620	1	274147703	4.1454e-12	3.20393e-09	-58.4906	PiNN_hypomethylation
257980	9	8886795	2.6192e-12	2.10422e-09	-58.4843	PiNN_hypomethylation
103927	3	124970809	2.9893e-11	2.03446e-08	-58.3333	PiNN_hypomethylation
160702	6	1856028	2.6006e-14	2.8946e-11	-58.2278	PiNN_hypomethylation
413954	17	52975679	2.4334e-13	2.3215e-10	-58.1818	PiNN_hypomethylation
327390	12	59513562	1.0908e-10	6.613e-08	-58.1395	PiNN_hypomethylation
39708	2	4133869	2.7973e-10	1.56698e-07	-58.1395	PiNN_hypomethylation
141037	5	11007595	4.4142e-13	4.0227e-10	-58.0247	PiNN_hypomethylation		IFT27
396491	16	43031997	2.54278e-09	1.14522e-06	-57.8905	PiNN_hypomethylation
388296	15	132606637	2.9674e-08	1.05516e-05	-57.619	PiNN_hypomethylation		DIS3L2
235555	7	121090733	1.4691e-10	8.63712e-08	-57.6068	PiNN_hypomethylation
137031	5	4918628	2.3236e-12	1.89172e-09	-57.4834	PiNN_hypomethylation		PARVB
36908	2	1898205	3.4472e-11	2.32391e-08	-57.4074	PiNN_hypomethylation		KCNQ1
63403	2	129759249	5.2694e-17	8.8824e-14	-57.1963	PiNN_hypomethylation
150519	5	43734717	1.4155e-11	1.01169e-08	-57.1481	PiNN_hypomethylation
134518	5	2848670	7.1875e-11	4.5177e-08	-57.1429	PiNN_hypomethylation		CERK
253096	8	136154562	6.4371e-10	3.30682e-07	-57.1429	PiNN_hypomethylation
80232	3	11162950	3.7523e-11	2.51127e-08	-57.1429	PiNN_hypomethylation
294767	11	63538735	3.2279e-10	1.78944e-07	-57.0495	PiNN_hypomethylation
162491	6	3393796	9.9649e-14	1.0263e-10	-56.962	PiNN_hypomethylation
250567	8	102148401	1.7985e-10	1.04163e-07	-56.8182	PiNN_hypomethylation
111316	4	1276667	1.12062e-09	5.44897e-07	-56.7256	PiNN_hypomethylation
248390	8	71473411	4.0724e-10	2.20049e-07	-56.6723	PiNN_hypomethylation
168726	6	34207677	7.3748e-12	5.49142e-09	-56.6667	PiNN_hypomethylation
404100	16	79583719	8.7909e-10	4.38942e-07	-56.6031	PiNN_hypomethylation		CEP72
31477	1	274019492	2.624e-12	2.10422e-09	-56.25	PiNN_hypomethylation		COL5A1
162130	6	3111134	3.1621e-13	2.951e-10	-56.1404	PiNN_hypomethylation
120117	4	76070253	2.6479e-11	1.81951e-08	-56.1039	PiNN_hypomethylation
372775	14	134198279	4.70169e-09	1.99361e-06	-56.0929	PiNN_hypomethylation
75913	3	3827511	1.2929e-13	1.2972e-10	-55.9524	PiNN_hypomethylation		WIPI2
208576	6	167344197	3.661e-12	2.86588e-09	-55.8515	PiNN_hypomethylation			IPO13
197600	6	86481755	1.18773e-09	5.72966e-07	-55.8081	PiNN_hypomethylation
307519	12	4552870	3.63852e-08	1.27785e-05	-55.8069	PiNN_hypomethylation
223428	7	42497176	2.0738e-10	1.18342e-07	-55.6034	PiNN_hypomethylation
235457	7	121024440	2.01395e-06	0.00048632	-55.5844	PiNN_hypomethylation
415971	17	58944674	6.6311e-10	3.39021e-07	-55.492	PiNN_hypomethylation
209855	6	169303110	1.0008e-12	8.6769e-10	-55.3191	PiNN_hypomethylation
155230	5	81911070	1.02732e-08	4.04688e-06	-55.3148	PiNN_hypomethylation
150520	5	43734726	3.7249e-10	2.04371e-07	-55.2837	PiNN_hypomethylation
374152	14	138589336	2.0149e-10	1.15443e-07	-55.2632	PiNN_hypomethylation
156663	5	103597339	4.03089e-08	1.39615e-05	-55.2273	PiNN_hypomethylation
425006	18	2487395	5.8862e-10	3.0458e-07	-55.1665	PiNN_hypomethylation
99730	3	93672991	2.5576e-11	1.76317e-08	-55.1307	PiNN_hypomethylation
374791	14	139328762	1.4112e-11	1.01035e-08	-55.1282	PiNN_hypomethylation
5680	1	21951668	1.6804e-11	1.1852e-08	-54.9296	PiNN_hypomethylation		AIG1
92098	3	41142336	4.7966e-12	3.68061e-09	-54.9206	PiNN_hypomethylation
257621	9	7637222	1.3078e-12	1.10687e-09	-54.902	PiNN_hypomethylation
29681	1	272877841	8.1838e-11	5.10633e-08	-54.7738	PiNN_hypomethylation		ABO
253986	9	250143	3.335e-14	3.6643e-11	-54.7619	PiNN_hypomethylation	TMEM41B
434981	18	50963747	2.13931e-09	9.70665e-07	-54.7471	PiNN_hypomethylation
162920	6	3793714	3.00423e-08	1.0656e-05	-54.6592	PiNN_hypomethylation
164697	6	9449879	1.8533e-11	1.29644e-08	-54.6528	PiNN_hypomethylation
434214	18	50126084	7.5914e-12	5.64284e-09	-54.6439	PiNN_hypomethylation
240368	8	1971745	7.0758e-09	2.88576e-06	-54.5139	PiNN_hypomethylation		RGS12	RGS12
171571	6	45287948	3.44017e-07	9.80246e-05	-54.4872	PiNN_hypomethylation			HCST
17721	1	181495686	7.94337e-08	2.61362e-05	-54.4592	PiNN_hypomethylation
80366	3	11487929	1.3605e-12	1.14691e-09	-54.3533	PiNN_hypomethylation
190671	6	68168618	4.6431e-07	0.00012836	-54.2308	PiNN_hypomethylation
388419	15	132961271	3.603e-10	1.98451e-07	-54.0616	PiNN_hypomethylation
242900	8	4299894	2.212e-11	1.53981e-08	-54.0541	PiNN_hypomethylation		PPP2R2C
380342	15	33408371	4.57125e-07	0.00012671	-53.978	PiNN_hypomethylation		ARHGEF10
129009	4	126495909	1.3274e-10	7.84699e-08	-53.9683	PiNN_hypomethylation
402274	16	78974300	2.79808e-08	1e-05	-53.961	PiNN_hypomethylation
300832	12	427779	7.2985e-10	3.70481e-07	-53.8642	PiNN_hypomethylation
316424	12	25443564	1.3129e-10	7.78265e-08	-53.8462	PiNN_hypomethylation
6264	1	29502948	3.48222e-07	9.91229e-05	-53.7237	PiNN_hypomethylation
190519	6	67657368	7.25209e-08	2.40281e-05	-53.7179	PiNN_hypomethylation
344880	13	195976078	1.46562e-09	6.90651e-07	-53.6735	PiNN_hypomethylation	URB1
187012	6	64389148	1.14856e-07	3.64175e-05	-53.6321	PiNN_hypomethylation
410487	17	40031773	2.681e-09	1.19988e-06	-53.6111	PiNN_hypomethylation	SOGA1
326671	12	58163861	2.08133e-08	7.62705e-06	-53.573	PiNN_hypomethylation
415840	17	58833122	1.0281e-10	6.29799e-08	-53.5714	PiNN_hypomethylation
431911	18	42000164	6.79408e-09	2.79571e-06	-53.5531	PiNN_hypomethylation
320549	12	45354331	2.4924e-13	2.3672e-10	-53.4884	PiNN_hypomethylation
80446	3	11655552	5.359e-11	3.47569e-08	-53.4091	PiNN_hypomethylation	GTF2IRD1		GTF2I
233821	7	116137022	1.133e-10	6.8304e-08	-53.3333	PiNN_hypomethylation
347578	13	205878354	4.8016e-10	2.53681e-07	-53.288	PiNN_hypomethylation	SLC37A1
424855	18	2271017	6.79612e-09	2.79571e-06	-53.2564	PiNN_hypomethylation
77189	3	5427145	4.5067e-07	0.00012516	-53.249	PiNN_hypomethylation
353292	14	7440897	4.1509e-10	2.24009e-07	-53.2095	PiNN_hypomethylation		LOXL2
327434	12	59562805	7.54152e-08	2.489e-05	-53.1987	PiNN_hypomethylation
217215	7	16539225	3.4125e-11	2.30419e-08	-53.1915	PiNN_hypomethylation
306918	12	3832441	4.4251e-10	2.36121e-07	-53.1834	PiNN_hypomethylation		TMC8
63010	2	119670055	1.65428e-06	0.00040941	-53.1532	PiNN_hypomethylation
85043	3	30677102	3.15261e-09	1.39e-06	-53.1469	PiNN_hypomethylation
425766	18	2945946	2.6496e-12	2.1207e-09	-53.0864	PiNN_hypomethylation
426873	18	5523118	4.6e-10	2.43932e-07	-53.0844	PiNN_hypomethylation
299718	11	78666269	7.12206e-09	2.90186e-06	-53.0556	PiNN_hypomethylation
244059	8	8372514	8.2294e-10	4.12351e-07	-53.0548	PiNN_hypomethylation
75224	3	3196649	1.7937e-10	1.04023e-07	-52.9651	PiNN_hypomethylation		SDK1
20982	1	238134662	2.46585e-08	8.89394e-06	-52.906	PiNN_hypomethylation
390871	15	137976027	9.4775e-10	4.69929e-07	-52.8826	PiNN_hypomethylation
170923	6	43489149	8.64141e-08	2.8087e-05	-52.7778	PiNN_hypomethylation
288052	11	2737544	8.55384e-08	2.78733e-05	-52.6786	PiNN_hypomethylation		MIPEP
208110	6	166674352	3.1813e-10	1.76589e-07	-52.566	PiNN_hypomethylation
348427	13	206477834	2.05275e-07	6.08439e-05	-52.551	PiNN_hypomethylation
307583	12	4657670	2.22089e-08	8.09235e-06	-52.5108	PiNN_hypomethylation		MGAT5B
278770	10	30399259	1.95269e-09	8.93577e-07	-52.4906	PiNN_hypomethylation
425241	18	2573905	3.65566e-07	0.00010354	-52.4747	PiNN_hypomethylation		RBM33
374893	14	139569821	8.06226e-07	0.00021284	-52.4674	PiNN_hypomethylation
75316	3	3259266	9.35509e-09	3.71605e-06	-52.4351	PiNN_hypomethylation		SDK1
151727	5	63582583	4.16276e-09	1.79e-06	-52.3228	PiNN_hypomethylation
278435	10	27238428	1.8319e-08	6.82629e-06	-52.2648	PiNN_hypomethylation		C9orf3
204962	6	153088442	1.9065e-10	1.09966e-07	-52.2436	PiNN_hypomethylation		FGGY
272058	9	136388200	9.7604e-12	7.16786e-09	-52.2388	PiNN_hypomethylation
236022	7	121573155	2.0156e-08	7.42025e-06	-52.2222	PiNN_hypomethylation
426587	18	4716150	7.80442e-09	3.1618e-06	-52.1947	PiNN_hypomethylation
113183	4	2554900	9.4466e-13	8.2232e-10	-52.1739	PiNN_hypomethylation
281917	10	58996493	1.67771e-08	6.30116e-06	-52.1344	PiNN_hypomethylation
165556	6	14386329	1.76428e-09	8.17866e-07	-52.1111	PiNN_hypomethylation
404103	16	79583752	1.8571e-08	6.90213e-06	-52.0833	PiNN_hypomethylation		CEP72
159731	6	1271186	3.3185e-10	1.83725e-07	-52.0778	PiNN_hypomethylation
330425	12	61352956	4.5726e-10	2.4278e-07	-52.0651	PiNN_hypomethylation		TMEM11
64366	2	136440215	4.59688e-08	1.57055e-05	-52	PiNN_hypomethylation		TCF7
346648	13	204651428	1.2451e-11	8.97436e-09	-52	PiNN_hypomethylation
64804	2	137281960	8.22213e-08	2.69084e-05	-51.9672	PiNN_hypomethylation
314065	12	21456969	2.57513e-07	7.518e-05	-51.9608	PiNN_hypomethylation			KRTAP3-1
415694	17	58670004	4.32987e-09	1.84879e-06	-51.9048	PiNN_hypomethylation		APCDD1L	APCDD1L
154289	5	73928293	8.81939e-09	3.5262e-06	-51.8991	PiNN_hypomethylation
424964	18	2460555	9.53011e-07	0.00024777	-51.8689	PiNN_hypomethylation
349917	13	207306639	1.75143e-06	0.00042997	-51.7117	PiNN_hypomethylation		TSPEAR
68452	2	150442021	1.96731e-08	7.2675e-06	-51.6975	PiNN_hypomethylation
28889	1	272304286	3.57758e-07	0.00010167	-51.6291	PiNN_hypomethylation		CFAP77
233850	7	116181930	4.9116e-10	2.58848e-07	-51.6129	PiNN_hypomethylation
164044	6	6773216	4.53279e-07	0.0001258	-51.5723	PiNN_hypomethylation
129007	4	126495891	6.4663e-10	3.31422e-07	-51.5625	PiNN_hypomethylation
311755	12	16836351	6.76525e-09	2.78837e-06	-51.4896	PiNN_hypomethylation
37115	2	1996515	4.6043e-12	3.53946e-09	-51.4706	PiNN_hypomethylation
306710	12	3700893	7.759e-10	3.91532e-07	-51.4286	PiNN_hypomethylation
346693	13	204764510	9.0832e-10	4.51425e-07	-51.3514	PiNN_hypomethylation		FAM3B
63432	2	129847988	1.1664e-12	9.9905e-10	-51.3145	PiNN_hypomethylation
355567	14	24101889	2.9433e-11	2.00958e-08	-51.2821	PiNN_hypomethylation
265130	9	63389570	2.3428e-08	8.48594e-06	-51.2244	PiNN_hypomethylation
300410	12	161007	1.4183e-09	6.71314e-07	-51.1983	PiNN_hypomethylation
405395	17	11308016	5.89609e-09	2.46099e-06	-51.1826	PiNN_hypomethylation		IKBKB
292947	11	22058099	3.7906e-08	1.32041e-05	-51.1814	PiNN_hypomethylation
242234	8	3416353	7.96936e-08	2.6164e-05	-51.0997	PiNN_hypomethylation		SORCS2
4817	1	12553672	2.84443e-08	1.01481e-05	-50.9324	PiNN_hypomethylation
295290	11	67522126	4.7376e-06	0.00104055	-50.8784	PiNN_hypomethylation		STK24
305367	12	2369708	2.93404e-08	1.04473e-05	-50.8458	PiNN_hypomethylation
255601	9	2008547	4.3058e-06	0.00095603	-50.7937	PiNN_hypomethylation		PPFIBP2
121337	4	83933983	1.67696e-07	5.116e-05	-50.7761	PiNN_hypomethylation		GPA33
151490	5	60747862	1.62701e-08	6.11613e-06	-50.6566	PiNN_hypomethylation
204963	6	153088478	5.41344e-09	2.27509e-06	-50.5896	PiNN_hypomethylation		FGGY
293166	11	23457503	4.66439e-07	0.00012887	-50.542	PiNN_hypomethylation
123959	4	97750443	2.93444e-07	8.4744e-05	-50.5172	PiNN_hypomethylation
307515	12	4551146	2.25487e-07	6.65579e-05	-50.5128	PiNN_hypomethylation
80447	3	11655579	1.22022e-09	5.87314e-07	-50.4472	PiNN_hypomethylation	GTF2IRD1		GTF2I
120967	4	79401760	8.0003e-10	4.0134e-07	-50.3862	PiNN_hypomethylation
390064	15	137203364	1.80596e-08	6.74726e-06	-50.37	PiNN_hypomethylation
408651	17	33629146	1.18311e-09	5.71384e-07	-50.3383	PiNN_hypomethylation
150514	5	43734662	6.88585e-09	2.82176e-06	-50.2837	PiNN_hypomethylation
353976	14	13686393	6.4124e-10	3.29813e-07	-50.2626	PiNN_hypomethylation
132499	5	909909	5.60624e-08	1.88824e-05	-50.1894	PiNN_hypomethylation
143944	5	19259843	1.20539e-07	3.81344e-05	-50.1389	PiNN_hypomethylation		HOXC4
80174	3	11047870	8.5295e-08	2.783e-05	-50.0898	PiNN_hypomethylation		CLDN4
295135	11	66520614	1.7579e-10	1.02083e-07	-50	PiNN_hypomethylation		MBNL2
295136	11	66520615	6.2863e-10	3.24496e-07	-50	PiNN_hypomethylation
425768	18	2945961	1.1313e-11	8.22343e-09	-50	PiNN_hypomethylation
167602	6	28201967	7.89787e-09	3.19663e-06	-50	PiNN_hypomethylation		CTCF
412136	17	47749611	1.1065e-11	8.07018e-09	-50	PiNN_hypomethylation	PIGT
329640	12	60909337	6.46264e-08	2.158e-05	-49.8875	PiNN_hypomethylation		PEMT
163802	6	6296645	9.4874e-09	3.76511e-06	-49.8192	PiNN_hypomethylation
353975	14	13686390	5.13572e-09	2.16263e-06	-49.7619	PiNN_hypomethylation
265089	9	63387660	5.70464e-09	2.38808e-06	-49.7571	PiNN_hypomethylation
326724	12	58683170	4.74377e-07	0.00013089	-49.7199	PiNN_hypomethylation
348743	13	206682316	5.7805e-10	3.00566e-07	-49.6853	PiNN_hypomethylation		PDXK
320100	12	44084310	2.91906e-06	0.00067367	-49.6849	PiNN_hypomethylation		KSR1
301691	12	847056	4.20164e-08	1.447e-05	-49.5721	PiNN_hypomethylation
249634	8	80814420	3.2e-06	0.00073413	-49.5441	PiNN_hypomethylation
81461	3	17181520	3.661e-09	1.5902e-06	-49.4937	PiNN_hypomethylation		ITGAX
163269	6	4189057	2.12629e-08	7.77415e-06	-49.4629	PiNN_hypomethylation
169887	6	39692984	2.07791e-07	6.15045e-05	-49.3789	PiNN_hypomethylation		VSTM2B
120363	4	76892679	1.1378e-10	6.84932e-08	-49.3506	PiNN_hypomethylation
426510	18	4561031	1.38322e-09	6.58357e-07	-49.3048	PiNN_hypomethylation
169839	6	39464770	1.5961e-10	9.31934e-08	-49.2857	PiNN_hypomethylation
393732	15	140042222	1.62442e-06	0.00040272	-49.2825	PiNN_hypomethylation
92751	3	41391190	1.25333e-08	4.84783e-06	-49.1987	PiNN_hypomethylation
265152	9	63390046	2.89241e-09	1.28508e-06	-49.1579	PiNN_hypomethylation
416382	17	59270739	1.946e-05	0.00362572	-49.127	PiNN_hypomethylation
388400	15	132923741	2.8068e-09	1.24964e-06	-49.0909	PiNN_hypomethylation
330573	12	61433905	4.69214e-07	0.00012955	-49.0476	PiNN_hypomethylation
234960	7	120395880	2.10687e-05	0.00389467	-49.0196	PiNN_hypomethylation
38591	2	3021983	9.40848e-08	3.03036e-05	-48.9967	PiNN_hypomethylation
4178	1	8816419	2.6513e-08	9.51466e-06	-48.9693	PiNN_hypomethylation
240055	8	1732321	2.0277e-10	1.1602e-07	-48.9607	PiNN_hypomethylation
145763	5	35597849	1.50669e-08	5.71407e-06	-48.9033	PiNN_hypomethylation
66601	2	142476423	6.30235e-07	0.00016952	-48.8909	PiNN_hypomethylation
1254	1	1058908	7.30586e-06	0.00152546	-48.7995	PiNN_hypomethylation
103526	3	120896841	1.032e-10	6.31037e-08	-48.7179	PiNN_hypomethylation
304750	12	1861463	1.31536e-09	6.29563e-07	-48.7179	PiNN_hypomethylation
104794	3	126507288	8.3702e-08	2.73511e-05	-48.7161	PiNN_hypomethylation
118649	4	64892154	1.15629e-06	0.00029523	-48.6574	PiNN_hypomethylation
374794	14	139344835	2.3992e-10	1.35644e-07	-48.6111	PiNN_hypomethylation
239657	8	1342965	3.30241e-09	1.44324e-06	-48.5217	PiNN_hypomethylation
348136	13	206286271	5.56632e-07	0.00015135	-48.3895	PiNN_hypomethylation
352982	14	6881739	8.2633e-10	4.13563e-07	-48.3871	PiNN_hypomethylation		BIN3
162919	6	3793658	2.16773e-06	0.00051703	-48.3784	PiNN_hypomethylation
327598	12	59823544	2.8694e-12	2.26691e-09	-48.3139	PiNN_hypomethylation		ULK2
4204	1	9046195	3.24359e-09	1.42189e-06	-48.3051	PiNN_hypomethylation
208776	6	167631235	6.45266e-09	2.67502e-06	-48.2906	PiNN_hypomethylation
164646	6	9143934	2.27792e-08	8.279e-06	-48.2834	PiNN_hypomethylation
76180	3	4049766	1.53679e-09	7.21012e-07	-48.1481	PiNN_hypomethylation
163270	6	4189064	3.81561e-08	1.327e-05	-48.1424	PiNN_hypomethylation
291732	11	13145578	6.29466e-08	2.10352e-05	-48.1212	PiNN_hypomethylation
219410	7	28568883	9.9918e-10	4.92005e-07	-48.1013	PiNN_hypomethylation		PRIM2
363562	14	58151995	1.54057e-07	4.74487e-05	-48.0556	PiNN_hypomethylation		SIPA1L2
149641	5	40169554	1.8687e-10	1.07933e-07	-48.0408	PiNN_hypomethylation
306457	12	3522141	4.96474e-08	1.68679e-05	-48.0064	PiNN_hypomethylation
350617	13	207692355	4.20672e-09	1.80522e-06	-48	PiNN_hypomethylation
37355	2	2072838	1.62797e-09	7.59621e-07	-48	PiNN_hypomethylation		NAP1L4
8664	1	74922484	2.39898e-06	0.00056555	-47.9895	PiNN_hypomethylation
172554	6	47787971	1.4618e-08	5.56854e-06	-47.9498	PiNN_hypomethylation
425840	18	3080429	1.69438e-07	5.15986e-05	-47.936	PiNN_hypomethylation		PAXIP1
348240	13	206394669	1.73908e-09	8.07939e-07	-47.8873	PiNN_hypomethylation
414234	17	54438135	1.17226e-07	3.71137e-05	-47.8355	PiNN_hypomethylation
208376	6	167017230	7.32015e-08	2.41973e-05	-47.8022	PiNN_hypomethylation
173663	6	49044155	3.95897e-06	0.00089058	-47.7855	PiNN_hypomethylation
330257	12	61258527	1.77086e-05	0.00333723	-47.7703	PiNN_hypomethylation		TNFRSF13B
306711	12	3700912	8.23318e-07	0.00021682	-47.764	PiNN_hypomethylation
423185	18	809463	9.4386e-11	5.82128e-08	-47.7612	PiNN_hypomethylation		PTPRN2
165123	6	12558031	5.13144e-07	0.00014068	-47.6479	PiNN_hypomethylation		ZNRF1
55612	2	72673983	4.58533e-07	0.00012701	-47.6271	PiNN_hypomethylation
329818	12	60985374	1.09554e-06	0.00028039	-47.5703	PiNN_hypomethylation		NT5M
105469	3	127567543	2.5611e-10	1.44413e-07	-47.541	PiNN_hypomethylation
415356	17	58243056	7.21458e-07	0.00019189	-47.5	PiNN_hypomethylation
360724	14	48472709	6.59203e-08	2.19946e-05	-47.4967	PiNN_hypomethylation
68067	2	148685989	1.58546e-06	0.00039467	-47.371	PiNN_hypomethylation		DPYSL3
265788	9	65125246	3.01376e-08	1.068e-05	-47.3684	PiNN_hypomethylation			PIK3C2B
47687	2	29846421	3.97462e-06	0.00089316	-47.3611	PiNN_hypomethylation
390075	15	137226860	2.44221e-06	0.00057448	-47.3333	PiNN_hypomethylation
129325	4	127754831	4.42852e-06	0.0009792	-47.3089	PiNN_hypomethylation
253111	8	136169986	6.46507e-09	2.67756e-06	-47.2973	PiNN_hypomethylation		RASGEF1B
254985	9	961592	1.30433e-09	6.24985e-07	-47.1698	PiNN_hypomethylation
163267	6	4189036	1.31772e-08	5.05551e-06	-47.1414	PiNN_hypomethylation
424924	18	2377991	4.01837e-06	0.00090079	-47.1264	PiNN_hypomethylation
405918	17	15570338	1.61831e-09	7.55937e-07	-47.1219	PiNN_hypomethylation
126213	4	108526726	6.04168e-08	2.02373e-05	-46.9979	PiNN_hypomethylation
65136	2	137859110	1.80835e-09	8.35578e-07	-46.9697	PiNN_hypomethylation
115601	4	15984962	5.00715e-06	0.00109357	-46.9697	PiNN_hypomethylation
65104	2	137807807	3.50464e-08	1.23286e-05	-46.9565	PiNN_hypomethylation
387435	15	129008553	1.40366e-07	4.376e-05	-46.9444	PiNN_hypomethylation
75226	3	3196666	3.72452e-08	1.3027e-05	-46.8895	PiNN_hypomethylation		SDK1
355419	14	23342178	3.53437e-09	1.53989e-06	-46.875	PiNN_hypomethylation
208418	6	167056477	1.83734e-08	6.8406e-06	-46.7399	PiNN_hypomethylation
356300	14	28806713	1.92621e-06	0.00046884	-46.6667	PiNN_hypomethylation
426677	18	4981659	3.66175e-06	0.0008302	-46.6538	PiNN_hypomethylation			CCT8L2
187432	6	64573610	6.08348e-07	0.00016425	-46.46	PiNN_hypomethylation
264150	9	58350533	7.61349e-07	0.00020199	-46.4444	PiNN_hypomethylation
367339	14	103527596	5.112e-12	3.90167e-09	-46.4286	PiNN_hypomethylation
140881	5	10705904	3.1546e-09	1.39e-06	-46.3889	PiNN_hypomethylation
220165	7	30217713	2.51376e-06	0.00058969	-46.3423	PiNN_hypomethylation
148422	5	40101472	7.2226e-15	8.9479e-12	-46.3415	PiNN_hypomethylation
395462	16	23324245	1.41818e-09	6.71314e-07	-46.2963	PiNN_hypomethylation
165751	6	15072691	1.0693e-10	6.50114e-08	-46.2342	PiNN_hypomethylation
330151	12	61186226	7.08702e-06	0.00148849	-46.2201	PiNN_hypomethylation			MPRIP
312869	12	19046832	1.32215e-07	4.15517e-05	-46.2121	PiNN_hypomethylation		C17orf53
408792	17	34415433	3.00058e-08	1.06519e-05	-46.1538	PiNN_hypomethylation
344467	13	187621680	6.3152e-10	3.25596e-07	-46.1538	PiNN_hypomethylation
335691	13	52038288	6.55237e-07	0.0001757	-46.0616	PiNN_hypomethylation
408473	17	32955101	1.31884e-08	5.05551e-06	-46.0606	PiNN_hypomethylation			IDH3B
264779	9	63377976	6.4127e-12	4.82546e-09	-46.0591	PiNN_hypomethylation
146360	5	39886686	1.4599e-17	2.7013e-14	-46.0459	PiNN_hypomethylation
87502	3	38756464	1.0198e-09	4.99283e-07	-46.0317	PiNN_hypomethylation
120963	4	79399883	1.11539e-06	0.00028513	-46.0256	PiNN_hypomethylation
149604	5	40167597	1.41121e-07	4.39626e-05	-45.9918	PiNN_hypomethylation
266620	9	71583446	5.59515e-06	0.00120597	-45.9707	PiNN_hypomethylation
261220	9	42542865	4.0848e-11	2.71098e-08	-45.9459	PiNN_hypomethylation
159729	6	1271156	7.39852e-08	2.44375e-05	-45.9451	PiNN_hypomethylation
407693	17	30295496	1.32861e-06	0.00033569	-45.9294	PiNN_hypomethylation
117928	4	56051002	1.61031e-07	4.9338e-05	-45.8333	PiNN_hypomethylation
153672	5	69057633	2.20777e-08	8.05143e-06	-45.8307	PiNN_hypomethylation
303857	12	1468192	8.4169e-10	4.20756e-07	-45.7768	PiNN_hypomethylation
392256	15	139323564	1.43965e-06	0.00036174	-45.7752	PiNN_hypomethylation
313120	12	19586783	5.43142e-07	0.00014815	-45.6931	PiNN_hypomethylation
39019	2	3395068	3.4048e-11	2.30262e-08	-45.6667	PiNN_hypomethylation
263445	9	53494352	1.21283e-07	3.83417e-05	-45.6512	PiNN_hypomethylation	KIRREL3
18039	1	184888947	4.57152e-07	0.00012671	-45.6498	PiNN_hypomethylation
63382	2	129400627	2.16215e-08	7.89852e-06	-45.6234	PiNN_hypomethylation
288043	11	2723471	3.69184e-07	0.00010443	-45.614	PiNN_hypomethylation
254822	9	767814	9.62694e-06	0.00194547	-45.5782	PiNN_hypomethylation
204132	6	144900750	1.02e-06	0.0002628	-45.5241	PiNN_hypomethylation
288114	11	2806851	1.87605e-07	5.61123e-05	-45.49	PiNN_hypomethylation
164494	6	8357620	1.82667e-09	8.43131e-07	-45.4873	PiNN_hypomethylation
374782	14	139279709	1.30714e-06	0.00033098	-45.4701	PiNN_hypomethylation
209561	6	168699358	1.6298e-10	9.49064e-08	-45.4084	PiNN_hypomethylation		CLDN19
155888	5	88698832	7.34072e-06	0.00153199	-45.3997	PiNN_hypomethylation
76161	3	4034935	4.87302e-07	0.0001342	-45.3716	PiNN_hypomethylation
1685	1	1373757	3.68737e-08	1.29288e-05	-45.37	PiNN_hypomethylation
408676	17	33956921	1.193e-05	0.0023424	-45.3061	PiNN_hypomethylation
92423	3	41216134	1.31735e-06	0.00033317	-45.2632	PiNN_hypomethylation		RAB11FIP3
300394	12	137649	1.5614e-08	5.90987e-06	-45.2381	PiNN_hypomethylation
233732	7	115860413	2.45373e-07	7.21288e-05	-45.2244	PiNN_hypomethylation
366975	14	95530518	5.0527e-11	3.30213e-08	-45.2055	PiNN_hypomethylation
386986	15	121620067	1.2532e-07	3.956e-05	-45.178	PiNN_hypomethylation
168728	6	34217821	1.92223e-07	5.74133e-05	-45.098	PiNN_hypomethylation
68081	2	148727396	3.67692e-07	0.00010408	-45.0938	PiNN_hypomethylation			DPYSL3
223770	7	47092057	8.9152e-10	4.44111e-07	-45.0648	PiNN_hypomethylation
134168	5	2593007	8.05912e-08	2.64356e-05	-45.0549	PiNN_hypomethylation
261331	9	43523352	3.83552e-08	1.3328e-05	-45.0428	PiNN_hypomethylation
64212	2	135560791	2.64287e-08	9.50037e-06	-45.0011	PiNN_hypomethylation		FSTL4
340164	13	95315231	2.36276e-06	0.0005583	-45	PiNN_hypomethylation
164893	6	10694793	1.64075e-05	0.00311678	-44.9855	PiNN_hypomethylation
20861	1	237620737	8.29709e-08	2.71329e-05	-44.9807	PiNN_hypomethylation
209962	6	169503769	3.20233e-06	0.00073429	-44.9561	PiNN_hypomethylation
369455	14	112620913	5.6662e-05	0.00920837	-44.9084	PiNN_hypomethylation		DPCD
126974	4	110587062	4.3547e-10	2.32947e-07	-44.898	PiNN_hypomethylation
268931	9	117201192	5.7424e-06	0.00123568	-44.898	PiNN_hypomethylation
110617	4	977632	1.11639e-05	0.00221214	-44.8688	PiNN_hypomethylation		EEF1D
163239	6	4165341	6.50118e-07	0.00017468	-44.8435	PiNN_hypomethylation
28043	1	271188131	9.62143e-06	0.00194527	-44.7823	PiNN_hypomethylation
10207	1	99499745	1.39659e-09	6.63244e-07	-44.7059	PiNN_hypomethylation
411533	17	46156379	1.22227e-08	4.74057e-06	-44.7009	PiNN_hypomethylation		L3MBTL1
127620	4	120728800	1.56915e-07	4.82846e-05	-44.6886	PiNN_hypomethylation
293164	11	23457491	3.09473e-05	0.00545678	-44.6477	PiNN_hypomethylation
86431	3	37354536	4.01358e-07	0.00011271	-44.4355	PiNN_hypomethylation		C16orf89
293201	11	23870978	7.29312e-06	0.00152438	-44.4296	PiNN_hypomethylation
162918	6	3793650	1.26256e-05	0.00246745	-44.386	PiNN_hypomethylation
301439	12	741193	2.03787e-07	6.04868e-05	-44.3673	PiNN_hypomethylation
273070	9	139160630	1.03757e-09	5.07401e-07	-44.3182	PiNN_hypomethylation
401552	16	78486701	7.3493e-10	3.72618e-07	-44.2857	PiNN_hypomethylation
97822	3	70351946	3.74417e-08	1.30637e-05	-44.2292	PiNN_hypomethylation		EXOC6B
146931	5	39954377	2.15924e-09	9.76596e-07	-44.1311	PiNN_hypomethylation
102121	3	112479973	3.17131e-05	0.00557342	-44.0315	PiNN_hypomethylation		OTOF	OTOF
293152	11	23368178	3.86866e-06	0.00087256	-44	PiNN_hypomethylation
372911	14	134516937	2.31711e-08	8.40712e-06	-43.9961	PiNN_hypomethylation
115768	4	19042885	3.62925e-07	0.00010299	-43.9024	PiNN_hypomethylation
112754	4	2258293	1.95408e-06	0.00047374	-43.8996	PiNN_hypomethylation
75462	3	3466813	1.04553e-05	0.00209308	-43.8889	PiNN_hypomethylation
38668	2	3058295	8.23978e-06	0.00169642	-43.8211	PiNN_hypomethylation		CTTN
225360	7	53859152	8.99555e-06	0.00183173	-43.7908	PiNN_hypomethylation
398091	16	53475049	9.29035e-07	0.00024257	-43.7703	PiNN_hypomethylation
61726	2	87728202	3.97018e-06	0.00089264	-43.75	PiNN_hypomethylation		ARSB
79338	3	9647003	2.65132e-05	0.00475736	-43.7063	PiNN_hypomethylation
162626	6	3562596	2.549e-11	1.76007e-08	-43.6782	PiNN_hypomethylation
181176	6	59193270	1.5652e-08	5.91498e-06	-43.661	PiNN_hypomethylation
401902	16	78818267	2.93923e-05	0.00521054	-43.6533	PiNN_hypomethylation
6803	1	41265754	1.08788e-07	3.468e-05	-43.631	PiNN_hypomethylation
234961	7	120395888	0.000104	0.0156346	-43.6275	PiNN_hypomethylation
345106	13	196761295	1.10988e-09	5.40293e-07	-43.5484	PiNN_hypomethylation
134167	5	2593003	1.27937e-08	4.93519e-06	-43.5484	PiNN_hypomethylation
148501	5	40105281	2.85528e-08	1.01783e-05	-43.5467	PiNN_hypomethylation
356498	14	29524091	4.18978e-06	0.00093317	-43.5443	PiNN_hypomethylation
300956	12	516134	1.72266e-06	0.00042339	-43.4985	PiNN_hypomethylation
416379	17	59270690	0.00016967	0.0237149	-43.4921	PiNN_hypomethylation
126256	4	108639809	9.60634e-06	0.00194314	-43.4921	PiNN_hypomethylation		DDX20
265075	9	63387242	7.95597e-06	0.00164672	-43.4848	PiNN_hypomethylation
215181	7	4619885	4.66641e-09	1.98258e-06	-43.4783	PiNN_hypomethylation		RREB1
402236	16	78959341	1.07717e-05	0.00214436	-43.4694	PiNN_hypomethylation
328233	12	60316609	1.60425e-08	6.04119e-06	-43.4347	PiNN_hypomethylation		SLC5A10
332075	13	22481481	2.0323e-05	0.00377173	-43.4334	PiNN_hypomethylation		ITGA9
423150	18	762115	3.80232e-06	0.00085851	-43.4302	PiNN_hypomethylation		PTPRN2
345394	13	198446763	1.81107e-08	6.75456e-06	-43.4211	PiNN_hypomethylation
402964	16	79243377	3.35288e-05	0.00583255	-43.3604	PiNN_hypomethylation
422853	18	338988	1.824e-05	0.00341764	-43.3492	PiNN_hypomethylation
1964	1	1520548	1.08139e-05	0.00215177	-43.3442	PiNN_hypomethylation
263446	9	53494360	2.74013e-07	7.96167e-05	-43.3333	PiNN_hypomethylation	KIRREL3
191239	6	69473365	1.53246e-09	7.19772e-07	-43.3187	PiNN_hypomethylation
370279	14	120428755	7.03289e-09	2.87447e-06	-43.1876	PiNN_hypomethylation
409016	17	34813450	1.53551e-07	4.742e-05	-43.1098	PiNN_hypomethylation		TRIB3
304812	12	1891845	6.9216e-08	2.30044e-05	-43.0736	PiNN_hypomethylation
303740	12	1435842	2.19205e-08	8.0009e-06	-43.0606	PiNN_hypomethylation
281919	10	58996517	7.86456e-06	0.00162938	-43.0435	PiNN_hypomethylation
104923	3	126840729	6.32772e-09	2.62577e-06	-43.038	PiNN_hypomethylation		ADAM17
187921	6	64844100	2.07653e-05	0.00384879	-43.0248	PiNN_hypomethylation
314086	12	21534151	0.00014846	0.021174	-42.9878	PiNN_hypomethylation
169838	6	39464752	1.61413e-07	4.942e-05	-42.9583	PiNN_hypomethylation
173661	6	49044142	7.641e-05	0.0119761	-42.8788	PiNN_hypomethylation
264568	9	63306820	1.099e-26	9.7858e-23	-42.8401	PiNN_hypomethylation
75382	3	3292284	2.04053e-06	0.00049135	-42.8388	PiNN_hypomethylation		SDK1
55884	2	73322128	1.39288e-05	0.00269259	-42.7602	PiNN_hypomethylation
408795	17	34415469	1.049e-05	0.00209629	-42.6471	PiNN_hypomethylation
94132	3	45913773	6.22813e-06	0.00133165	-42.6364	PiNN_hypomethylation
326668	12	58160330	0.00021833	0.0291162	-42.5595	PiNN_hypomethylation		COX10
147287	5	40040810	5.46889e-08	1.84634e-05	-42.5478	PiNN_hypomethylation
160046	6	1421132	5.30245e-05	0.00867992	-42.5278	PiNN_hypomethylation
220394	7	30550852	3.62524e-07	0.00010295	-42.5043	PiNN_hypomethylation
68134	2	149157839	6.6848e-08	2.2252e-05	-42.5	PiNN_hypomethylation
121880	4	89311449	2.27973e-05	0.00416402	-42.4986	PiNN_hypomethylation		DEDD	DEDD
353687	14	10620747	5.039e-05	0.00829303	-42.497	PiNN_hypomethylation
285990	11	302659	2.53513e-05	0.0045777	-42.4837	PiNN_hypomethylation
320309	12	44679813	6.2852e-08	2.102e-05	-42.4783	PiNN_hypomethylation
28640	1	271989107	4.71186e-06	0.00103596	-42.3448	PiNN_hypomethylation
163266	6	4189018	1.7368e-07	5.25958e-05	-42.3327	PiNN_hypomethylation
9721	1	96372645	8.44395e-07	0.00022169	-42.3188	PiNN_hypomethylation		ST8SIA5
263285	9	52546173	0.00011688	0.0172522	-42.3077	PiNN_hypomethylation		PKNOX2
254276	9	471691	4.10384e-07	0.00011479	-42.2635	PiNN_hypomethylation
4082	1	8605243	9.57872e-06	0.00193847	-42.2619	PiNN_hypomethylation
401560	16	78488149	3.79458e-08	1.32072e-05	-42.2535	PiNN_hypomethylation
408474	17	32955103	2.80223e-07	8.12553e-05	-42.2038	PiNN_hypomethylation			IDH3B
121028	4	79579845	4.31519e-05	0.00726126	-42.1899	PiNN_hypomethylation
397772	16	52545741	8.73176e-09	3.49443e-06	-42.1695	PiNN_hypomethylation
37389	2	2086263	1.28604e-07	4.05061e-05	-42.1053	PiNN_hypomethylation
80378	3	11522362	2.12822e-06	0.00050902	-42.0896	PiNN_hypomethylation
238160	8	723123	4.95552e-05	0.00819995	-42.0707	PiNN_hypomethylation
377131	14	140971658	2.13853e-05	0.00394042	-42.0513	PiNN_hypomethylation		CFAP46	CFAP46
426580	18	4707139	5.8244e-11	3.73784e-08	-42	PiNN_hypomethylation		ACTR3B
425278	18	2606593	1.50866e-07	4.66921e-05	-42	PiNN_hypomethylation
200884	6	98617887	5.01945e-06	0.00109569	-41.9192	PiNN_hypomethylation
364903	14	73066457	1.66161e-06	0.00041075	-41.8449	PiNN_hypomethylation		AIFM2
426925	18	5559772	1.54088e-07	4.74487e-05	-41.8182	PiNN_hypomethylation
287356	11	1696680	1.66503e-06	0.00041112	-41.7857	PiNN_hypomethylation
128968	4	126156621	3.29674e-05	0.00575419	-41.7669	PiNN_hypomethylation
307597	12	4681940	7.53111e-06	0.00156408	-41.6792	PiNN_hypomethylation
419444	17	62013172	1.605e-06	0.00039884	-41.6585	PiNN_hypomethylation
326136	12	57003517	2.52172e-07	7.37218e-05	-41.5796	PiNN_hypomethylation		MYOCD
380592	15	39912911	8.36917e-06	0.00171645	-41.5718	PiNN_hypomethylation
407771	17	30636774	1.66358e-05	0.00315314	-41.4815	PiNN_hypomethylation		SYNDIG1
395535	16	24530924	1.00088e-05	0.00201407	-41.428	PiNN_hypomethylation		C9
241476	8	2700775	0.00013894	0.0200086	-41.3953	PiNN_hypomethylation
276629	10	23070634	3.02711e-07	8.70675e-05	-41.347	PiNN_hypomethylation
61153	2	82605439	7.01778e-06	0.00147467	-41.321	PiNN_hypomethylation
76011	3	3954215	1.31071e-06	0.00033168	-41.2957	PiNN_hypomethylation	TNRC18
352403	14	4382492	3.79141e-05	0.00651062	-41.2821	PiNN_hypomethylation
426506	18	4560986	1.37194e-07	4.29583e-05	-41.2616	PiNN_hypomethylation
35693	2	1455808	5.82117e-08	1.95446e-05	-41.25	PiNN_hypomethylation
404101	16	79583721	1.5077e-05	0.00289101	-41.25	PiNN_hypomethylation		CEP72
401554	16	78486727	4.49591e-09	1.91585e-06	-41.1765	PiNN_hypomethylation
84997	3	30407893	1.24446e-09	5.97636e-07	-41.1765	PiNN_hypomethylation
263316	9	52818963	4.33959e-05	0.00729658	-41.1497	PiNN_hypomethylation
79214	3	9508812	3.66335e-06	0.0008302	-41.1161	PiNN_hypomethylation
64803	2	137281959	8.17403e-06	0.00168532	-41.1111	PiNN_hypomethylation
165589	6	14433250	5.89625e-08	1.97812e-05	-41.0959	PiNN_hypomethylation
283025	10	64324332	1.26838e-05	0.00247769	-41.0839	PiNN_hypomethylation
313073	12	19483459	1.11353e-07	3.53857e-05	-41.0368	PiNN_hypomethylation
18044	1	184889002	2.67231e-06	0.0006238	-41.0297	PiNN_hypomethylation
9544	1	93183626	5.10956e-05	0.00839764	-40.9958	PiNN_hypomethylation
310596	12	11607920	1.53794e-07	4.74268e-05	-40.9836	PiNN_hypomethylation			FAM20A
62074	2	91550573	1.53794e-07	4.74268e-05	-40.9836	PiNN_hypomethylation		VCAN
81514	3	17265407	6.21051e-06	0.00132951	-40.9823	PiNN_hypomethylation
133197	5	1481549	1.13154e-05	0.00223904	-40.9741	PiNN_hypomethylation
186888	6	64308498	5.56891e-06	0.00120092	-40.8967	PiNN_hypomethylation
330565	12	61429814	0.00013597	0.019633	-40.8811	PiNN_hypomethylation
215468	7	4986387	1.04668e-09	5.11272e-07	-40.8451	PiNN_hypomethylation
102856	3	117053370	3.20768e-07	9.17056e-05	-40.8163	PiNN_hypomethylation
389463	15	135625140	6.58403e-09	2.71893e-06	-40.7895	PiNN_hypomethylation		AGAP1
372432	14	133488610	2.86488e-06	0.0006626	-40.7867	PiNN_hypomethylation		CHST15
207700	6	165734472	6.64621e-06	0.00140697	-40.7619	PiNN_hypomethylation
294649	11	59665591	5.02124e-05	0.00827347	-40.7019	PiNN_hypomethylation
423263	18	902094	3.05842e-07	8.79088e-05	-40.6915	PiNN_hypomethylation
328728	12	60564855	2.0214e-06	0.00048757	-40.6861	PiNN_hypomethylation		MYO15A
148862	5	40128051	1.84195e-06	0.00045038	-40.6828	PiNN_hypomethylation
270272	9	130402332	0.0001265	0.0184821	-40.6699	PiNN_hypomethylation
158719	6	885047	7.458e-05	0.0117236	-40.6619	PiNN_hypomethylation
85507	3	32024488	1.9853e-08	7.3213e-06	-40.656	PiNN_hypomethylation
290320	11	5777739	1.93107e-07	5.76369e-05	-40.6522	PiNN_hypomethylation		FLT1
283072	10	64606062	7.60751e-05	0.0119279	-40.6452	PiNN_hypomethylation
241721	8	2870551	2.4462e-08	8.83798e-06	-40.6131	PiNN_hypomethylation
305833	12	2948824	4.274e-05	0.00721174	-40.6126	PiNN_hypomethylation
179116	6	55151304	1.17677e-05	0.00231782	-40.566	PiNN_hypomethylation		MYH14
67988	2	148082603	1.09658e-05	0.00217794	-40.5583	PiNN_hypomethylation
33794	2	762186	8.51761e-05	0.0131427	-40.5164	PiNN_hypomethylation
32039	2	187402	7.4771e-11	4.67909e-08	-40.4762	PiNN_hypomethylation
89032	3	39710135	1.74482e-05	0.00329544	-40.4661	PiNN_hypomethylation
120962	4	79399876	2.23459e-05	0.00409557	-40.404	PiNN_hypomethylation
374354	14	138868249	2.40171e-05	0.00435889	-40.3846	PiNN_hypomethylation
169781	6	38123646	9.51118e-05	0.0144978	-40.3548	PiNN_hypomethylation
287359	11	1697413	4.5637e-05	0.00763137	-40.3502	PiNN_hypomethylation
223382	7	42020639	1.67879e-05	0.00318057	-40.3021	PiNN_hypomethylation
162296	6	3258827	1.80532e-08	6.74726e-06	-40.2985	PiNN_hypomethylation		GSE1
85289	3	31482608	9.10504e-06	0.00185226	-40.2941	PiNN_hypomethylation
92188	3	41183713	3.50034e-05	0.00606686	-40.2549	PiNN_hypomethylation			PRR35
304519	12	1762456	1.31322e-05	0.00255478	-40.2468	PiNN_hypomethylation		RPTOR
283991	10	66628793	6.56982e-05	0.0104933	-40.2057	PiNN_hypomethylation
399956	16	75366332	1.27882e-07	4.03382e-05	-40.1559	PiNN_hypomethylation	NSUN2
80365	3	11487918	3.0549e-10	1.70232e-07	-40.1338	PiNN_hypomethylation
7919	1	66466629	2.38627e-08	8.63605e-06	-40.1235	PiNN_hypomethylation
353525	14	9885472	1.03e-06	0.00026506	-40.0963	PiNN_hypomethylation		EBF2
288035	11	2721506	1.53035e-05	0.00292831	-40.0742	PiNN_hypomethylation
167690	6	28286907	4.10217e-05	0.00696588	-40.0585	PiNN_hypomethylation			C16orf86
381595	15	52764026	7.48088e-07	0.0001986	-40.0493	PiNN_hypomethylation
159753	6	1288647	1.61977e-07	4.95567e-05	-40.0491	PiNN_hypomethylation
113947	4	4191810	2.83926e-05	0.0050606	-40.0168	PiNN_hypomethylation
80787	3	14646695	3.27165e-06	0.00074858	-40.0127	PiNN_hypomethylation
416022	17	58987689	5.66662e-08	1.904e-05	-40	PiNN_hypomethylation
423285	18	912158	4.934e-05	0.00816743	-40	PiNN_hypomethylation		PTPRN2
4673	1	11281118	1.82801e-07	5.48288e-05	-40	PiNN_hypomethylation
8867	1	77215753	5.58767e-08	1.88374e-05	-40	PiNN_hypomethylation		REV3L
35502	2	1364564	3.57835e-05	0.0061845	-40	PiNN_hypomethylation
328081	12	60202133	2.43224e-06	0.00057245	-39.9524	PiNN_hypomethylation		EPN2
292268	11	16738986	7.75e-06	0.00160644	-39.9292	PiNN_hypomethylation
284493	10	67668804	1.75578e-06	0.00043079	-39.927	PiNN_hypomethylation
77001	3	5181176	3.13743e-07	9.00587e-05	-39.9099	PiNN_hypomethylation
115899	4	20767931	6.75316e-06	0.00142537	-39.9012	PiNN_hypomethylation		EXT1
188766	6	65248823	3.01989e-06	0.00069506	-39.8551	PiNN_hypomethylation
329363	12	60809889	5.90049e-05	0.00953833	-39.7969	PiNN_hypomethylation		RAI1
408768	17	34365155	1.82341e-05	0.00341764	-39.7959	PiNN_hypomethylation		ANGPT4
102740	3	114991022	1.20394e-06	0.00030648	-39.7933	PiNN_hypomethylation		KLHL29
163265	6	4189013	1.25328e-06	0.00031828	-39.7773	PiNN_hypomethylation
32044	2	187439	1.2732e-10	7.58963e-08	-39.759	PiNN_hypomethylation
426507	18	4560988	5.56665e-07	0.00015135	-39.7409	PiNN_hypomethylation
287650	11	1935637	9.44798e-06	0.00191473	-39.697	PiNN_hypomethylation
35210	2	1203232	3.12392e-08	1.10438e-05	-39.6825	PiNN_hypomethylation
116083	4	29885790	2.55349e-07	7.46e-05	-39.6404	PiNN_hypomethylation
75667	3	3633423	5.81175e-05	0.00941269	-39.5833	PiNN_hypomethylation		RADIL
419999	17	62190810	7.436e-05	0.0116933	-39.5833	PiNN_hypomethylation
250651	8	103189819	6.72418e-05	0.0106907	-39.5677	PiNN_hypomethylation	PRDM5		PRDM5
1192	1	972031	8.91296e-09	3.55696e-06	-39.5556	PiNN_hypomethylation
129794	4	129129105	1.74782e-06	0.00042933	-39.492	PiNN_hypomethylation
256664	9	5783794	1.8092e-08	6.75349e-06	-39.4166	PiNN_hypomethylation		TRIM21	TRIM21
434178	18	50075031	2.80468e-05	0.00500314	-39.4064	PiNN_hypomethylation
327419	12	59542577	1.55534e-05	0.00297171	-39.3939	PiNN_hypomethylation
129555	4	128448196	1.13055e-07	3.58731e-05	-39.3939	PiNN_hypomethylation
77618	3	6052010	9.32832e-06	0.00189498	-39.3939	PiNN_hypomethylation		SMURF1
31764	1	274271234	5.09885e-05	0.00838517	-39.3939	PiNN_hypomethylation
319468	12	41956506	8.30866e-05	0.012876	-39.3927	PiNN_hypomethylation		ASIC2
304674	12	1823941	2.94251e-06	0.00067835	-39.3846	PiNN_hypomethylation
91006	3	40611311	4.61671e-08	1.576e-05	-39.3651	PiNN_hypomethylation
34895	2	1087423	1.86675e-08	6.93198e-06	-39.3443	PiNN_hypomethylation
253116	8	136174395	1.44635e-06	0.00036321	-39.3263	PiNN_hypomethylation		RASGEF1B
190907	6	68434160	6.22108e-06	0.00133081	-39.3213	PiNN_hypomethylation		CAMTA1
373090	14	135535242	4.38731e-06	0.00097168	-39.3134	PiNN_hypomethylation
288103	11	2791354	1.02629e-05	0.00206132	-39.308	PiNN_hypomethylation			MIPEP
199886	6	94760874	3.99454e-05	0.00681289	-39.2778	PiNN_hypomethylation
353683	14	10589821	5.84627e-05	0.009465	-39.2716	PiNN_hypomethylation
340900	13	114458979	6.6651e-11	4.22413e-08	-39.2577	PiNN_hypomethylation
370934	14	127113515	0.00018243	0.0251364	-39.2157	PiNN_hypomethylation		SHTN1
210044	6	169562383	0.00012885	0.0187573	-39.2085	PiNN_hypomethylation
171328	6	44816210	1.2434e-05	0.00243334	-39.1667	PiNN_hypomethylation			CD22
287324	11	1649090	7.94347e-05	0.0123865	-39.1667	PiNN_hypomethylation
215245	7	4651905	0.00010232	0.0154144	-39.1641	PiNN_hypomethylation
310887	12	12801447	4.72276e-05	0.00786964	-39.1591	PiNN_hypomethylation
280020	10	44891805	5.53175e-05	0.00901728	-39.1496	PiNN_hypomethylation
35500	2	1364549	7.00965e-05	0.0111004	-39.1342	PiNN_hypomethylation
259393	9	17655371	5.58915e-09	2.34432e-06	-39.0743	PiNN_hypomethylation
79138	3	9417541	3.96836e-05	0.00677635	-39.0381	PiNN_hypomethylation		CUX1
356816	14	30535244	9.18e-05	0.0140631	-38.9744	PiNN_hypomethylation
420212	17	62239984	0.00013195	0.0191377	-38.961	PiNN_hypomethylation
424897	18	2337532	3.98825e-05	0.00680488	-38.9545	PiNN_hypomethylation
1209	1	1015558	6.3989e-06	0.00136339	-38.9046	PiNN_hypomethylation
325573	12	55199029	4.14646e-05	0.00702713	-38.897	PiNN_hypomethylation	MYH4
263444	9	53494323	4.11585e-06	0.00092006	-38.8961	PiNN_hypomethylation	KIRREL3
424979	18	2473649	1.28983e-05	0.002515	-38.8742	PiNN_hypomethylation
304682	12	1824631	1.33938e-06	0.00033794	-38.869	PiNN_hypomethylation
3940	1	7959078	6.45691e-06	0.00137165	-38.8545	PiNN_hypomethylation
83983	3	23831408	1.96313e-06	0.00047566	-38.8517	PiNN_hypomethylation
303856	12	1468191	7.4755e-10	3.77672e-07	-38.7952	PiNN_hypomethylation
413779	17	52510845	1.662e-05	0.00315145	-38.7654	PiNN_hypomethylation
96462	3	58677125	4.653e-05	0.00776868	-38.7375	PiNN_hypomethylation		POLR1A
283376	10	65008501	5.12178e-07	0.00014051	-38.7352	PiNN_hypomethylation
243766	8	6016989	1.04736e-05	0.00209409	-38.7299	PiNN_hypomethylation		NSG1
265111	9	63388931	7.9837e-10	4.00977e-07	-38.7173	PiNN_hypomethylation
206639	6	163783832	0.00010186	0.0153733	-38.7166	PiNN_hypomethylation
378409	14	141735878	0.00010144	0.015321	-38.6667	PiNN_hypomethylation			SYCE1
95658	3	53554710	1.66449e-07	5.08158e-05	-38.6574	PiNN_hypomethylation
147285	5	40040800	2.25698e-06	0.00053622	-38.6344	PiNN_hypomethylation
80659	3	13292548	3.17929e-05	0.00558513	-38.6061	PiNN_hypomethylation
115771	4	19055520	7.35899e-06	0.00153491	-38.6016	PiNN_hypomethylation
301017	12	554556	0.00022617	0.0299466	-38.5936	PiNN_hypomethylation
288039	11	2723443	4.53284e-06	0.00099968	-38.593	PiNN_hypomethylation
121685	4	88456663	8.08538e-07	0.00021332	-38.5016	PiNN_hypomethylation
64183	2	135492983	3.46333e-06	0.00078807	-38.4868	PiNN_hypomethylation
4559	1	9948126	1.49397e-08	5.67591e-06	-38.4848	PiNN_hypomethylation		ARID1B
256950	9	6602447	2.74271e-07	7.96377e-05	-38.4615	PiNN_hypomethylation	NUMA1
108948	4	374129	4.08213e-07	0.00011426	-38.4615	PiNN_hypomethylation	SLC39A4		SLC39A4
123920	4	97575908	5.79177e-06	0.00124521	-38.4615	PiNN_hypomethylation
170229	6	41194998	5.56425e-06	0.00120052	-38.4484	PiNN_hypomethylation
354193	14	14689000	6.119e-05	0.00985047	-38.447	PiNN_hypomethylation	BLK		BLK
119630	4	72710876	0.00012695	0.0185374	-38.4291	PiNN_hypomethylation
79224	3	9549147	1.3208e-07	4.154e-05	-38.3871	PiNN_hypomethylation
399561	16	73709837	1.14938e-05	0.00226909	-38.3426	PiNN_hypomethylation
289761	11	5241742	0.00032996	0.0406769	-38.3333	PiNN_hypomethylation
34451	2	945189	4.94984e-07	0.00013614	-38.3333	PiNN_hypomethylation
373584	14	137274763	4.91825e-08	1.675e-05	-38.3152	PiNN_hypomethylation
114284	4	6461514	0.00023045	0.0304192	-38.314	PiNN_hypomethylation
373452	14	137078126	1.81431e-06	0.00044388	-38.3129	PiNN_hypomethylation		CLRN3
354204	14	14710256	3.15799e-07	9.05273e-05	-38.2979	PiNN_hypomethylation
209065	6	167835668	4.06355e-05	0.0069113	-38.2951	PiNN_hypomethylation
307604	12	4686153	3.48336e-07	9.91229e-05	-38.2852	PiNN_hypomethylation		MGAT5B
30106	1	273149763	4.8355e-05	0.0080261	-38.2698	PiNN_hypomethylation	ADAMTSL2
97492	3	69246494	0.00010655	0.0159516	-38.2386	PiNN_hypomethylation
199813	6	94196081	0.00038343	0.0458414	-38.2353	PiNN_hypomethylation
236095	7	121673338	0.00025044	0.0325654	-38.2239	PiNN_hypomethylation
349539	13	207138988	3.279e-05	0.00572977	-38.2143	PiNN_hypomethylation
278334	10	26740206	9.15187e-05	0.0140252	-38.2143	PiNN_hypomethylation
264351	9	60518200	2.1e-05	0.00388706	-38.1915	PiNN_hypomethylation
316472	12	25597497	2.03025e-07	6.03024e-05	-38.1818	PiNN_hypomethylation
148575	5	40110047	2.13648e-05	0.0039394	-38.1783	PiNN_hypomethylation
174766	6	50979014	4.145e-05	0.00702713	-38.1579	PiNN_hypomethylation
353527	14	9885527	1.23732e-05	0.00242367	-38.1459	PiNN_hypomethylation		EBF2
292267	11	16738942	7.38785e-06	0.00153957	-38.1447	PiNN_hypomethylation
112547	4	2025470	0.00011249	0.0167064	-38.141	PiNN_hypomethylation
263440	9	53494302	1.48217e-06	0.00037112	-38.1024	PiNN_hypomethylation	KIRREL3
80950	3	15131194	9.42845e-06	0.00191168	-38.0894	PiNN_hypomethylation
318562	12	38128052	0.00025487	0.0330203	-38.0882	PiNN_hypomethylation
264822	9	63379163	2.142e-09	9.70856e-07	-38.055	PiNN_hypomethylation
239656	8	1342963	4.62012e-06	0.00101683	-38	PiNN_hypomethylation
327804	12	60051978	3.73436e-05	0.00642039	-37.9753	PiNN_hypomethylation
187924	6	64844119	0.00016756	0.0234582	-37.94	PiNN_hypomethylation
81271	3	16833784	0.00017264	0.0240355	-37.9156	PiNN_hypomethylation		SUMF2
411604	17	46669902	2.48605e-07	7.29282e-05	-37.8378	PiNN_hypomethylation
424560	18	1747015	2.079e-05	0.00385168	-37.8333	PiNN_hypomethylation	NOM1
380645	15	42589882	4.25472e-06	0.00094522	-37.8251	PiNN_hypomethylation
377748	14	141207601	0.00018452	0.0253919	-37.8069	PiNN_hypomethylation
99699	3	93479762	4.713e-05	0.00785637	-37.8019	PiNN_hypomethylation		TTC7A
95659	3	53554715	1.5018e-08	5.70059e-06	-37.7867	PiNN_hypomethylation
209048	6	167827659	3.29514e-06	0.00075314	-37.7778	PiNN_hypomethylation		SZT2
281977	10	59394822	7.52567e-05	0.0118169	-37.7778	PiNN_hypomethylation
97900	3	71084389	4.798e-05	0.00796692	-37.7601	PiNN_hypomethylation
76082	3	3984913	1.76923e-05	0.00333604	-37.7518	PiNN_hypomethylation
75463	3	3466814	0.00021873	0.0291606	-37.7273	PiNN_hypomethylation
122	1	217583	0.00010438	0.0156815	-37.7112	PiNN_hypomethylation
436183	18	55128670	0.00021692	0.0289461	-37.7004	PiNN_hypomethylation
84257	3	26035183	1.59403e-06	0.00039657	-37.7002	PiNN_hypomethylation
300746	12	365690	8.207e-05	0.0127464	-37.6852	PiNN_hypomethylation		TBCD
72919	3	1002095	3.00402e-06	0.00069178	-37.6847	PiNN_hypomethylation
34010	2	816571	4.42755e-08	1.51755e-05	-37.6812	PiNN_hypomethylation
148502	5	40105282	1.70973e-06	0.00042046	-37.678	PiNN_hypomethylation
331828	13	18975154	9.06328e-05	0.0139043	-37.6667	PiNN_hypomethylation	TMPPE		TMPPE
75753	3	3671798	0.00015971	0.0225097	-37.6173	PiNN_hypomethylation
307601	12	4682236	0.00018037	0.0249015	-37.6126	PiNN_hypomethylation		MGAT5B
229939	7	86339904	8.86168e-05	0.0136097	-37.5817	PiNN_hypomethylation
417121	17	60723823	0.00017663	0.0245189	-37.5706	PiNN_hypomethylation
377749	14	141207634	0.0002005	0.0271617	-37.5503	PiNN_hypomethylation
398391	16	55186792	8.06871e-06	0.00166763	-37.5126	PiNN_hypomethylation		SLIT3
16439	1	164142786	1.97082e-07	5.87e-05	-37.5	PiNN_hypomethylation		MEGF11
415708	17	58671965	0.00038049	0.045604	-37.5	PiNN_hypomethylation			APCDD1L
261210	9	42378959	0.00035047	0.0426157	-37.4883	PiNN_hypomethylation
146685	5	39919210	3.27739e-05	0.00572977	-37.4847	PiNN_hypomethylation
310547	12	11451405	0.00023894	0.0313463	-37.4561	PiNN_hypomethylation
122861	4	93998350	0.0001517	0.0215548	-37.4467	PiNN_hypomethylation
323120	12	52032620	1.3289e-06	0.00033569	-37.4169	PiNN_hypomethylation
233994	7	116496980	8.37817e-06	0.00171747	-37.3862	PiNN_hypomethylation
134820	5	3027490	0.00035781	0.0433477	-37.386	PiNN_hypomethylation
255022	9	984219	0.00019507	0.0265871	-37.3827	PiNN_hypomethylation
129815	4	129292113	0.00013517	0.0195449	-37.3609	PiNN_hypomethylation
125290	4	103828035	4.76985e-05	0.00793265	-37.3593	PiNN_hypomethylation		PTGFRN
426820	18	5461921	2.61478e-05	0.00469969	-37.3563	PiNN_hypomethylation
34936	2	1104989	1.61976e-08	6.09423e-06	-37.3134	PiNN_hypomethylation
289061	11	4177093	0.00040648	0.0481651	-37.3016	PiNN_hypomethylation
284459	10	67556781	0.00019995	0.0271042	-37.2992	PiNN_hypomethylation
346148	13	202836029	7.13834e-06	0.00149633	-37.2987	PiNN_hypomethylation		BRWD1
349394	13	207059804	3.73233e-06	0.00084494	-37.2804	PiNN_hypomethylation
105448	3	127527065	0.00019894	0.027019	-37.1622	PiNN_hypomethylation
419776	17	62130433	1.501e-05	0.00288057	-37.1611	PiNN_hypomethylation
268163	9	105797581	0.00019021	0.0259987	-37.1517	PiNN_hypomethylation
206772	6	163921702	0.00012226	0.0179446	-37.1388	PiNN_hypomethylation
152518	5	65289120	0.0003899	0.0465107	-37.1212	PiNN_hypomethylation
134166	5	2592956	0.00037975	0.0455412	-37.1154	PiNN_hypomethylation
415707	17	58671959	0.00037975	0.0455412	-37.1154	PiNN_hypomethylation			APCDD1L
190955	6	68549391	4.46483e-05	0.00748361	-37.1053	PiNN_hypomethylation
303358	12	1353125	1.43672e-06	0.00036122	-37.0841	PiNN_hypomethylation	BAHCC1
370711	14	124682153	0.00033067	0.0407415	-37.0455	PiNN_hypomethylation
320099	12	44084280	7.76053e-05	0.0121366	-37.0426	PiNN_hypomethylation		KSR1
390415	15	137699064	3.51026e-05	0.00607911	-37.0301	PiNN_hypomethylation
114043	4	4527197	3.32406e-06	0.00075773	-37.0233	PiNN_hypomethylation
123799	4	96932606	4.245e-05	0.0071684	-37.007	PiNN_hypomethylation			CRNN
187930	6	64849114	0.00010633	0.0159351	-36.9963	PiNN_hypomethylation
377747	14	141207599	6.134e-05	0.00987112	-36.9885	PiNN_hypomethylation
309769	12	6774307	0.00017897	0.0247556	-36.9883	PiNN_hypomethylation
304132	12	1600355	9.55106e-07	0.00024816	-36.9565	PiNN_hypomethylation		AATK
29683	1	272877891	4.83428e-07	0.00013322	-36.9497	PiNN_hypomethylation		ABO
284256	10	67073785	0.00014561	0.02085	-36.8421	PiNN_hypomethylation
5424	1	18329426	1.78321e-06	0.00043702	-36.8421	PiNN_hypomethylation
245930	8	35270134	0.00040183	0.0477775	-36.8421	PiNN_hypomethylation
299083	11	78338951	0.00024434	0.0319074	-36.8334	PiNN_hypomethylation
264573	9	63306835	8.0066e-19	1.764e-15	-36.8283	PiNN_hypomethylation
423149	18	762096	6.57067e-06	0.00139235	-36.8075	PiNN_hypomethylation
34543	2	966152	5.71548e-07	0.0001551	-36.6667	PiNN_hypomethylation
370520	14	123418701	2.01696e-07	5.995e-05	-36.6667	PiNN_hypomethylation
423152	18	762133	8.77719e-05	0.0135042	-36.6176	PiNN_hypomethylation		PTPRN2
255640	9	2056835	0.00011691	0.0172522	-36.5957	PiNN_hypomethylation
128000	4	123346453	1.08311e-06	0.00027787	-36.5854	PiNN_hypomethylation
146070	5	39793602	5.79691e-07	0.00015701	-36.5854	PiNN_hypomethylation
432201	18	42995513	3.43828e-05	0.00596413	-36.5854	PiNN_hypomethylation
235557	7	121090767	1.59966e-07	4.90821e-05	-36.5794	PiNN_hypomethylation
402275	16	78974301	2.87138e-05	0.00510933	-36.5709	PiNN_hypomethylation
408818	17	34456790	3.10632e-05	0.00547271	-36.5462	PiNN_hypomethylation
128139	4	123562366	1.98955e-05	0.00369559	-36.5278	PiNN_hypomethylation		BCAR3
414285	17	54786747	9.11857e-07	0.00023866	-36.5079	PiNN_hypomethylation
229561	7	83007057	3.32564e-07	9.48244e-05	-36.4865	PiNN_hypomethylation
330144	12	61186151	0.00019762	0.0268741	-36.4865	PiNN_hypomethylation			MPRIP
173682	6	49067652	0.00025044	0.0325654	-36.4483	PiNN_hypomethylation
229749	7	83116746	0.00021953	0.0292398	-36.4297	PiNN_hypomethylation
193464	6	74897394	0.00024451	0.0319204	-36.4286	PiNN_hypomethylation
15296	1	149259976	6.08388e-05	0.00980513	-36.4146	PiNN_hypomethylation
264599	9	63362389	1.28825e-07	4.0546e-05	-36.3826	PiNN_hypomethylation
155883	5	88698756	0.00029214	0.0368878	-36.3636	PiNN_hypomethylation
149982	5	40185419	3.8314e-05	0.00656609	-36.359	PiNN_hypomethylation
235879	7	121439084	6.62564e-07	0.00017744	-36.3492	PiNN_hypomethylation
136915	5	4775760	1.80311e-05	0.0033831	-36.3392	PiNN_hypomethylation
303933	12	1511194	0.00020384	0.0275099	-36.3272	PiNN_hypomethylation		SLC38A10
23383	1	259220135	7.414e-05	0.0116631	-36.3222	PiNN_hypomethylation
165031	6	12196433	0.0004247	0.0497998	-36.3063	PiNN_hypomethylation
133196	5	1481524	0.0001983	0.0269576	-36.2879	PiNN_hypomethylation
106988	3	131985158	0.00013079	0.018994	-36.25	PiNN_hypomethylation
353808	14	12142919	3.17337e-06	0.00072843	-36.2196	PiNN_hypomethylation		ZNF395
192281	6	71275867	1.79908e-06	0.00044066	-36.1345	PiNN_hypomethylation
377750	14	141207636	0.0002351	0.0309377	-36.1157	PiNN_hypomethylation
285648	10	68782594	4.39054e-05	0.00737354	-36.1111	PiNN_hypomethylation		DIP2C
235556	7	121090754	3.37271e-05	0.00586227	-36.0884	PiNN_hypomethylation
346056	13	202249107	8.08936e-06	0.00167028	-36.084	PiNN_hypomethylation
214720	7	3624582	1.76945e-05	0.00333604	-36.075	PiNN_hypomethylation
314076	12	21488009	5.11036e-05	0.00839764	-36.0609	PiNN_hypomethylation	KRT40
284494	10	67668812	2.85235e-05	0.00507858	-36.0494	PiNN_hypomethylation
168750	6	34247526	2.79528e-05	0.00499053	-36.038	PiNN_hypomethylation		NKD1
99698	3	93479704	0.00012034	0.0176824	-36.0248	PiNN_hypomethylation		TTC7A
435288	18	52166882	2.35061e-07	6.92882e-05	-36.0096	PiNN_hypomethylation
331826	13	18975129	0.00012752	0.0186069	-35.9986	PiNN_hypomethylation	TMPPE		TMPPE
263443	9	53494311	2.725e-05	0.00487535	-35.9788	PiNN_hypomethylation	KIRREL3
300411	12	161018	3.44277e-05	0.00596948	-35.8932	PiNN_hypomethylation
102859	3	117189029	9.39912e-08	3.02963e-05	-35.8491	PiNN_hypomethylation			TDRD15
81235	3	16793505	6.62921e-06	0.00140406	-35.8373	PiNN_hypomethylation
68521	2	150480303	0.00033007	0.040679	-35.8333	PiNN_hypomethylation		AFAP1L1
245281	8	29063424	4.64796e-06	0.00102243	-35.8333	PiNN_hypomethylation
296510	11	74996930	0.00013217	0.0191628	-35.8333	PiNN_hypomethylation
220028	7	29937949	0.00040307	0.0478809	-35.8059	PiNN_hypomethylation		IP6K3
297895	11	77660738	0.00035419	0.042959	-35.7966	PiNN_hypomethylation
250596	8	102718925	0.0001589	0.0224371	-35.7838	PiNN_hypomethylation
45412	2	14484363	8.44977e-06	0.00173049	-35.7832	PiNN_hypomethylation
21976	1	246194383	0.00010136	0.0153139	-35.7462	PiNN_hypomethylation	ABCA1
414349	17	55244736	5.06334e-06	0.00110415	-35.7143	PiNN_hypomethylation
264627	9	63363833	7.17837e-06	0.0015025	-35.7143	PiNN_hypomethylation
362822	14	52132599	4.119e-05	0.00698878	-35.6729	PiNN_hypomethylation
240619	8	2181952	6.885e-05	0.0109272	-35.669	PiNN_hypomethylation
243272	8	4795764	8.98452e-06	0.00183036	-35.6639	PiNN_hypomethylation		CRMP1
328937	12	60676476	4.083e-05	0.00694151	-35.5784	PiNN_hypomethylation
254806	9	758874	6.88824e-05	0.0109284	-35.5714	PiNN_hypomethylation	TRIM66
390932	15	138043928	2.55e-06	0.00059785	-35.559	PiNN_hypomethylation
8861	1	77215674	0.0004133	0.0487579	-35.5556	PiNN_hypomethylation		REV3L
373174	14	135993878	4.18216e-05	0.00707362	-35.5478	PiNN_hypomethylation
143343	5	18407303	6.72589e-05	0.0106907	-35.5422	PiNN_hypomethylation
403761	16	79461742	0.0001889	0.0258604	-35.5401	PiNN_hypomethylation		TRIP13
30108	1	273149777	0.00025228	0.0327736	-35.5339	PiNN_hypomethylation	ADAMTSL2
298946	11	78223050	2.63261e-07	7.665e-05	-35.5131	PiNN_hypomethylation
4674	1	11281133	1.10965e-06	0.00028383	-35.4839	PiNN_hypomethylation
236104	7	121682806	9.3344e-05	0.0142691	-35.473	PiNN_hypomethylation
388205	15	132474290	0.00020849	0.0280486	-35.4545	PiNN_hypomethylation
263441	9	53494307	9.88383e-06	0.00199173	-35.4545	PiNN_hypomethylation	KIRREL3
407037	17	29183717	0.00027244	0.0349152	-35.4472	PiNN_hypomethylation
85323	3	31557352	0.00027498	0.0351671	-35.4436	PiNN_hypomethylation
303339	12	1349144	0.0002297	0.0303293	-35.3998	PiNN_hypomethylation
394443	15	140404148	0.00028299	0.0359121	-35.3924	PiNN_hypomethylation
126472	4	109881232	0.00022722	0.0300387	-35.3526	PiNN_hypomethylation
382201	15	61249798	4.38906e-06	0.00097168	-35.3312	PiNN_hypomethylation
203060	6	119209226	6.73442e-06	0.00142212	-35.3089	PiNN_hypomethylation
80779	3	14623007	1.7853e-07	5.366e-05	-35.2941	PiNN_hypomethylation
193048	6	73160306	1.08626e-06	0.00027851	-35.2941	PiNN_hypomethylation
423155	18	762139	6.92366e-05	0.0109765	-35.2778	PiNN_hypomethylation
74324	3	1717312	4.16353e-05	0.00704768	-35.2747	PiNN_hypomethylation
395459	16	23324214	2.66439e-06	0.00062229	-35.2397	PiNN_hypomethylation
373089	14	135535228	4.631e-05	0.00773494	-35.2213	PiNN_hypomethylation
148934	5	40131845	7.68142e-05	0.0120349	-35.2105	PiNN_hypomethylation
177635	6	53893579	0.0001342	0.019426	-35.1981	PiNN_hypomethylation	LMTK3
416017	17	58981933	0.00023972	0.0314384	-35.187	PiNN_hypomethylation
218941	7	24591580	1.44e-20	4.0759e-17	-35.1852	PiNN_hypomethylation
344979	13	196367911	4.48639e-07	0.00012468	-35.1852	PiNN_hypomethylation		PAXBP1
78183	3	7873436	0.00030243	0.0379398	-35.1547	PiNN_hypomethylation
257904	9	8412812	0.00037129	0.0446898	-35.1532	PiNN_hypomethylation	C2CD3
258618	9	10543870	8.20149e-05	0.0127423	-35.1515	PiNN_hypomethylation
62075	2	91550580	7.71825e-05	0.0120838	-35.1013	PiNN_hypomethylation		VCAN
157828	6	527462	0.00016331	0.0229683	-35.1007	PiNN_hypomethylation
209695	6	168939678	0.00018002	0.0248768	-35.0741	PiNN_hypomethylation
113199	4	2562564	1.08633e-05	0.0021588	-35.0498	PiNN_hypomethylation
149817	5	40177143	4.45389e-06	0.0009838	-35.0349	PiNN_hypomethylation
113659	4	3387350	0.00024585	0.0320464	-35.0267	PiNN_hypomethylation
20108	1	226683128	0.00010839	0.0161752	-35.014	PiNN_hypomethylation
387673	15	131628276	0.00031593	0.0393564	-35.0064	PiNN_hypomethylation
227505	7	61058812	1.45635e-07	4.52368e-05	-35	PiNN_hypomethylation
209930	6	169406319	0.0002891	0.036569	-34.9351	PiNN_hypomethylation
348807	13	206729508	3.25262e-05	0.00569291	-34.9026	PiNN_hypomethylation
357295	14	32504754	3.18625e-05	0.00559277	-34.898	PiNN_hypomethylation		CUX2
155361	5	84836090	0.00015716	0.0222352	-34.8485	PiNN_hypomethylation
38669	2	3058320	0.00011105	0.0165443	-34.8276	PiNN_hypomethylation		CTTN
389336	15	135490625	0.00040659	0.0481651	-34.8272	PiNN_hypomethylation		AGAP1
324579	12	53366149	0.00042645	0.0499643	-34.8271	PiNN_hypomethylation
104889	3	126722257	3.064e-05	0.00540721	-34.8186	PiNN_hypomethylation
340848	13	110730708	0.00031683	0.0394252	-34.7776	PiNN_hypomethylation		FNDC3B
107806	3	132412851	0.00023983	0.0314441	-34.7709	PiNN_hypomethylation
417974	17	61441409	0.00026892	0.0345475	-34.7619	PiNN_hypomethylation
223589	7	46056496	5.75784e-07	0.00015615	-34.7436	PiNN_hypomethylation
30107	1	273149772	0.00034555	0.042101	-34.7361	PiNN_hypomethylation	ADAMTSL2
267826	9	101643925	1.94532e-05	0.00362572	-34.6702	PiNN_hypomethylation
434013	18	49578719	5.93667e-05	0.00958957	-34.6568	PiNN_hypomethylation
32260	2	284502	7.97019e-08	2.6164e-05	-34.6535	PiNN_hypomethylation	RNH1
190648	6	68116572	0.00030371	0.0380556	-34.651	PiNN_hypomethylation
292482	11	18416925	0.00032486	0.0401877	-34.6237	PiNN_hypomethylation
265087	9	63387649	3.98557e-05	0.00680302	-34.578	PiNN_hypomethylation
324723	12	53576086	0.0003174	0.0394547	-34.557	PiNN_hypomethylation
30392	1	273346218	5.03648e-05	0.00829218	-34.5515	PiNN_hypomethylation
242648	8	3923554	6.669e-05	0.0106162	-34.5479	PiNN_hypomethylation
351971	13	208316043	0.00023603	0.0310409	-34.5344	PiNN_hypomethylation
401966	16	78904156	4.79154e-06	0.00105131	-34.4554	PiNN_hypomethylation
53150	2	66439688	8.62733e-05	0.0132928	-34.4322	PiNN_hypomethylation
258840	9	11212395	3.29852e-05	0.00575438	-34.4311	PiNN_hypomethylation		CAPN5
112327	4	1811396	2.31346e-06	0.00054812	-34.4262	PiNN_hypomethylation
74576	3	1871292	0.00027845	0.0354943	-34.4223	PiNN_hypomethylation		IQCE
30109	1	273149787	0.00030936	0.0386619	-34.4156	PiNN_hypomethylation	ADAMTSL2
266648	9	72302856	0.00028517	0.0361573	-34.413	PiNN_hypomethylation		ANKIB1
149539	5	40164222	6.17275e-07	0.00016635	-34.4091	PiNN_hypomethylation
155881	5	88698566	0.0001407	0.0202485	-34.4012	PiNN_hypomethylation
146624	5	39916819	2.36299e-06	0.0005583	-34.382	PiNN_hypomethylation
22919	1	254139118	8.99838e-07	0.00023595	-34.3452	PiNN_hypomethylation
413722	17	52444664	7.29715e-06	0.00152438	-34.3434	PiNN_hypomethylation	KCNG1		KCNG1
391975	15	138908466	2.26226e-05	0.00414096	-34.324	PiNN_hypomethylation
64608	2	137082263	9.87952e-05	0.0149791	-34.3103	PiNN_hypomethylation
132497	5	909901	0.00029347	0.0370231	-34.3088	PiNN_hypomethylation
102888	3	117553800	3.73461e-08	1.30516e-05	-34.2985	PiNN_hypomethylation
426531	18	4646604	0.00036977	0.0445447	-34.2723	PiNN_hypomethylation		ACTR3B
37814	2	2411631	0.00021166	0.0283677	-34.2491	PiNN_hypomethylation
434125	18	50006792	0.00022656	0.0299699	-34.233	PiNN_hypomethylation		IGFBP1
271425	9	134713468	0.00013035	0.0189506	-34.2073	PiNN_hypomethylation
415592	17	58553463	0.00013485	0.0195071	-34.1912	PiNN_hypomethylation
309450	12	6357849	0.00036251	0.0438178	-34.1855	PiNN_hypomethylation
310068	12	7598944	0.00029722	0.0374075	-34.1808	PiNN_hypomethylation
113494	4	2999429	5.91564e-07	0.00015992	-34.1772	PiNN_hypomethylation		AGO2
104623	3	126317778	0.00027082	0.0347292	-34.1472	PiNN_hypomethylation
410926	17	41820069	0.00011147	0.0165882	-34.0933	PiNN_hypomethylation		PPP1R16B
232338	7	101503840	0.0002147	0.0287122	-34.0351	PiNN_hypomethylation
95597	3	53349059	0.00023811	0.031273	-34.0018	PiNN_hypomethylation		NPAS2
20453	1	234457244	5.58378e-05	0.00909516	-34	PiNN_hypomethylation
175290	6	51604854	0.00014859	0.021177	-33.9921	PiNN_hypomethylation
433857	18	49019602	0.00015964	0.0225097	-33.9894	PiNN_hypomethylation
143107	5	17560953	8.43764e-05	0.0130523	-33.9545	PiNN_hypomethylation		KRT7
295502	11	68364601	0.00041311	0.0487493	-33.9428	PiNN_hypomethylation
328276	12	60348338	5.10717e-06	0.001112	-33.9394	PiNN_hypomethylation		SLC5A10
205176	6	154998632	9.43564e-05	0.0144032	-33.8994	PiNN_hypomethylation		DAB1
320227	12	44335651	0.00028832	0.0364802	-33.8924	PiNN_hypomethylation
40053	2	4568532	0.0001061	0.0159055	-33.871	PiNN_hypomethylation		LRP5
187516	6	64620966	0.00025623	0.0331566	-33.8499	PiNN_hypomethylation
9533	1	92574904	2.13278e-05	0.00393428	-33.8331	PiNN_hypomethylation
163767	6	5566516	1.86407e-07	5.5793e-05	-33.75	PiNN_hypomethylation
351500	13	208120825	0.0003528	0.0428499	-33.7436	PiNN_hypomethylation		PCBP3
35501	2	1364560	0.00038586	0.0460805	-33.7209	PiNN_hypomethylation
208844	6	167673300	0.00013654	0.0196957	-33.7195	PiNN_hypomethylation		PTPRF
429323	18	15370674	7.90756e-05	0.0123395	-33.6806	PiNN_hypomethylation		EXOC4
393143	15	139753230	0.00032905	0.0405885	-33.6417	PiNN_hypomethylation
247125	8	52221114	9.81863e-05	0.0149027	-33.6217	PiNN_hypomethylation
142349	5	15840557	0.00012653	0.0184821	-33.6196	PiNN_hypomethylation
8140	1	71000546	2.35457e-05	0.00428243	-33.6111	PiNN_hypomethylation		HACE1
148365	5	40099829	1.85981e-07	5.57044e-05	-33.5833	PiNN_hypomethylation
326912	12	59058899	0.00034219	0.0417636	-33.5777	PiNN_hypomethylation
99697	3	93479702	0.00030852	0.0385914	-33.5631	PiNN_hypomethylation		TTC7A
426000	18	3340643	8.85173e-05	0.0135993	-33.5474	PiNN_hypomethylation
95754	3	54238835	4.83732e-05	0.0080261	-33.5271	PiNN_hypomethylation		REV1
149411	5	40159534	4.543e-06	0.00100141	-33.5233	PiNN_hypomethylation
323199	12	52108926	0.00034912	0.0424759	-33.4707	PiNN_hypomethylation	TM4SF5		VMO1
254810	9	761132	0.00039027	0.0465157	-33.4682	PiNN_hypomethylation
120801	4	78832460	1.06844e-05	0.00212996	-33.4523	PiNN_hypomethylation
412847	17	49093710	6.008e-05	0.00969101	-33.4459	PiNN_hypomethylation
426736	18	5257325	0.00019863	0.0269947	-33.3572	PiNN_hypomethylation
52843	2	66154278	0.00034238	0.0417743	-33.3475	PiNN_hypomethylation
254547	9	652314	8.94597e-07	0.00023472	-33.3333	PiNN_hypomethylation
379742	15	30746319	5.44021e-07	0.00014829	-33.3333	PiNN_hypomethylation
4706	1	11752146	6.76135e-07	0.00018062	-33.3333	PiNN_hypomethylation		TIAM2
208071	6	166622325	1.971e-05	0.00366758	-33.3333	PiNN_hypomethylation		C1orf228
331576	13	15060370	1.00875e-06	0.00026051	-33.3333	PiNN_hypomethylation
80175	3	11047888	8.14075e-07	0.00021452	-33.3333	PiNN_hypomethylation		CLDN4
155018	5	80200415	5.29075e-06	0.00114556	-33.3333	PiNN_hypomethylation
64224	2	135632391	4.06869e-08	1.4048e-05	-33.3333	PiNN_hypomethylation		FSTL4
192501	6	71747429	0.00015283	0.0216946	-33.3333	PiNN_hypomethylation		FBXO44	FBXO44
225495	7	54546489	0.00037653	0.0452064	-33.3333	PiNN_hypomethylation		MFGE8
355545	14	23726915	0.00025412	0.0329739	-33.3248	PiNN_hypomethylation
221517	7	36359783	0.00016322	0.0229638	-33.3146	PiNN_hypomethylation
174452	6	50368712	1.28475e-05	0.00250853	-33.2341	PiNN_hypomethylation
38457	2	2980455	0.00017584	0.0244244	-33.1818	PiNN_hypomethylation		SHANK2
389108	15	134646691	1.49467e-05	0.0028699	-33.1772	PiNN_hypomethylation
191237	6	69473356	1.43256e-05	0.00276305	-33.1528	PiNN_hypomethylation
425265	18	2585011	1.98735e-05	0.00369311	-33.1313	PiNN_hypomethylation
407688	17	30254856	1.757e-05	0.00331561	-33.0952	PiNN_hypomethylation
299706	11	78662110	7.30887e-05	0.0115145	-33.0931	PiNN_hypomethylation
423153	18	762134	0.00020821	0.0280198	-33.0631	PiNN_hypomethylation
401635	16	78563803	0.00027621	0.0353031	-33.0554	PiNN_hypomethylation
319459	12	41759716	0.0001589	0.0224371	-33.0117	PiNN_hypomethylation
326705	12	58387804	5.267e-05	0.00863435	-32.998	PiNN_hypomethylation
63910	2	134821769	8.25158e-05	0.0128015	-32.9888	PiNN_hypomethylation
265121	9	63389521	4.96683e-05	0.00820768	-32.9762	PiNN_hypomethylation
258656	9	10769173	0.00028678	0.0363204	-32.9545	PiNN_hypomethylation
167250	6	27699521	9.3256e-05	0.0142607	-32.9279	PiNN_hypomethylation		CBFB
150218	5	40199264	9.42387e-06	0.00191166	-32.9224	PiNN_hypomethylation
285889	11	71525	9.29694e-07	0.00024259	-32.9023	PiNN_hypomethylation
335355	13	44480777	1.66335e-06	0.00041094	-32.8767	PiNN_hypomethylation		CADPS	CADPS
401441	16	78319019	0.00026925	0.034579	-32.8649	PiNN_hypomethylation
264678	9	63372929	1.16554e-08	4.5536e-06	-32.8196	PiNN_hypomethylation
132547	5	953271	0.00029394	0.0370604	-32.8042	PiNN_hypomethylation
387495	15	130510524	0.00025895	0.0334579	-32.7678	PiNN_hypomethylation		DNER
30505	1	273399953	0.00015842	0.0223835	-32.7413	PiNN_hypomethylation
350996	13	207868619	2.86248e-07	8.28338e-05	-32.721	PiNN_hypomethylation
110569	4	966949	0.00027379	0.0350557	-32.7092	PiNN_hypomethylation
75992	3	3928668	3.68146e-05	0.00634219	-32.7012	PiNN_hypomethylation
191034	6	68673844	6.49323e-05	0.0103865	-32.6984	PiNN_hypomethylation		ERRFI1
409276	17	35495014	0.0001725	0.0240242	-32.6586	PiNN_hypomethylation
75242	3	3210955	1.53093e-06	0.00038243	-32.6531	PiNN_hypomethylation		SDK1
299635	11	78625668	0.00033187	0.0408644	-32.6531	PiNN_hypomethylation
77334	3	5637183	0.0001418	0.0203856	-32.6303	PiNN_hypomethylation
132495	5	909893	0.00016039	0.0225868	-32.5893	PiNN_hypomethylation
268580	9	109997985	7.37581e-05	0.0116114	-32.589	PiNN_hypomethylation		CNTNAP2
186723	6	64238935	8.3378e-05	0.0129165	-32.584	PiNN_hypomethylation
265238	9	63392676	5.0272e-10	2.63967e-07	-32.5677	PiNN_hypomethylation
394810	16	5313698	0.00040461	0.0480102	-32.549	PiNN_hypomethylation
243269	8	4789618	0.00014688	0.0209885	-32.5	PiNN_hypomethylation
401553	16	78486726	2.81087e-06	0.00065152	-32.5	PiNN_hypomethylation
179143	6	55196214	0.00011112	0.0165489	-32.5	PiNN_hypomethylation
221518	7	36359793	0.00030565	0.0382648	-32.5	PiNN_hypomethylation
197052	6	84729698	0.0002454	0.0320165	-32.4749	PiNN_hypomethylation
48877	2	45917712	2.52357e-05	0.00455877	-32.4444	PiNN_hypomethylation
377757	14	141211421	1.47473e-06	0.00036969	-32.4324	PiNN_hypomethylation
149590	5	40166532	1.59845e-05	0.00304319	-32.4324	PiNN_hypomethylation
426508	18	4560996	0.00010004	0.015146	-32.423	PiNN_hypomethylation
25407	1	268061284	4.0717e-07	0.00011404	-32.3944	PiNN_hypomethylation
283404	10	65067802	0.0001663	0.0233114	-32.388	PiNN_hypomethylation
29558	1	272809201	0.0002169	0.0289461	-32.381	PiNN_hypomethylation
159642	6	1231997	0.00038602	0.0460861	-32.3725	PiNN_hypomethylation
426509	18	4561017	0.00016727	0.0234322	-32.3708	PiNN_hypomethylation
433269	18	46557552	0.00012003	0.0176477	-32.3529	PiNN_hypomethylation
165355	6	13486270	0.00019994	0.0271042	-32.2549	PiNN_hypomethylation	FUK
103262	3	118290516	0.00031015	0.0387489	-32.2479	PiNN_hypomethylation
315798	12	24750181	4.23169e-05	0.00715174	-32.2222	PiNN_hypomethylation
318953	12	39739128	0.00029026	0.0366606	-32.2222	PiNN_hypomethylation			MMP28
276042	10	19531847	0.00020477	0.0276177	-32.2222	PiNN_hypomethylation
410489	17	40031863	0.00016625	0.0233114	-32.1691	PiNN_hypomethylation	SOGA1
322393	12	50385733	5.35e-05	0.0087476	-32.1649	PiNN_hypomethylation			SPNS3
34021	2	818363	8.85866e-06	0.00180558	-32.1429	PiNN_hypomethylation
214715	7	3608044	0.00041973	0.0493801	-32.1395	PiNN_hypomethylation		FARS2
203027	6	118969333	0.00012035	0.0176824	-32.0686	PiNN_hypomethylation		MAPRE2
389132	15	134959201	2.72334e-06	0.00063432	-32.0106	PiNN_hypomethylation
105608	3	128737322	8.57528e-08	2.78933e-05	-32	PiNN_hypomethylation
348814	13	206729532	9.04235e-05	0.0138772	-31.9286	PiNN_hypomethylation
273645	10	5153683	1.151e-05	0.00227116	-31.9038	PiNN_hypomethylation
79233	3	9553777	0.00016837	0.0235631	-31.8976	PiNN_hypomethylation		CUX1
113200	4	2562577	0.00010362	0.0155944	-31.8548	PiNN_hypomethylation
9984	1	97917422	3.96615e-05	0.00677529	-31.8512	PiNN_hypomethylation
415958	17	58931466	0.00030137	0.0378297	-31.8256	PiNN_hypomethylation
257095	9	6809331	0.00037861	0.04543	-31.8182	PiNN_hypomethylation		PHOX2A
320557	12	45384038	0.00021662	0.028931	-31.7959	PiNN_hypomethylation
117862	4	54911595	1.04278e-05	0.00208855	-31.7878	PiNN_hypomethylation
284587	10	67863464	0.00018475	0.0254146	-31.7776	PiNN_hypomethylation
25296	1	267896278	1.80172e-06	0.00044105	-31.7715	PiNN_hypomethylation
339668	13	84709008	4.81885e-06	0.00105676	-31.7652	PiNN_hypomethylation
426624	18	4871817	7.10528e-06	0.00149086	-31.7584	PiNN_hypomethylation
350370	13	207549248	6.50221e-07	0.00017468	-31.746	PiNN_hypomethylation
334379	13	33941766	0.00039004	0.0465141	-31.6537	PiNN_hypomethylation
413778	17	52510834	0.00016242	0.0228578	-31.6522	PiNN_hypomethylation
317675	12	34071540	1.8e-05	0.00338184	-31.603	PiNN_hypomethylation
85729	3	33130417	0.00030505	0.0382128	-31.5863	PiNN_hypomethylation
280530	10	48586006	1.44371e-05	0.0027833	-31.5789	PiNN_hypomethylation
142558	5	16570241	8.12417e-06	0.00167666	-31.5789	PiNN_hypomethylation
101921	3	112064003	5.8689e-05	0.00949804	-31.5735	PiNN_hypomethylation		AGBL5	AGBL5
362576	14	51404642	8.24854e-05	0.0128015	-31.5266	PiNN_hypomethylation
385967	15	118681112	5.63352e-05	0.00916222	-31.5	PiNN_hypomethylation
84459	3	26929466	0.00031879	0.0395624	-31.4737	PiNN_hypomethylation
340527	13	100454342	4.54571e-05	0.00760723	-31.4723	PiNN_hypomethylation
287637	11	1931582	0.00027638	0.0353067	-31.4549	PiNN_hypomethylation
432494	18	44719069	0.0002008	0.0271849	-31.4327	PiNN_hypomethylation		JAZF1
244966	8	19793187	1.0556e-06	0.00027146	-31.4286	PiNN_hypomethylation
347490	13	205765503	0.00019588	0.0266794	-31.423	PiNN_hypomethylation		UBASH3A
294610	11	57374469	7.26264e-05	0.0114628	-31.4171	PiNN_hypomethylation
353158	14	7352728	4.1704e-10	2.24493e-07	-31.416	PiNN_hypomethylation
400777	16	77720414	0.00020496	0.0276265	-31.4024	PiNN_hypomethylation
148933	5	40131839	8.42173e-05	0.0130324	-31.3694	PiNN_hypomethylation
380646	15	42589884	2.24445e-05	0.00411188	-31.3534	PiNN_hypomethylation
250335	8	88012353	2.45089e-06	0.00057589	-31.3433	PiNN_hypomethylation
366089	14	81659369	1.083e-05	0.00215385	-31.3125	PiNN_hypomethylation
193395	6	74667107	9.434e-05	0.0144032	-31.3035	PiNN_hypomethylation
256662	9	5783768	4.753e-05	0.00791062	-31.2834	PiNN_hypomethylation		TRIM21	TRIM21
77219	3	5452266	2.926e-05	0.00519563	-31.2785	PiNN_hypomethylation
264587	9	63360377	1.68085e-06	0.00041445	-31.2739	PiNN_hypomethylation
292687	11	20144910	6.40801e-06	0.00136397	-31.25	PiNN_hypomethylation
223858	7	47616964	1.70575e-06	0.00041972	-31.25	PiNN_hypomethylation
288050	11	2737524	1.00101e-06	0.00025867	-31.25	PiNN_hypomethylation		MIPEP
55885	2	73322147	3.84322e-05	0.00658371	-31.2146	PiNN_hypomethylation
408740	17	34231526	0.00016973	0.0237156	-31.1785	PiNN_hypomethylation
244358	8	11022797	5.526e-05	0.00901473	-31.1737	PiNN_hypomethylation
159791	6	1323803	0.0002493	0.0324458	-31.1714	PiNN_hypomethylation
294978	11	64969040	1.75481e-07	5.2968e-05	-31.1512	PiNN_hypomethylation
260681	9	39217349	2.74071e-06	0.00063802	-31.1475	PiNN_hypomethylation
264588	9	63360379	1.559e-05	0.00297618	-31.1404	PiNN_hypomethylation
379240	15	24727156	0.00025543	0.0330829	-31.0965	PiNN_hypomethylation		STEAP3
350496	13	207599382	0.0004038	0.0479544	-31.0897	PiNN_hypomethylation
285482	10	68568743	0.00011721	0.0172867	-31.0811	PiNN_hypomethylation
345961	13	201496049	2.17824e-06	0.00051878	-31.0345	PiNN_hypomethylation		KCNJ6
279545	10	40158909	3.65771e-05	0.00630382	-31.0078	PiNN_hypomethylation
408675	17	33956889	0.00017114	0.0238652	-31	PiNN_hypomethylation
87521	3	38763941	0.00014362	0.0206126	-30.9574	PiNN_hypomethylation		NAA60
415499	17	58446524	5.23397e-06	0.00113672	-30.9524	PiNN_hypomethylation
1396	1	1254330	0.00035941	0.0435294	-30.9514	PiNN_hypomethylation
287769	11	2245730	1.01619e-06	0.00026196	-30.8943	PiNN_hypomethylation
307062	12	4111999	3.691e-05	0.00635597	-30.8027	PiNN_hypomethylation
264605	9	63362875	6.15402e-06	0.00131977	-30.7763	PiNN_hypomethylation
81620	3	17446596	7.36619e-05	0.0116006	-30.7423	PiNN_hypomethylation
38121	2	2723157	0.00029949	0.037632	-30.7143	PiNN_hypomethylation
272662	9	137916259	0.00022206	0.0295045	-30.7129	PiNN_hypomethylation
385306	15	105940734	6.42664e-06	0.00136634	-30.6836	PiNN_hypomethylation
123442	4	95335617	0.00015237	0.0216367	-30.6743	PiNN_hypomethylation
163268	6	4189049	4.10751e-05	0.00697218	-30.6184	PiNN_hypomethylation
209079	6	167836601	6.42621e-05	0.0102947	-30.6089	PiNN_hypomethylation			SZT2
208396	6	167038919	2.21219e-06	0.00052616	-30.5932	PiNN_hypomethylation
393054	15	139712975	4.146e-05	0.00702713	-30.5921	PiNN_hypomethylation
61830	2	88107800	5.2837e-06	0.00114519	-30.5556	PiNN_hypomethylation
305416	12	2463847	9.35798e-07	0.00024388	-30.5556	PiNN_hypomethylation
308186	12	5169335	3.28779e-05	0.00574271	-30.5556	PiNN_hypomethylation		PRPSAP1
34073	2	842613	6.5108e-06	0.00138172	-30.5556	PiNN_hypomethylation
372590	14	133921746	8.67622e-05	0.0133633	-30.5273	PiNN_hypomethylation
39459	2	3730235	6.15088e-05	0.00989446	-30.5248	PiNN_hypomethylation
208664	6	167384793	3.22715e-05	0.00565116	-30.4167	PiNN_hypomethylation
373741	14	137536974	1.55637e-06	0.0003881	-30.3797	PiNN_hypomethylation
113406	4	2920310	5.93685e-06	0.00127383	-30.3571	PiNN_hypomethylation		AGO2	AGO2
265332	9	63394644	3.53247e-06	0.00080309	-30.3269	PiNN_hypomethylation
95660	3	53554729	2.27106e-06	0.00053927	-30.2985	PiNN_hypomethylation
387489	15	130406577	0.00010835	0.0161748	-30.2914	PiNN_hypomethylation
212365	7	832583	0.00010121	0.0152959	-30.2381	PiNN_hypomethylation
263448	9	53494396	6.63958e-05	0.010581	-30.2277	PiNN_hypomethylation
374896	14	139573643	1.10479e-05	0.00219221	-30.1887	PiNN_hypomethylation
264820	9	63379152	4.1297e-07	0.00011536	-30.1811	PiNN_hypomethylation
372841	14	134467445	8.24141e-05	0.012795	-30.1772	PiNN_hypomethylation
23228	1	255560609	0.00039767	0.0473445	-30.1418	PiNN_hypomethylation
124646	4	100425558	8.6247e-05	0.0132928	-30.0927	PiNN_hypomethylation
47004	2	25383743	2.10173e-05	0.00388876	-30.0563	PiNN_hypomethylation
89940	3	40149244	3.22052e-05	0.00564597	-30.032	PiNN_hypomethylation	HAGH
256741	9	6210102	0.00014802	0.0211311	-30	PiNN_hypomethylation
288040	11	2723444	1.6796e-06	0.00041445	-30	PiNN_hypomethylation		MIPEP
113024	4	2496653	5.73141e-06	0.00123409	-30	PiNN_hypomethylation		SLC45A4
16997	1	166286013	0.00040279	0.0478613	-29.9736	PiNN_hypomethylation
243264	8	4788374	2.17379e-05	0.00399443	-29.954	PiNN_hypomethylation
210955	6	170427104	3.31282e-05	0.00577697	-29.9534	PiNN_hypomethylation
389133	15	134959213	1.50844e-05	0.00289113	-29.9454	PiNN_hypomethylation
155838	5	88667876	0.00015898	0.0224406	-29.891	PiNN_hypomethylation	TMCC3
346807	13	204988415	0.00037681	0.0452265	-29.8811	PiNN_hypomethylation
124648	4	100425586	6.6186e-05	0.0105555	-29.8656	PiNN_hypomethylation
425819	18	3043895	2.5504e-05	0.00459803	-29.7913	PiNN_hypomethylation
273438	10	873316	8.30963e-06	0.00170751	-29.7872	PiNN_hypomethylation
1224	1	1043849	0.00018038	0.0249015	-29.778	PiNN_hypomethylation
284625	10	67918008	0.00031508	0.0392734	-29.7078	PiNN_hypomethylation
36865	2	1862665	4.89775e-06	0.00107352	-29.6296	PiNN_hypomethylation		KCNQ1
113407	4	2920316	7.20089e-06	0.00150648	-29.6296	PiNN_hypomethylation		AGO2	AGO2
385346	15	106195902	6.383e-05	0.0102292	-29.584	PiNN_hypomethylation
162622	6	3562214	6.72932e-06	0.00142174	-29.5082	PiNN_hypomethylation
264590	9	63360399	3.279e-05	0.00572977	-29.4687	PiNN_hypomethylation
156374	5	98926413	0.00033196	0.0408644	-29.4643	PiNN_hypomethylation
43157	2	7658412	4.10147e-06	0.00091733	-29.4598	PiNN_hypomethylation
368052	14	108529886	7.84316e-05	0.0122614	-29.4118	PiNN_hypomethylation
407888	17	30978393	1.892e-05	0.00353452	-29.3725	PiNN_hypomethylation
306982	12	3910401	4.74727e-05	0.00790431	-29.3226	PiNN_hypomethylation			TNRC6C
142347	5	15840525	0.00030282	0.0379784	-29.2883	PiNN_hypomethylation
27547	1	270682109	0.00026146	0.0337304	-29.2614	PiNN_hypomethylation	FUBP3
433395	18	47667962	3.827e-05	0.0065611	-29.2264	PiNN_hypomethylation		MPP6
265046	9	63386892	5.71193e-09	2.38879e-06	-29.1844	PiNN_hypomethylation
197737	6	87510567	0.00038135	0.0456826	-29.1395	PiNN_hypomethylation		SDC3
377758	14	141211422	0.00015357	0.0217923	-29.1258	PiNN_hypomethylation
106983	3	131982049	0.00020061	0.0271678	-29.1126	PiNN_hypomethylation
148348	5	40099291	0.00015498	0.0219649	-29.0821	PiNN_hypomethylation
377336	14	141068816	0.00032011	0.0397155	-29.0527	PiNN_hypomethylation
129905	4	129615861	0.0003664	0.0441759	-29.0476	PiNN_hypomethylation		ODF2L
291569	11	11952783	6.55261e-07	0.0001757	-29.0323	PiNN_hypomethylation
213917	7	2158616	0.0001994	0.0270554	-29.0203	PiNN_hypomethylation
247687	8	55736625	0.00027679	0.0353351	-29.0148	PiNN_hypomethylation
276032	10	19478704	8.485e-05	0.0131057	-28.9897	PiNN_hypomethylation		SUSD4
70419	2	151561085	0.00020049	0.0271617	-28.9801	PiNN_hypomethylation
75499	3	3520876	6.33918e-06	0.00135202	-28.9474	PiNN_hypomethylation
270670	9	131750613	2.165e-05	0.00397996	-28.9474	PiNN_hypomethylation
147375	5	40047012	0.00037403	0.0449685	-28.9295	PiNN_hypomethylation
382204	15	61249837	0.00012777	0.018625	-28.9216	PiNN_hypomethylation
38431	2	2962274	4.96788e-05	0.00820768	-28.9043	PiNN_hypomethylation
407766	17	30627808	0.00029927	0.0376213	-28.8978	PiNN_hypomethylation
295945	11	69509302	6.87689e-06	0.00144863	-28.8889	PiNN_hypomethylation
35684	2	1453622	1.13247e-05	0.00223984	-28.8889	PiNN_hypomethylation
399892	16	75317829	0.00027792	0.0354483	-28.8889	PiNN_hypomethylation
265101	9	63388729	1.0175e-10	6.24858e-08	-28.8448	PiNN_hypomethylation
287595	11	1905817	1.794e-05	0.00337284	-28.8392	PiNN_hypomethylation
344870	13	195742643	1.454e-05	0.00280191	-28.8136	PiNN_hypomethylation
209322	6	168446112	0.00036211	0.0437822	-28.811	PiNN_hypomethylation
413819	17	52666593	0.00029518	0.0371949	-28.7895	PiNN_hypomethylation
281411	10	56107726	2.18427e-05	0.00401024	-28.7413	PiNN_hypomethylation
285531	10	68668907	0.00036297	0.0438361	-28.7347	PiNN_hypomethylation		LARP4B
75225	3	3196663	0.00012274	0.0179972	-28.6727	PiNN_hypomethylation		SDK1
117728	4	46453249	3.9093e-10	2.12853e-07	-28.6417	PiNN_hypomethylation
92884	3	41437296	0.00023721	0.0311771	-28.6377	PiNN_hypomethylation
3391	1	6251280	2.05578e-05	0.00381199	-28.5714	PiNN_hypomethylation		PRKN
28631	1	271981043	1.122e-05	0.00222237	-28.5714	PiNN_hypomethylation
6257	1	28993652	3.77018e-05	0.00647676	-28.5395	PiNN_hypomethylation
234771	7	120229818	0.00017506	0.0243326	-28.5377	PiNN_hypomethylation		BCL11B
83936	3	23532972	0.00033369	0.0409951	-28.4351	PiNN_hypomethylation
264701	9	63376206	3.46563e-09	1.51302e-06	-28.4235	PiNN_hypomethylation
114402	4	7084090	0.00017825	0.0247123	-28.4161	PiNN_hypomethylation
408081	17	31923937	0.00015079	0.0214545	-28.4153	PiNN_hypomethylation
209838	6	169230154	9.98548e-07	0.00025835	-28.4091	PiNN_hypomethylation
96805	3	60181265	0.00016374	0.0230142	-28.3977	PiNN_hypomethylation
394808	16	5313686	0.00030058	0.0377525	-28.3861	PiNN_hypomethylation
299748	11	78679153	0.00026154	0.0337309	-28.3047	PiNN_hypomethylation			ADPRHL1
23607	1	261600846	0.00016516	0.0231903	-28.2555	PiNN_hypomethylation
297129	11	76876469	0.0003347	0.0410718	-28.2091	PiNN_hypomethylation
61829	2	88107797	0.00018807	0.0257722	-28.1445	PiNN_hypomethylation
214344	7	2984224	5.67578e-05	0.00921971	-28.1385	PiNN_hypomethylation
34069	2	841846	4.44386e-05	0.00745723	-28.1092	PiNN_hypomethylation
264667	9	63372194	6.4763e-12	4.86479e-09	-28.0898	PiNN_hypomethylation
247123	8	52221100	0.00013801	0.0198872	-28.0241	PiNN_hypomethylation
375697	14	140489698	3.74025e-05	0.00642792	-28	PiNN_hypomethylation
64225	2	135632396	3.069e-05	0.00541356	-27.9673	PiNN_hypomethylation		FSTL4
113679	4	3456556	2.09952e-06	0.00050272	-27.957	PiNN_hypomethylation
31605	1	274106812	0.00014528	0.0208165	-27.89	PiNN_hypomethylation	FCN2		FCN2
48875	2	45915489	3.62713e-05	0.00625615	-27.8707	PiNN_hypomethylation
163063	6	3956728	0.00025258	0.0328036	-27.7971	PiNN_hypomethylation
352625	14	5976935	0.00023834	0.0312873	-27.7566	PiNN_hypomethylation
77285	3	5532507	1.05153e-05	0.00209919	-27.6557	PiNN_hypomethylation		BAIAP2L1
346316	13	203392017	2.63625e-05	0.00473231	-27.6316	PiNN_hypomethylation
221078	7	32890489	5.389e-05	0.00879835	-27.5862	PiNN_hypomethylation		TBC1D22B
312017	12	17870036	9.06081e-06	0.00184414	-27.5794	PiNN_hypomethylation
321067	12	46954689	0.00010507	0.0157739	-27.5556	PiNN_hypomethylation		NXN
148218	5	40091296	0.00017885	0.0247549	-27.5534	PiNN_hypomethylation
33547	2	632136	2.00455e-06	0.00048432	-27.5362	PiNN_hypomethylation	AP2A2
27235	1	270040922	0.00012826	0.0186841	-27.5145	PiNN_hypomethylation
131535	5	539354	0.00022016	0.0292957	-27.5075	PiNN_hypomethylation
345102	13	196739259	0.00016684	0.0233794	-27.5	PiNN_hypomethylation
46129	2	16788528	0.0004115	0.0485719	-27.4359	PiNN_hypomethylation
317172	12	26958538	0.00017797	0.024689	-27.314	PiNN_hypomethylation	ABCC3
168517	6	33397442	3.06353e-06	0.00070435	-27.2744	PiNN_hypomethylation
113413	4	2920334	1.48415e-05	0.00285099	-27.2727	PiNN_hypomethylation		AGO2	AGO2
113408	4	2920318	1.48415e-05	0.00285099	-27.2727	PiNN_hypomethylation		AGO2	AGO2
178805	6	54819256	0.00023228	0.0306417	-27.2237	PiNN_hypomethylation	AP2A1
38717	2	3104237	0.00012447	0.0182318	-27.185	PiNN_hypomethylation
146402	5	39905222	6.63629e-08	2.21078e-05	-27.1716	PiNN_hypomethylation
201113	6	100310590	0.00010392	0.0156286	-27.1196	PiNN_hypomethylation
188146	6	64968227	0.00032971	0.0406589	-27.0892	PiNN_hypomethylation
264569	9	63306821	3.2159e-15	4.2423e-12	-27.0805	PiNN_hypomethylation
407817	17	30813912	9.09116e-05	0.0139371	-27.0606	PiNN_hypomethylation
396948	16	49789157	1.19116e-05	0.00233969	-26.9769	PiNN_hypomethylation
406674	17	27792561	0.00032135	0.0398116	-26.9489	PiNN_hypomethylation
76885	3	4994225	6.21189e-06	0.00132951	-26.8657	PiNN_hypomethylation
75223	3	3196643	6.60182e-05	0.0105366	-26.8182	PiNN_hypomethylation		SDK1
265348	9	63394718	2.56743e-06	0.00060096	-26.7946	PiNN_hypomethylation
325813	12	56019332	0.00024118	0.0315717	-26.7893	PiNN_hypomethylation
319475	12	41997419	0.00034402	0.041939	-26.7826	PiNN_hypomethylation		ASIC2
214455	7	3118657	0.00041497	0.0488878	-26.7001	PiNN_hypomethylation		LYRM4
171570	6	45287926	4.36157e-05	0.00733065	-26.6667	PiNN_hypomethylation			HCST
34563	2	971636	0.00032551	0.0402332	-26.6346	PiNN_hypomethylation		MOB2
187426	6	64571560	7.548e-05	0.0118432	-26.6307	PiNN_hypomethylation
166585	6	19632532	8.58516e-06	0.00175401	-26.5823	PiNN_hypomethylation		KATNB1
149788	5	40175933	0.00013121	0.0190485	-26.4903	PiNN_hypomethylation
162488	6	3393747	0.00042294	0.0496477	-26.4894	PiNN_hypomethylation
253704	8	138113067	4.88776e-05	0.00809722	-26.4706	PiNN_hypomethylation
264606	9	63362876	0.00020107	0.0271881	-26.4301	PiNN_hypomethylation
270579	9	131541446	8.62906e-06	0.0017613	-26.4151	PiNN_hypomethylation
76681	3	4730974	1.68757e-05	0.00319436	-26.3158	PiNN_hypomethylation
254975	9	951278	4.51517e-06	0.0009963	-26.3158	PiNN_hypomethylation
235553	7	121090713	2.10746e-05	0.00389467	-26.2573	PiNN_hypomethylation
343909	13	152743022	0.00033481	0.0410738	-26.1994	PiNN_hypomethylation
75561	3	3558572	0.00019181	0.0261845	-26.1905	PiNN_hypomethylation
2800	1	2467627	0.00029367	0.037037	-26.1702	PiNN_hypomethylation
183339	6	62607369	0.00031407	0.0392047	-26.1235	PiNN_hypomethylation
104625	3	126317846	0.00017943	0.0248115	-26.0299	PiNN_hypomethylation
146335	5	39812136	0.00020707	0.0278837	-25.9857	PiNN_hypomethylation
372931	14	134687373	0.00012047	0.0176938	-25.9524	PiNN_hypomethylation
80168	3	11044584	3.39288e-05	0.00589495	-25.9329	PiNN_hypomethylation		CLDN4
182023	6	59846029	0.00033234	0.0408922	-25.8781	PiNN_hypomethylation
310611	12	11697812	8.51878e-06	0.00174295	-25.8621	PiNN_hypomethylation
290244	11	5599725	2.30844e-05	0.0042039	-25.7532	PiNN_hypomethylation		PAN3
536	1	500290	0.00018675	0.0256495	-25.7473	PiNN_hypomethylation
37635	2	2259495	0.00031752	0.0394547	-25.7143	PiNN_hypomethylation
67365	2	143545361	0.00017496	0.0243267	-25.7143	PiNN_hypomethylation
334961	13	38343699	0.00021667	0.028931	-25.6506	PiNN_hypomethylation
373441	14	137070284	2.93017e-05	0.00519757	-25.641	PiNN_hypomethylation	CLRN3
47306	2	27613587	5.36651e-05	0.00877133	-25.5814	PiNN_hypomethylation
279239	10	34063987	1.17512e-05	0.00231562	-25.5814	PiNN_hypomethylation
235057	7	120540201	1.12815e-05	0.00223337	-25.5814	PiNN_hypomethylation		CCDC85C
138214	5	6327238	0.00011557	0.0170982	-25.5814	PiNN_hypomethylation		NFAM1
214212	7	2673576	0.00038038	0.045604	-25.5411	PiNN_hypomethylation
373773	14	137602392	3.10967e-05	0.00547635	-25.4902	PiNN_hypomethylation
341160	13	119960156	0.00013182	0.0191249	-25.4401	PiNN_hypomethylation
201115	6	100310597	0.00025805	0.0333718	-25.3968	PiNN_hypomethylation
30750	1	273526732	0.00015817	0.022356	-25.3667	PiNN_hypomethylation			BRD3
245086	8	20684860	0.00035774	0.0433477	-25.2381	PiNN_hypomethylation
350377	13	207558275	2.37037e-05	0.0043075	-25.2374	PiNN_hypomethylation
252900	8	135789632	4.679e-05	0.00780289	-25.1007	PiNN_hypomethylation		ENOPH1
362578	14	51404662	8.45583e-05	0.013071	-25.0776	PiNN_hypomethylation
274935	10	13671730	9.77386e-06	0.00197329	-25	PiNN_hypomethylation
204620	6	148913207	2.78811e-05	0.00497981	-25	PiNN_hypomethylation	PGM1		PGM1
113412	4	2920330	3.56261e-05	0.00616478	-25	PiNN_hypomethylation		AGO2	AGO2
35524	2	1374091	0.00022306	0.029618	-25	PiNN_hypomethylation
276185	10	20326220	1.19665e-05	0.00234832	25	PiNN_hypermethylation
167004	6	27140909	1.41372e-05	0.00273164	25	PiNN_hypermethylation	CDH5
135023	5	3242793	3.34178e-05	0.00581655	25	PiNN_hypermethylation		GTSE1
273036	9	139079342	0.00013062	0.0189795	25	PiNN_hypermethylation
394052	15	140171251	0.00022033	0.029309	25	PiNN_hypermethylation	BOK		BOK
35866	2	1479758	1.24157e-05	0.00243088	25.0505	PiNN_hypermethylation
161861	6	2912571	3.03242e-05	0.00535574	25.1282	PiNN_hypermethylation
179296	6	55326306	1.19953e-05	0.00235287	25.1623	PiNN_hypermethylation
254957	9	945330	9.67076e-05	0.0147043	25.175	PiNN_hypermethylation
77782	3	6413479	0.0001323	0.0191752	25.2726	PiNN_hypermethylation
264854	9	63379603	4.17934e-05	0.00707165	25.2834	PiNN_hypermethylation
242984	8	4369893	1.13832e-05	0.00225037	25.3333	PiNN_hypermethylation
300550	12	230012	5.74445e-05	0.00931428	25.3968	PiNN_hypermethylation
157558	6	351712	0.00011141	0.0165853	25.4133	PiNN_hypermethylation			CHMP1A
120994	4	79463484	0.00012309	0.0180415	25.4522	PiNN_hypermethylation
225330	7	53772865	0.00022899	0.0302448	25.4592	PiNN_hypermethylation		ALDH1L1
228016	7	64971255	0.00013565	0.0196058	25.4829	PiNN_hypermethylation		BAZ1A	BAZ1A
219969	7	29843702	2.89753e-05	0.00514943	25.5303	PiNN_hypermethylation		ITPR3
22777	1	253656128	5.71826e-06	0.00123188	25.5351	PiNN_hypermethylation
45814	2	16122529	0.00016027	0.0225778	25.5486	PiNN_hypermethylation			CHRM4
357396	14	32841721	0.00023861	0.0313119	25.5814	PiNN_hypermethylation	BRAP		BRAP
372448	14	133495189	2.6973e-06	0.00062894	25.6098	PiNN_hypermethylation
182247	6	60458297	2.09528e-07	6.19327e-05	25.6357	PiNN_hypermethylation		ZNF444	ZNF444
247234	8	54238171	5.44215e-08	1.83877e-05	26.0275	PiNN_hypermethylation
201543	6	103055674	0.00029765	0.0374506	26.0846	PiNN_hypermethylation
132801	5	1165455	7.14903e-07	0.00019062	26.087	PiNN_hypermethylation
330999	13	3221470	3.73173e-05	0.00641845	26.087	PiNN_hypermethylation
234028	7	116550187	0.00016525	0.0231949	26.1509	PiNN_hypermethylation		CLMN
134558	5	2887222	4.54129e-05	0.00760282	26.1905	PiNN_hypermethylation
73850	3	1440082	0.00028128	0.035717	26.2007	PiNN_hypermethylation		MAD1L1
348571	13	206563679	2.19776e-05	0.0040298	26.2326	PiNN_hypermethylation
182789	6	61456674	0.00015035	0.0213993	26.3188	PiNN_hypermethylation
285530	10	68662603	2.28343e-05	0.00416867	26.3445	PiNN_hypermethylation		LARP4B
264816	9	63379138	1.37751e-07	4.31014e-05	26.3897	PiNN_hypermethylation
272655	9	137911603	0.00029335	0.0370184	26.4392	PiNN_hypermethylation
39839	2	4259124	8.25943e-05	0.0128091	26.4539	PiNN_hypermethylation
416904	17	60317008	0.00041082	0.0485047	26.5854	PiNN_hypermethylation
377309	14	141060147	0.00010972	0.0163627	26.6983	PiNN_hypermethylation
264582	9	63359633	7.03466e-09	2.87447e-06	26.7045	PiNN_hypermethylation
264757	9	63377747	2.90585e-05	0.00516207	26.7058	PiNN_hypermethylation
344803	13	195513810	2.47213e-05	0.00447718	26.7857	PiNN_hypermethylation
411722	17	47102284	1.8439e-06	0.0004506	26.8293	PiNN_hypermethylation
398456	16	55515867	1.71531e-07	5.20823e-05	26.8293	PiNN_hypermethylation
339274	13	81170827	0.00024425	0.0319054	26.8763	PiNN_hypermethylation
353762	14	11198487	8.10137e-05	0.0126005	26.8889	PiNN_hypermethylation
301789	12	900319	0.00031685	0.0394252	26.9476	PiNN_hypermethylation
268802	9	115857730	0.00020197	0.0272923	27.0062	PiNN_hypermethylation			PRDX6
147278	5	40039313	6.57952e-05	0.0105049	27.0964	PiNN_hypermethylation
73637	3	1301971	0.00027386	0.0350557	27.1064	PiNN_hypermethylation		MAD1L1
121637	4	86145291	0.00035952	0.043531	27.1142	PiNN_hypermethylation
292748	11	20844010	0.00019479	0.0265651	27.1296	PiNN_hypermethylation
121638	4	86145297	0.00032682	0.0403723	27.1565	PiNN_hypermethylation
177287	6	53675703	0.0002897	0.0366074	27.2629	PiNN_hypermethylation
171848	6	46784712	1.05144e-05	0.00209919	27.2727	PiNN_hypermethylation		ZFP30	ZFP30
354622	14	16710202	2.76029e-06	0.00064153	27.2727	PiNN_hypermethylation			HMGB2
31002	1	273708339	0.00014492	0.0207778	27.4001	PiNN_hypermethylation		RXRA	RXRA
247239	8	54238244	1.01141e-09	4.95746e-07	27.4006	PiNN_hypermethylation
14058	1	140702912	5.74221e-05	0.00931417	27.4327	PiNN_hypermethylation
326831	12	58851054	0.00011732	0.0172916	27.5	PiNN_hypermethylation
269782	9	124522398	0.0001282	0.0186819	27.5054	PiNN_hypermethylation		NMNAT2
272446	9	136907919	4.604e-05	0.00769273	27.598	PiNN_hypermethylation
21533	1	240314830	1.04751e-05	0.00209409	27.6355	PiNN_hypermethylation
268804	9	115857736	0.00021016	0.0282467	27.6436	PiNN_hypermethylation			PRDX6
417446	17	61127960	1.172e-05	0.00231143	27.6596	PiNN_hypermethylation
386982	15	121618694	5.78614e-05	0.00937831	27.7266	PiNN_hypermethylation	STK11IP
344167	13	163318272	0.00025864	0.0334384	27.727	PiNN_hypermethylation
112074	4	1681013	3.70185e-05	0.00637153	27.7389	PiNN_hypermethylation
73772	3	1408639	1.568e-05	0.00298912	27.7868	PiNN_hypermethylation		MAD1L1
344802	13	195513798	0.00016581	0.0232585	27.793	PiNN_hypermethylation
281815	10	58029456	5.63786e-05	0.00916579	27.8245	PiNN_hypermethylation
44925	2	10227543	0.00022207	0.0295045	27.9434	PiNN_hypermethylation		VWCE
225420	7	54344058	0.00029657	0.0373417	27.9654	PiNN_hypermethylation
201673	6	103647899	0.00018513	0.0254568	27.9987	PiNN_hypermethylation		LPIN2
222544	7	38619243	1.70324e-05	0.00322116	28.0328	PiNN_hypermethylation
282634	10	63454801	8.441e-05	0.0130527	28.0567	PiNN_hypermethylation
265198	9	63391486	7.9237e-13	6.9829e-10	28.2387	PiNN_hypermethylation
263583	9	55109577	0.00027844	0.0354943	28.2468	PiNN_hypermethylation
163602	6	4577319	0.00031105	0.0388505	28.254	PiNN_hypermethylation		SLC38A8
28869	1	272271615	0.00017174	0.023935	28.2775	PiNN_hypermethylation		CFAP77
274620	10	11483204	0.00036988	0.0445447	28.3109	PiNN_hypermethylation
297123	11	76868977	0.00021035	0.028255	28.3929	PiNN_hypermethylation
265199	9	63391487	2.32453e-07	6.85666e-05	28.4314	PiNN_hypermethylation
406445	17	26275512	2.853e-05	0.00507858	28.4402	PiNN_hypermethylation
265342	9	63394689	3.77474e-07	0.00010635	28.455	PiNN_hypermethylation
60704	2	81317923	3.08373e-08	1.092e-05	28.5714	PiNN_hypermethylation	GPRIN1
300193	11	78902854	0.0001146	0.0169713	28.6275	PiNN_hypermethylation
339806	13	89170321	4.94225e-06	0.00108216	28.6691	PiNN_hypermethylation
11981	1	121571881	0.00010194	0.0153795	28.6822	PiNN_hypermethylation
37392	2	2091686	1.05574e-05	0.0021066	28.7365	PiNN_hypermethylation		NAP1L4
265160	9	63390464	1.33087e-06	0.00033599	28.8033	PiNN_hypermethylation
290540	11	6242715	1.933e-05	0.00360734	28.8462	PiNN_hypermethylation
148670	5	40114634	0.0003232	0.0400167	28.8889	PiNN_hypermethylation
252884	8	135770299	0.00018753	0.0257235	28.8961	PiNN_hypermethylation
258797	9	11007362	3.31161e-06	0.0007561	28.9474	PiNN_hypermethylation
348235	13	206381312	5.45752e-05	0.00890648	28.9855	PiNN_hypermethylation
104289	3	125755313	0.0001994	0.0270554	29.0203	PiNN_hypermethylation
205258	6	156294131	0.00030921	0.0386578	29.0909	PiNN_hypermethylation
265171	9	63390623	7.1785e-13	6.3788e-10	29.0958	PiNN_hypermethylation
435469	18	52766189	0.00040975	0.0484261	29.1353	PiNN_hypermethylation
347903	13	206161966	1.516e-05	0.00290304	29.2872	PiNN_hypermethylation			PKNOX1
162672	6	3584204	5.26953e-05	0.00863435	29.3182	PiNN_hypermethylation
57066	2	75493016	7.101e-05	0.0112326	29.3873	PiNN_hypermethylation		AES	AES
73188	3	1112156	0.000234	0.03083	29.443	PiNN_hypermethylation
328089	12	60203498	0.00010721	0.0160336	29.4444	PiNN_hypermethylation
47663	2	29112446	4.10147e-06	0.00091733	29.4598	PiNN_hypermethylation		ELP4
346321	13	203412580	0.00031468	0.0392422	29.491	PiNN_hypermethylation	PCP4		PCP4
105877	3	129934836	0.00037548	0.0451063	29.617	PiNN_hypermethylation
43597	2	8047525	0.0002807	0.0356746	29.6207	PiNN_hypermethylation		MACROD1
378098	14	141322327	0.0001163	0.0171884	29.6218	PiNN_hypermethylation
303704	12	1425870	0.00020964	0.0281862	29.6692	PiNN_hypermethylation
73849	3	1440081	0.00011647	0.017207	29.6784	PiNN_hypermethylation
129883	4	129529489	5.86986e-06	0.00126073	29.6942	PiNN_hypermethylation		ODF2L
41445	2	6056880	5.21426e-07	0.00014268	29.7297	PiNN_hypermethylation
30499	1	273397099	0.00018806	0.0257722	29.7985	PiNN_hypermethylation
3919	1	7829334	0.0004057	0.048087	29.8128	PiNN_hypermethylation
3072	1	2829623	0.00017739	0.0246166	29.8974	PiNN_hypermethylation
395013	16	12585253	2.83434e-05	0.00505395	29.9675	PiNN_hypermethylation
247237	8	54238231	1.525e-10	8.94114e-08	29.9821	PiNN_hypermethylation
379358	15	25326997	7.68536e-06	0.00159457	30	PiNN_hypermethylation			BIN1
186932	6	64335324	0.00010646	0.0159491	30.0654	PiNN_hypermethylation
147476	5	40052163	3.30297e-06	0.00075453	30.1242	PiNN_hypermethylation
149983	5	40185444	0.00011949	0.0175752	30.1449	PiNN_hypermethylation
274780	10	12460771	0.00024311	0.0317962	30.1455	PiNN_hypermethylation
408299	17	32594667	9.31688e-06	0.00189355	30.1587	PiNN_hypermethylation
293822	11	35807684	1.1902e-12	1.01737e-09	30.2391	PiNN_hypermethylation
60488	2	80699024	1.17709e-06	0.0003	30.2459	PiNN_hypermethylation
125426	4	104384384	0.0001141	0.0169117	30.2619	PiNN_hypermethylation			ATP1A1
133116	5	1446530	0.00017196	0.0239559	30.3419	PiNN_hypermethylation
113383	4	2899918	3.00274e-05	0.00530771	30.3571	PiNN_hypermethylation
292833	11	21612578	0.00015107	0.0214878	30.4888	PiNN_hypermethylation	SPERT
62816	2	116689955	0.00040553	0.04808	30.4895	PiNN_hypermethylation
284589	10	67875464	1.16555e-06	0.00029724	30.5556	PiNN_hypermethylation
73618	3	1292924	7.30528e-05	0.0115131	30.5556	PiNN_hypermethylation		MAD1L1
300985	12	540707	0.00036606	0.0441596	30.7065	PiNN_hypermethylation	WDR45B
181700	6	59643148	4.296e-05	0.00724022	30.7692	PiNN_hypermethylation			SSC5D
350698	13	207719256	0.00021985	0.0292645	30.8721	PiNN_hypermethylation
321345	12	47594494	6.515e-05	0.0104136	30.8943	PiNN_hypermethylation
47665	2	29112485	1.41817e-07	4.41151e-05	30.9524	PiNN_hypermethylation		ELP4
52101	2	65049572	0.00041421	0.0488381	30.9524	PiNN_hypermethylation
134261	5	2666392	0.00032498	0.0401912	31.1033	PiNN_hypermethylation
134509	5	2826738	8.17939e-06	0.00168561	31.1111	PiNN_hypermethylation
7673	1	58443518	0.00032431	0.0401309	31.1111	PiNN_hypermethylation
273016	9	139035295	1.2142e-06	0.00030854	31.1334	PiNN_hypermethylation
235434	7	120956791	0.00021983	0.0292645	31.1355	PiNN_hypermethylation
265185	9	63391212	3.8711e-10	2.11309e-07	31.1819	PiNN_hypermethylation
351419	13	208021351	1.9351e-05	0.00360858	31.1859	PiNN_hypermethylation
203048	6	119164792	0.00033409	0.0410205	31.192	PiNN_hypermethylation	ZNF24		ZNF24
1490	1	1314664	6.714e-05	0.0106797	31.2259	PiNN_hypermethylation		SMOC2
269779	9	124477967	1.803e-05	0.0033831	31.25	PiNN_hypermethylation
65001	2	137765537	0.0002747	0.0351425	31.2727	PiNN_hypermethylation			NEUROG1
113641	4	3379161	0.00034613	0.0421484	31.2821	PiNN_hypermethylation
73582	3	1275804	0.00027931	0.0355618	31.4584	PiNN_hypermethylation
352542	14	5932977	3.959e-05	0.0067657	31.49	PiNN_hypermethylation
67792	2	145873747	0.00022458	0.0297792	31.4992	PiNN_hypermethylation		KCTD16
73650	3	1307647	9.75e-05	0.0148092	31.5015	PiNN_hypermethylation		MAD1L1
275842	10	17775619	9.20934e-08	2.973e-05	31.5997	PiNN_hypermethylation		KIF26B
213803	7	2086674	6.54734e-06	0.0013881	31.6092	PiNN_hypermethylation		SLC22A23
301788	12	900287	0.00027351	0.0350418	31.6637	PiNN_hypermethylation
62537	2	105905492	0.00025391	0.0329654	31.6723	PiNN_hypermethylation
245900	8	34804946	7.8535e-05	0.012273	31.6919	PiNN_hypermethylation
272657	9	137911615	3.31828e-06	0.00075722	31.7041	PiNN_hypermethylation
127715	4	122251574	2.40464e-05	0.00436236	31.7125	PiNN_hypermethylation
378097	14	141322287	8.08864e-05	0.0125899	31.815	PiNN_hypermethylation
236187	8	7411	2.13168e-05	0.00393396	31.8775	PiNN_hypermethylation
147280	5	40039315	7.44517e-06	0.00154925	31.8947	PiNN_hypermethylation
230875	7	93634700	0.00042139	0.0495342	31.9005	PiNN_hypermethylation
112943	4	2407674	0.00026681	0.0343487	31.9205	PiNN_hypermethylation
280534	10	48586070	9.4917e-06	0.00192268	31.9407	PiNN_hypermethylation
216854	7	12220752	0.0001693	0.0236704	32.0102	PiNN_hypermethylation
325584	12	55353165	0.00012755	0.0186069	32.0244	PiNN_hypermethylation		MYH3
306184	12	3261618	0.0002705	0.0346977	32.0946	PiNN_hypermethylation
229358	7	78632563	0.0003116	0.0389081	32.1429	PiNN_hypermethylation
264818	9	63379146	2.12252e-09	9.65096e-07	32.1879	PiNN_hypermethylation
247357	8	54589597	5.9194e-27	6.0238e-23	32.2173	PiNN_hypermethylation
280446	10	47946814	0.00033389	0.0410079	32.2222	PiNN_hypermethylation
326174	12	57052715	2.68613e-05	0.00481377	32.2872	PiNN_hypermethylation
247238	8	54238240	2.0059e-12	1.64239e-09	32.2981	PiNN_hypermethylation
293286	11	24671642	0.00015626	0.0221294	32.3077	PiNN_hypermethylation
332319	13	23831101	3.916e-05	0.00669485	32.3077	PiNN_hypermethylation	TTC21A
30347	1	273304879	4.15945e-05	0.0070444	32.385	PiNN_hypermethylation
385989	15	118845760	0.00024724	0.0321925	32.4284	PiNN_hypermethylation		IGFBP2
426244	18	3987515	3.6707e-08	1.288e-05	32.4324	PiNN_hypermethylation
15315	1	149568385	2.68086e-05	0.00480634	32.4675	PiNN_hypermethylation	CNDP2
374573	14	139034837	1.97488e-06	0.00047824	32.4747	PiNN_hypermethylation
96677	3	59350018	3.621e-05	0.00624798	32.489	PiNN_hypermethylation			CAPG
381326	15	48476454	4.47259e-06	0.00098742	32.4967	PiNN_hypermethylation	ADRB3		ADRB3
139268	5	8690509	6.663e-05	0.0106143	32.5	PiNN_hypermethylation		CACNA1I
5381	1	17665430	1.422e-05	0.0027451	32.5076	PiNN_hypermethylation
265444	9	63397860	5.6483e-10	2.94408e-07	32.532	PiNN_hypermethylation
378529	15	3331072	0.00021143	0.0283585	32.5326	PiNN_hypermethylation		KIF5C
370577	14	123648567	0.00023816	0.031273	32.5397	PiNN_hypermethylation
266559	9	68605997	4.83265e-08	1.64847e-05	32.5671	PiNN_hypermethylation
186319	6	64113803	2.01964e-08	7.42871e-06	32.604	PiNN_hypermethylation
408301	17	32594697	2.80641e-06	0.00065084	32.6263	PiNN_hypermethylation
218884	7	24185662	7.12568e-05	0.0112609	32.6443	PiNN_hypermethylation			PRRT1
331688	13	18379700	3.78181e-07	0.00010648	32.6825	PiNN_hypermethylation
72652	3	875138	1.19621e-08	4.65642e-06	32.6923	PiNN_hypermethylation
380962	15	45961200	0.00021035	0.028255	32.7254	PiNN_hypermethylation
409247	17	35413775	3.87084e-05	0.00662837	32.8225	PiNN_hypermethylation	BCL2L1		BCL2L1
303538	12	1402769	0.00042229	0.0495989	32.8235	PiNN_hypermethylation
17352	1	173959727	4.90371e-05	0.0081205	32.8571	PiNN_hypermethylation
206311	6	163040319	2.15186e-06	0.00051382	32.8798	PiNN_hypermethylation
265261	9	63393433	2.77532e-06	0.00064468	32.8923	PiNN_hypermethylation
115340	4	14246064	0.00021118	0.0283482	32.9482	PiNN_hypermethylation
174689	6	50567405	2.79947e-05	0.00499593	32.9485	PiNN_hypermethylation		SMG9
31432	1	273992706	4.31487e-05	0.00726126	32.971	PiNN_hypermethylation		COL5A1
316595	12	26044685	9.82539e-05	0.0149076	32.9871	PiNN_hypermethylation
166527	6	19472300	0.00036142	0.0437345	32.9903	PiNN_hypermethylation		ADGRG5
207241	6	164941505	0.00036151	0.0437345	32.9932	PiNN_hypermethylation		KNCN
27258	1	270057803	4.42476e-07	0.00012304	33.0239	PiNN_hypermethylation		FNBP1
234369	7	117887432	6.11011e-05	0.00983997	33.0827	PiNN_hypermethylation
195433	6	80159386	0.0003542	0.042959	33.0879	PiNN_hypermethylation
234588	7	119783825	4.972e-05	0.00821127	33.1502	PiNN_hypermethylation
315420	12	23712261	1.14774e-05	0.0022669	33.1691	PiNN_hypermethylation		SOCS7
122197	4	91856352	8.31803e-06	0.00170828	33.2053	PiNN_hypermethylation
84528	3	27307525	0.00020098	0.0271849	33.2143	PiNN_hypermethylation
111038	4	1107022	9.63317e-05	0.0146628	33.2172	PiNN_hypermethylation
94041	3	45202061	0.00013569	0.0196058	33.2867	PiNN_hypermethylation
197229	6	85175692	0.00035357	0.0429072	33.2955	PiNN_hypermethylation		EYA3
339499	13	83283461	2.65096e-06	0.00061949	33.3333	PiNN_hypermethylation
263570	9	54346439	0.00042217	0.0495987	33.3333	PiNN_hypermethylation
237612	8	590431	6.27563e-06	0.0013398	33.3604	PiNN_hypermethylation		UVSSA
84530	3	27307527	0.00017462	0.0242877	33.3855	PiNN_hypermethylation
405094	17	9605119	3.34232e-05	0.00581655	33.4615	PiNN_hypermethylation
172472	6	47674600	3.05362e-05	0.00539097	33.4783	PiNN_hypermethylation
357845	14	36063281	1.1334e-12	9.7667e-10	33.4947	PiNN_hypermethylation			MED13L
44514	2	9694252	0.00012527	0.0183361	33.5072	PiNN_hypermethylation
116262	4	34355503	0.00040489	0.0480168	33.5621	PiNN_hypermethylation
247240	8	54238250	1.3798e-12	1.15861e-09	33.6071	PiNN_hypermethylation
39643	2	4079766	0.00024074	0.0315345	33.6257	PiNN_hypermethylation
222717	7	39041509	3.73871e-08	1.30553e-05	33.6449	PiNN_hypermethylation
113631	4	3363253	0.00014735	0.0210416	33.683	PiNN_hypermethylation
198553	6	90118955	0.00018643	0.0256219	33.7101	PiNN_hypermethylation
436529	18	55600422	0.00034086	0.0416485	33.7165	PiNN_hypermethylation
132877	5	1219223	1.92591e-06	0.00046884	33.8356	PiNN_hypermethylation
50126	2	59184030	3.8045e-05	0.00653047	33.8969	PiNN_hypermethylation		KLHL26
148989	5	40135909	0.00026276	0.0338686	33.9045	PiNN_hypermethylation
314219	12	21978767	0.00030303	0.0379929	33.9091	PiNN_hypermethylation			IGFBP4
46026	2	16544024	0.00026497	0.0341427	33.9181	PiNN_hypermethylation
81358	3	17083146	0.00014931	0.0212582	33.9403	PiNN_hypermethylation	C16orf58
377500	14	141137004	4.96362e-05	0.00820768	33.97	PiNN_hypermethylation		KNDC1
114106	4	5238026	5.32809e-06	0.00115306	33.9793	PiNN_hypermethylation
300983	12	540681	0.00023212	0.0306304	34.0064	PiNN_hypermethylation	WDR45B
255428	9	1217822	0.00030924	0.0386578	34.0541	PiNN_hypermethylation
205259	6	156294178	1.28953e-05	0.002515	34.1111	PiNN_hypermethylation
304627	12	1798920	2.58238e-05	0.00464537	34.1463	PiNN_hypermethylation
37533	2	2137012	1.42189e-07	4.41987e-05	34.1463	PiNN_hypermethylation
188854	6	65284560	0.00012515	0.0183245	34.1523	PiNN_hypermethylation		CEP104
42375	2	6843851	0.0003461	0.0421484	34.2226	PiNN_hypermethylation	FRMD8		FRMD8
134059	5	2529261	1.74239e-05	0.00329229	34.2598	PiNN_hypermethylation
270652	9	131670309	3.16555e-07	9.06832e-05	34.3284	PiNN_hypermethylation
276839	10	23391263	0.00011403	0.0169105	34.4118	PiNN_hypermethylation			INAVA
162599	6	3518161	0.0003144	0.0392231	34.4203	PiNN_hypermethylation
237912	8	641565	0.00023492	0.0309264	34.4551	PiNN_hypermethylation
149509	5	40162580	3.5736e-05	0.00618129	34.4793	PiNN_hypermethylation
301310	12	690527	0.00016755	0.0234582	34.5299	PiNN_hypermethylation
112779	4	2289472	9.2432e-10	4.58844e-07	34.6154	PiNN_hypermethylation
9539	1	92938787	0.00034523	0.0420739	34.6154	PiNN_hypermethylation
149718	5	40172232	1.33527e-08	5.1139e-06	34.6288	PiNN_hypermethylation
239821	8	1505317	0.00022436	0.0297629	34.6415	PiNN_hypermethylation		FAM193A
428150	18	7609711	4.44639e-05	0.00745854	34.6429	PiNN_hypermethylation
205329	6	157448412	0.00033338	0.0409686	34.6429	PiNN_hypermethylation	TMEM61
325192	12	54190220	2.19817e-06	0.00052312	34.6667	PiNN_hypermethylation
132457	5	885319	7.862e-05	0.0122819	34.6939	PiNN_hypermethylation
405413	17	11340033	1.4772e-06	0.00037009	34.7115	PiNN_hypermethylation		IKBKB
81804	3	17591129	3.807e-05	0.00653204	34.7222	PiNN_hypermethylation
373561	14	137248789	2.03251e-06	0.00048969	34.7985	PiNN_hypermethylation	PTPRE
316427	12	25443715	0.00020294	0.0274061	34.8248	PiNN_hypermethylation
265456	9	63398152	1.90283e-08	7.05371e-06	34.8305	PiNN_hypermethylation
37861	2	2473969	0.00010086	0.0152488	34.8396	PiNN_hypermethylation
154588	5	78080641	0.00017881	0.0247549	34.8889	PiNN_hypermethylation
325499	12	54864648	0.00020099	0.0271849	34.8894	PiNN_hypermethylation
99959	3	95455930	0.00022483	0.0297973	34.9037	PiNN_hypermethylation
329352	12	60798319	8.40742e-05	0.0130149	34.9091	PiNN_hypermethylation
365008	14	73474295	0.00012763	0.0186122	34.9206	PiNN_hypermethylation		PALD1
352380	14	4244733	9.44575e-07	0.00024587	34.9265	PiNN_hypermethylation	SLC18A1
30389	1	273343174	0.00020655	0.0278313	34.9713	PiNN_hypermethylation		VAV2
86972	3	37968942	0.00011562	0.0170988	35	PiNN_hypermethylation
351421	13	208021365	6.66617e-05	0.0106155	35.061	PiNN_hypermethylation
139192	5	8604799	1.65708e-06	0.00040987	35.0877	PiNN_hypermethylation		CACNA1I
244592	8	13354441	0.00013421	0.019426	35.119	PiNN_hypermethylation
428045	18	6948924	0.0001222	0.0179425	35.1285	PiNN_hypermethylation
272752	9	138396240	8.39142e-05	0.0129949	35.1337	PiNN_hypermethylation
340445	13	99653910	0.00026702	0.0343651	35.1399	PiNN_hypermethylation
62815	2	116689954	1.59286e-05	0.0030339	35.14	PiNN_hypermethylation
221174	7	33324309	1.9261e-06	0.00046884	35.1707	PiNN_hypermethylation
370597	14	123825294	5.61411e-05	0.0091376	35.1981	PiNN_hypermethylation
294153	11	47628715	0.00033802	0.0413962	35.2174	PiNN_hypermethylation	COMMD6		COMMD6
190451	6	67562371	3.32322e-05	0.0057884	35.2196	PiNN_hypermethylation
1167	1	935188	0.00020137	0.0272193	35.2916	PiNN_hypermethylation
206680	6	163815126	7.2668e-05	0.0114652	35.3318	PiNN_hypermethylation
14059	1	140702918	6.65745e-09	2.74659e-06	35.3436	PiNN_hypermethylation
400552	16	77653598	7.11913e-05	0.0112571	35.348	PiNN_hypermethylation
251300	8	115784548	0.00010443	0.0156827	35.4123	PiNN_hypermethylation
149079	5	40141630	5.26164e-06	0.00114157	35.4765	PiNN_hypermethylation
146645	5	39917339	1.9888e-10	1.1425e-07	35.5634	PiNN_hypermethylation
420964	17	62441996	6.453e-05	0.01033	35.6319	PiNN_hypermethylation
420404	17	62304002	8.25027e-06	0.00169776	35.7062	PiNN_hypermethylation
374564	14	139034325	2.02099e-06	0.00048757	35.7697	PiNN_hypermethylation
127423	4	117699242	0.00029904	0.0376035	35.7776	PiNN_hypermethylation
124883	4	100473931	6.72859e-07	0.00018008	35.8251	PiNN_hypermethylation
313380	12	20231576	2.92958e-05	0.00519757	35.8586	PiNN_hypermethylation		RETREG3
355133	14	22768633	0.00032835	0.0405255	35.8608	PiNN_hypermethylation	ANKLE2
317126	12	26898738	0.00013877	0.0199912	35.9307	PiNN_hypermethylation
84534	3	27307548	9.214e-05	0.0141051	35.9848	PiNN_hypermethylation
366852	14	91130596	0.00031574	0.0393441	36	PiNN_hypermethylation		RASSF4	RASSF4
73567	3	1263243	1.39774e-07	4.36138e-05	36	PiNN_hypermethylation		MAD1L1
296814	11	76308401	1.82984e-05	0.00342573	36.0048	PiNN_hypermethylation
170144	6	40720334	5.96055e-05	0.0096245	36.0153	PiNN_hypermethylation
349542	13	207140595	5.04647e-05	0.00830223	36.0412	PiNN_hypermethylation
1989	1	1531556	0.00040897	0.0483937	36.0544	PiNN_hypermethylation
301785	12	899567	6.54718e-09	2.70894e-06	36.0857	PiNN_hypermethylation
78190	3	7882402	0.00022404	0.0297285	36.1538	PiNN_hypermethylation
223294	7	41468855	4.55471e-05	0.00761932	36.1905	PiNN_hypermethylation			TDRD6
294152	11	47628704	7.572e-05	0.0118767	36.2672	PiNN_hypermethylation	COMMD6		COMMD6
323773	12	52708796	0.00021208	0.0283976	36.2698	PiNN_hypermethylation
320595	12	45426371	5.87328e-05	0.00950155	36.2763	PiNN_hypermethylation
276372	10	22200338	1.25873e-05	0.0024611	36.3876	PiNN_hypermethylation
357639	14	34756727	7.737e-05	0.0121086	36.3946	PiNN_hypermethylation	KSR2
373613	14	137298915	8.2742e-06	0.00170187	36.4203	PiNN_hypermethylation
424903	18	2344068	7.3619e-06	0.00153491	36.4362	PiNN_hypermethylation
337374	13	71231539	0.00025468	0.033008	36.4881	PiNN_hypermethylation
233258	7	114084419	1.58036e-05	0.00301143	36.49	PiNN_hypermethylation		RIN3
208394	6	167038905	7.18231e-08	2.38154e-05	36.5517	PiNN_hypermethylation
408300	17	32594668	3.32133e-06	0.00075751	36.5709	PiNN_hypermethylation
68413	2	150381573	9.69756e-06	0.00195881	36.5906	PiNN_hypermethylation
311919	12	17618192	6.7296e-08	2.23837e-05	36.6197	PiNN_hypermethylation		NSF
23004	1	254696407	6.617e-05	0.0105555	36.6368	PiNN_hypermethylation			AMBP
261029	9	41238822	8.3054e-06	0.00170747	36.6434	PiNN_hypermethylation
229155	7	76768197	7.39714e-05	0.0116407	36.644	PiNN_hypermethylation		TRAV26-2
78093	3	7535299	2.95973e-05	0.00524036	36.6593	PiNN_hypermethylation			NTAN1
350421	13	207570187	1.45445e-08	5.54549e-06	36.6667	PiNN_hypermethylation		FAM207A
421096	17	62482504	1.649e-05	0.00312978	36.7053	PiNN_hypermethylation
126177	4	108406470	5.57433e-05	0.00908323	36.7547	PiNN_hypermethylation
7670	1	58375864	4.30974e-05	0.00725782	36.7956	PiNN_hypermethylation
309534	12	6392237	2.575e-05	0.00463809	36.8065	PiNN_hypermethylation	GRIN2C
412549	17	48372159	1.77769e-05	0.00334716	36.8568	PiNN_hypermethylation
328716	12	60557147	0.00040971	0.0484261	36.8571	PiNN_hypermethylation		MYO15A
206795	6	164000448	2.29071e-05	0.00417695	36.9832	PiNN_hypermethylation
98214	3	72371282	1.29753e-05	0.00252886	37.0314	PiNN_hypermethylation
293960	11	42841664	0.00028787	0.036435	37.1366	PiNN_hypermethylation
295974	11	69791566	5.13231e-08	1.73958e-05	37.1429	PiNN_hypermethylation
27629	1	270722465	4.95634e-06	0.00108413	37.2294	PiNN_hypermethylation			PRDM12
148364	5	40099823	9.7876e-11	6.01921e-08	37.2603	PiNN_hypermethylation
30032	1	273097077	0.00036477	0.0440292	37.2865	PiNN_hypermethylation
312974	12	19230491	2.699e-05	0.00483495	37.3166	PiNN_hypermethylation
396099	16	35327565	3.0779e-06	0.00070727	37.3684	PiNN_hypermethylation		ANKRD55
212897	7	1116925	3.94223e-06	0.00088728	37.3684	PiNN_hypermethylation
134560	5	2890664	0.00025947	0.0335149	37.381	PiNN_hypermethylation
79366	3	9679278	0.0001053	0.0158027	37.4359	PiNN_hypermethylation
321599	12	47923842	1.14841e-06	0.00029339	37.4557	PiNN_hypermethylation	WDR81		WDR81
37112	2	1994226	1.9312e-06	0.00046979	37.4737	PiNN_hypermethylation
301781	12	899532	2.92352e-09	1.29621e-06	37.4869	PiNN_hypermethylation
292939	11	21929732	1.59009e-08	6.00372e-06	37.5	PiNN_hypermethylation	TPT1		TPT1
206596	6	163666249	3.12968e-08	1.10551e-05	37.5	PiNN_hypermethylation		TRABD2B
412986	17	49948215	0.00015206	0.0215986	37.5603	PiNN_hypermethylation
107105	3	132123247	1.03523e-07	3.307e-05	37.6287	PiNN_hypermethylation
433991	18	49317517	3.255e-05	0.00569486	37.6316	PiNN_hypermethylation
385828	15	113339298	0.00011498	0.017022	37.6396	PiNN_hypermethylation
105200	3	127081955	0.00010803	0.0161389	37.6608	PiNN_hypermethylation			ASAP2
98457	3	74835497	0.00013292	0.019251	37.6904	PiNN_hypermethylation
233256	7	114084405	4.135e-06	0.00092386	37.7193	PiNN_hypermethylation		RIN3
321092	12	47073427	3.89908e-06	0.00087896	37.7379	PiNN_hypermethylation		NXN
73868	3	1444627	1.20604e-06	0.00030683	37.7778	PiNN_hypermethylation		MAD1L1
434970	18	50959764	6.76723e-05	0.0107524	37.7778	PiNN_hypermethylation
254995	9	967169	3.56325e-06	0.00080966	37.782	PiNN_hypermethylation
357799	14	35637514	0.00032621	0.0403087	37.7878	PiNN_hypermethylation		RNFT2
255589	9	1991043	6.267e-05	0.0100625	37.8324	PiNN_hypermethylation
150157	5	40194124	1.496e-11	1.06566e-08	37.8804	PiNN_hypermethylation
2325	1	1747861	0.00010955	0.0163423	37.8935	PiNN_hypermethylation
388154	15	132425954	2.70499e-08	9.67484e-06	37.9381	PiNN_hypermethylation		PDE6D	COPS7B
44716	2	9968760	0.00015605	0.0221071	37.9394	PiNN_hypermethylation
129518	4	128352761	1.61056e-05	0.00306487	37.9445	PiNN_hypermethylation
372383	14	133377481	1.29778e-06	0.0003288	37.9546	PiNN_hypermethylation			CPXM2
47190	2	27028523	3.21559e-05	0.00563963	37.9826	PiNN_hypermethylation
84690	3	28342620	2.12655e-05	0.00392618	38.0141	PiNN_hypermethylation			ABCC6
238112	8	699442	1.33433e-05	0.0025923	38.0411	PiNN_hypermethylation
370595	14	123825264	5.42591e-07	0.00014815	38.0673	PiNN_hypermethylation
148441	5	40102357	6.78367e-07	0.0001811	38.0853	PiNN_hypermethylation
73476	3	1236340	0.00037423	0.0449805	38.0952	PiNN_hypermethylation
103924	3	124963309	1.50158e-05	0.00288057	38.1176	PiNN_hypermethylation		LPIN1
436070	18	54807870	0.00014514	0.0208036	38.2206	PiNN_hypermethylation		POU6F2
343745	13	146639368	7.2387e-05	0.0114293	38.3972	PiNN_hypermethylation
38010	2	2598738	1.85402e-06	0.00045282	38.4195	PiNN_hypermethylation	SHANK2
114096	4	4923899	4.95864e-07	0.00013629	38.4416	PiNN_hypermethylation
163348	6	4316994	8.82672e-05	0.0135755	38.4615	PiNN_hypermethylation
398071	16	53380767	1.54541e-06	0.0003856	38.4615	PiNN_hypermethylation
265014	9	63383619	7.00389e-07	0.00018686	38.4615	PiNN_hypermethylation
236601	8	238786	0.00021922	0.0292068	38.5308	PiNN_hypermethylation
88900	3	39584152	1.78137e-08	6.66706e-06	38.6364	PiNN_hypermethylation	TEDC2		TEDC2
301784	12	899565	6.55884e-09	2.71114e-06	38.6364	PiNN_hypermethylation
163588	6	4561275	1.46567e-08	5.57832e-06	38.6364	PiNN_hypermethylation
116722	4	37771965	2.64869e-08	9.5133e-06	38.6667	PiNN_hypermethylation		VPS13B
135900	5	3774673	9.93912e-05	0.0150642	38.6694	PiNN_hypermethylation		ATXN10
272751	9	138396235	3.23385e-06	0.00074072	38.7288	PiNN_hypermethylation
292941	11	21929738	2.11836e-08	7.75181e-06	38.7755	PiNN_hypermethylation	TPT1		TPT1
377349	14	141069194	1.78129e-06	0.0004368	38.7807	PiNN_hypermethylation
272748	9	138396212	3.01254e-07	8.67067e-05	38.7827	PiNN_hypermethylation
150665	5	46323687	8.03367e-06	0.00166199	38.7921	PiNN_hypermethylation
227029	7	59481612	0.00025044	0.0325654	38.8235	PiNN_hypermethylation
299055	11	78320585	1.343e-05	0.00260812	38.8564	PiNN_hypermethylation
306615	12	3611239	2.59872e-08	9.36527e-06	38.863	PiNN_hypermethylation
350619	13	207692366	0.00019013	0.0259961	38.9231	PiNN_hypermethylation
239570	8	1287760	0.00019993	0.0271042	38.9577	PiNN_hypermethylation		ZFYVE28
290933	11	7085759	0.00033754	0.0413618	38.9668	PiNN_hypermethylation
255708	9	2164955	2.33104e-06	0.00055136	39.0613	PiNN_hypermethylation
239544	8	1277096	4.78176e-06	0.00104971	39.0988	PiNN_hypermethylation
265091	9	63387788	9.54855e-06	0.00193328	39.1293	PiNN_hypermethylation
163401	6	4422645	3.7942e-10	2.07643e-07	39.1304	PiNN_hypermethylation
107508	3	132324161	5.00423e-05	0.00825442	39.1579	PiNN_hypermethylation		PXDN
166115	6	17850949	2.93202e-07	8.4744e-05	39.2019	PiNN_hypermethylation
434209	18	50105877	9.35278e-05	0.0142869	39.2334	PiNN_hypermethylation		ADCY1
196058	6	82315448	2.294e-05	0.00418112	39.2465	PiNN_hypermethylation
296714	11	75932128	1.75532e-05	0.0033138	39.2765	PiNN_hypermethylation
283749	10	65496704	4.1517e-11	2.75115e-08	39.2857	PiNN_hypermethylation
269773	9	124452544	1.06742e-06	0.00027418	39.3182	PiNN_hypermethylation		LAMC2
411599	17	46643393	4.756e-05	0.0079127	39.3802	PiNN_hypermethylation
44936	2	10252335	7.1861e-07	0.00019137	39.4022	PiNN_hypermethylation			PGA5
320564	12	45385481	4.43725e-06	0.00098063	39.4048	PiNN_hypermethylation
347661	13	206011585	0.00025598	0.0331444	39.4125	PiNN_hypermethylation
78139	3	7665780	5.85311e-06	0.00125776	39.4839	PiNN_hypermethylation
166855	6	20474079	2.18552e-05	0.00401081	39.4869	PiNN_hypermethylation
113639	4	3379114	2.97425e-05	0.00526171	39.4872	PiNN_hypermethylation
272696	9	138126088	2.278e-05	0.00416275	39.4946	PiNN_hypermethylation
99974	3	95462775	6.10654e-05	0.00983794	39.6032	PiNN_hypermethylation
289536	11	4984786	1.86047e-06	0.00045413	39.6226	PiNN_hypermethylation	LNX2	MTIF3
86620	3	37665026	3.774e-12	2.94891e-09	39.6552	PiNN_hypermethylation		ANKS3
102037	3	112322358	3.703e-05	0.00637153	39.7304	PiNN_hypermethylation
130802	5	251553	3.39373e-08	1.19581e-05	39.7436	PiNN_hypermethylation			MIOX
31210	1	273814892	0.00015755	0.0222748	39.7504	PiNN_hypermethylation
236229	8	16009	2.1551e-18	4.4933e-15	39.9018	PiNN_hypermethylation
28038	1	271181563	5e-06	0.00109255	39.9071	PiNN_hypermethylation	NUP214
108913	4	357458	1.20748e-08	4.696e-06	39.9728	PiNN_hypermethylation
280691	10	50633938	4.15457e-06	0.0009263	39.9908	PiNN_hypermethylation		ARHGAP21
37455	2	2116601	9.5788e-10	4.73853e-07	40	PiNN_hypermethylation			NAP1L4
343067	13	136699930	5.0779e-06	0.00110619	40	PiNN_hypermethylation	MYLK	MYLK
1972	1	1527911	2.958e-05	0.00523961	40.0073	PiNN_hypermethylation
353639	14	10382444	1.51814e-06	0.00037968	40.1515	PiNN_hypermethylation
309351	12	6273231	1.56141e-05	0.00297797	40.1943	PiNN_hypermethylation
251000	8	111726181	0.00034123	0.0416819	40.2159	PiNN_hypermethylation
114097	4	4923934	1.26629e-08	4.88915e-06	40.2274	PiNN_hypermethylation
101773	3	111889956	7.25045e-07	0.00019272	40.3509	PiNN_hypermethylation
83066	3	19837859	6.478e-05	0.0103662	40.352	PiNN_hypermethylation
99552	3	92892335	1.3982e-10	8.25452e-08	40.3603	PiNN_hypermethylation
205667	6	158766451	9.86043e-07	0.00025527	40.3912	PiNN_hypermethylation
99555	3	92892383	9.8747e-12	7.23936e-09	40.4065	PiNN_hypermethylation
230876	7	93634704	2.57925e-06	0.00060339	40.4103	PiNN_hypermethylation
37934	2	2539561	0.00013487	0.0195071	40.4211	PiNN_hypermethylation
251897	8	130311183	5.97164e-07	0.00016134	40.4798	PiNN_hypermethylation
99264	3	85156319	7.94015e-05	0.0123858	40.4863	PiNN_hypermethylation	CCDC85A
166312	6	18701168	4.78444e-05	0.00795072	40.4878	PiNN_hypermethylation
4142	1	8641107	4.03e-10	2.18308e-07	40.5405	PiNN_hypermethylation
314915	12	23310187	6.06508e-08	2.03e-05	40.625	PiNN_hypermethylation
407810	17	30813807	2.32472e-08	8.42757e-06	40.6471	PiNN_hypermethylation
38054	2	2678018	7.46839e-06	0.00155332	40.6481	PiNN_hypermethylation
382667	15	72320171	8.19112e-08	2.68274e-05	40.6664	PiNN_hypermethylation
304289	12	1690962	1.36649e-05	0.00264757	40.8163	PiNN_hypermethylation
301779	12	899502	2.5577e-09	1.15073e-06	40.8289	PiNN_hypermethylation
343288	13	137700324	8.53358e-06	0.00174431	40.8333	PiNN_hypermethylation		DIRC2
425902	18	3193336	7.12678e-05	0.0112609	40.9091	PiNN_hypermethylation
128784	4	125937870	1.4153e-06	0.00035604	40.9998	PiNN_hypermethylation
295169	11	66695023	3.58283e-06	0.00081368	41	PiNN_hypermethylation		RAP2A
325553	12	55069966	1.28503e-08	4.95252e-06	41.001	PiNN_hypermethylation		MYH13
414297	17	54849741	0.00017114	0.0238652	41.0138	PiNN_hypermethylation
134229	5	2643668	1.07558e-05	0.00214219	41.0147	PiNN_hypermethylation		TBC1D22A
265011	9	63383606	5.88e-13	5.2687e-10	41.0727	PiNN_hypermethylation
240726	8	2275216	2.9187e-06	0.00067367	41.133	PiNN_hypermethylation
352659	14	6091075	1.42646e-09	6.7443e-07	41.1663	PiNN_hypermethylation
42717	2	7289246	3.22564e-05	0.00565116	41.3333	PiNN_hypermethylation
229918	7	86167017	1.93359e-05	0.00360734	41.3648	PiNN_hypermethylation
327674	12	59935143	4.11761e-07	0.0001151	41.3781	PiNN_hypermethylation		SLC47A2
67384	2	143551553	2.41421e-05	0.00437786	41.5018	PiNN_hypermethylation	PCDH12
297302	11	77133245	1.60079e-08	6.03345e-06	41.5094	PiNN_hypermethylation		COL4A2
207310	6	164969974	6.76779e-06	0.00142776	41.5925	PiNN_hypermethylation
349156	13	206984007	5.26e-06	0.00114157	41.6534	PiNN_hypermethylation
99973	3	95462768	1.07244e-05	0.00213694	41.6667	PiNN_hypermethylation
3934	1	7937153	5.07054e-06	0.00110515	41.6667	PiNN_hypermethylation
36500	2	1686282	6.17205e-06	0.00132297	41.6781	PiNN_hypermethylation
247547	8	54964388	5.929e-05	0.00958073	41.7112	PiNN_hypermethylation
105459	3	127565222	7.41537e-06	0.0015438	41.7814	PiNN_hypermethylation
264893	9	63380288	3.8901e-10	2.12076e-07	41.7815	PiNN_hypermethylation
99972	3	95462760	1.648e-05	0.00312902	41.8651	PiNN_hypermethylation
347700	13	206060226	4.14464e-06	0.00092457	41.9363	PiNN_hypermethylation
7669	1	58375853	2.15352e-05	0.00396059	41.9643	PiNN_hypermethylation
330741	12	61513846	2.25176e-05	0.00412352	42.0306	PiNN_hypermethylation
301780	12	899511	1.1959e-10	7.17857e-08	42.0582	PiNN_hypermethylation
149229	5	40151101	1.57411e-07	4.83677e-05	42.082	PiNN_hypermethylation
28035	1	271181443	8.34537e-09	3.36184e-06	42.1053	PiNN_hypermethylation
322124	12	49709543	1.81864e-05	0.00341075	42.1429	PiNN_hypermethylation
317887	12	34605062	7.72024e-09	3.13066e-06	42.1569	PiNN_hypermethylation			TSPOAP1
315589	12	24077571	6.52493e-07	0.00017518	42.2368	PiNN_hypermethylation
423382	18	1000815	1.61409e-09	7.54794e-07	42.263	PiNN_hypermethylation		PTPRN2
83779	3	23078693	3.58815e-08	1.2612e-05	42.2799	PiNN_hypermethylation
45095	2	11421237	2.66613e-05	0.00478194	42.2842	PiNN_hypermethylation			MS4A2
113640	4	3379122	7.89842e-06	0.0016356	42.3077	PiNN_hypermethylation
424099	18	1382671	1.41702e-09	6.71314e-07	42.3239	PiNN_hypermethylation
372612	14	134012771	6.35901e-06	0.00135557	42.3611	PiNN_hypermethylation		FAM53B
253261	8	136742516	6.5244e-06	0.00138392	42.4034	PiNN_hypermethylation
239309	8	1081221	0.00010811	0.0161445	42.4603	PiNN_hypermethylation
166161	6	17867699	1.95067e-07	5.814e-05	42.7089	PiNN_hypermethylation
342624	13	133116888	2.29226e-06	0.000544	42.717	PiNN_hypermethylation	MELTF
295181	11	66991837	2.80403e-06	0.00065064	42.7203	PiNN_hypermethylation
299694	11	78651195	3.69231e-08	1.29356e-05	42.8205	PiNN_hypermethylation
170338	6	41732021	4.62051e-07	0.00012787	42.8571	PiNN_hypermethylation
19581	1	216241198	4.7104e-09	1.99532e-06	42.8571	PiNN_hypermethylation
149228	5	40151091	3.85693e-07	0.00010853	43.0159	PiNN_hypermethylation
301782	12	899538	1.0774e-10	6.54087e-08	43.0366	PiNN_hypermethylation
264966	9	63382315	6.9852e-13	6.2199e-10	43.038	PiNN_hypermethylation
398273	16	54613282	3.22069e-07	9.20159e-05	43.0734	PiNN_hypermethylation
237301	8	477210	3.57551e-05	0.0061821	43.0952	PiNN_hypermethylation		CTBP1
39841	2	4259131	5.59392e-07	0.000152	43.1023	PiNN_hypermethylation
374140	14	138561170	4.3831e-06	0.00097167	43.1098	PiNN_hypermethylation		MGMT
369307	14	112280307	7.73785e-06	0.00160468	43.1818	PiNN_hypermethylation
301783	12	899555	3.1304e-12	2.46406e-09	43.1818	PiNN_hypermethylation
328090	12	60203499	1.37144e-08	5.24772e-06	43.2086	PiNN_hypermethylation		EPN2
207592	6	165235702	1.06674e-05	0.00212757	43.2135	PiNN_hypermethylation
293589	11	26360715	0.00012632	0.0184708	43.2143	PiNN_hypermethylation
147701	5	40067578	2.65428e-08	9.51735e-06	43.2168	PiNN_hypermethylation
116721	4	37771932	1.91275e-09	8.77181e-07	43.2432	PiNN_hypermethylation		VPS13B
409709	17	36746037	4.0287e-05	0.00686294	43.2606	PiNN_hypermethylation		BPIFA3
257128	9	6840905	7.66494e-07	0.00020323	43.2828	PiNN_hypermethylation		CLPB
104164	3	125323732	1.04242e-05	0.00208855	43.3316	PiNN_hypermethylation
272746	9	138396207	1.58806e-07	4.87612e-05	43.3881	PiNN_hypermethylation
421492	17	62606737	5.77186e-07	0.00015643	43.4615	PiNN_hypermethylation		STMN3
232723	7	111768073	1.0504e-10	6.41371e-08	43.4783	PiNN_hypermethylation			TDP1
416667	17	59703174	1.72606e-07	5.23217e-05	43.4933	PiNN_hypermethylation		PHACTR3
83377	3	22265939	2.86023e-07	8.2825e-05	43.5897	PiNN_hypermethylation
350618	13	207692358	2.885e-05	0.00513151	43.6533	PiNN_hypermethylation
229371	7	79415044	1.007e-05	0.00202548	43.6533	PiNN_hypermethylation
106186	3	131260865	4.23115e-05	0.00715174	43.75	PiNN_hypermethylation
343018	13	136346955	4.08543e-06	0.0009147	43.871	PiNN_hypermethylation
3571	1	7036085	1.36379e-06	0.00034349	43.9124	PiNN_hypermethylation		MAP3K4
67146	2	143415624	2.9627e-07	8.54527e-05	43.9333	PiNN_hypermethylation
272753	9	138396248	4.23763e-09	1.81484e-06	44.0262	PiNN_hypermethylation
113634	4	3369515	2.30076e-05	0.00419168	44.0602	PiNN_hypermethylation
25712	1	268442356	3.2e-07	9.15459e-05	44.0994	PiNN_hypermethylation
149230	5	40151107	1.02354e-06	0.00026354	44.2287	PiNN_hypermethylation
261571	9	44711408	1.87586e-08	6.95977e-06	44.2623	PiNN_hypermethylation
1231	1	1051132	1.30476e-05	0.00254179	44.4742	PiNN_hypermethylation
294972	11	64374838	6.98322e-06	0.00146813	44.582	PiNN_hypermethylation
260390	9	35823653	7.16645e-09	2.91716e-06	44.6429	PiNN_hypermethylation		MSANTD4
207591	6	165235699	2.97504e-06	0.00068548	44.699	PiNN_hypermethylation
98216	3	72371328	2.97317e-08	1.05633e-05	44.7005	PiNN_hypermethylation
275757	10	17521942	1.69617e-07	5.15986e-05	44.7086	PiNN_hypermethylation
326958	12	59143547	1.87653e-06	0.00045779	44.7619	PiNN_hypermethylation
194065	6	76183095	2.0526e-05	0.00380774	44.84	PiNN_hypermethylation
325470	12	54750748	2.06788e-06	0.00049738	44.8529	PiNN_hypermethylation			RCVRN
108225	3	132744801	8.15303e-09	3.29366e-06	44.9206	PiNN_hypermethylation
38039	2	2644243	2.15352e-05	0.00396059	44.9761	PiNN_hypermethylation		SHANK2
140337	5	10113715	2.32191e-06	0.00054976	45	PiNN_hypermethylation
272754	9	138396254	1.56246e-08	5.90987e-06	45.0028	PiNN_hypermethylation
267724	9	96700242	2.05291e-06	0.00049405	45.0355	PiNN_hypermethylation
274575	10	11390581	2.60717e-06	0.00060959	45.061	PiNN_hypermethylation	MIA3
125410	4	104361625	4.25493e-06	0.00094522	45.0834	PiNN_hypermethylation	ATP1A1
23084	1	254875239	1.71572e-07	5.20823e-05	45.0946	PiNN_hypermethylation		COL27A1
250981	8	111708900	1.366e-05	0.00264757	45.1267	PiNN_hypermethylation		PITX2
405117	17	10191154	1.30949e-05	0.00254984	45.1821	PiNN_hypermethylation
183200	6	62329307	6.60477e-08	2.202e-05	45.1948	PiNN_hypermethylation	ZSCAN4
170131	6	40680084	1.77571e-07	5.34854e-05	45.254	PiNN_hypermethylation
69065	2	150916597	3.19336e-07	9.14185e-05	45.2851	PiNN_hypermethylation
328781	12	60612970	2.46456e-08	8.89394e-06	45.3735	PiNN_hypermethylation
113616	4	3317938	6.72569e-06	0.00142168	45.4248	PiNN_hypermethylation
238975	8	987448	1.70719e-08	6.40624e-06	45.4451	PiNN_hypermethylation		NSD2
70268	2	151466786	1.65594e-07	5.05951e-05	45.5009	PiNN_hypermethylation
422051	17	62748953	3.71934e-07	0.00010507	45.5128	PiNN_hypermethylation
135891	5	3769235	2.44899e-06	0.00057576	45.5849	PiNN_hypermethylation
83125	3	20275545	2.39094e-06	0.00056459	45.614	PiNN_hypermethylation
286393	11	794438	1.63403e-09	7.61617e-07	45.7143	PiNN_hypermethylation
104216	3	125520868	2.09633e-06	0.00050224	45.7502	PiNN_hypermethylation
141263	5	11558611	8.91621e-08	2.887e-05	45.8804	PiNN_hypermethylation
141264	5	11558614	8.91621e-08	2.887e-05	45.8804	PiNN_hypermethylation
264898	9	63380307	1.0121e-13	1.0399e-10	45.8904	PiNN_hypermethylation
145446	5	31079888	6.65337e-06	0.00140778	45.9091	PiNN_hypermethylation
30400	1	273349906	8.31255e-07	0.00021877	46.0027	PiNN_hypermethylation
149077	5	40141612	6.20553e-07	0.00016713	46.0046	PiNN_hypermethylation
312334	12	18299076	7.95636e-07	0.00021031	46.0152	PiNN_hypermethylation		PLCD3
44479	2	9646573	3.41713e-06	0.00077853	46.0227	PiNN_hypermethylation
127900	4	123053754	1.90507e-09	8.74595e-07	46.0512	PiNN_hypermethylation
71932	3	715516	5.9268e-09	2.46899e-06	46.1538	PiNN_hypermethylation	GPER1
116736	4	37868381	1.28939e-06	0.00032706	46.1792	PiNN_hypermethylation
22453	1	251084564	2.46111e-07	7.22959e-05	46.1905	PiNN_hypermethylation		PALM2
272711	9	138211640	9.84086e-06	0.00198494	46.2209	PiNN_hypermethylation
6004	1	26788160	7.30351e-07	0.00019401	46.2393	PiNN_hypermethylation
340536	13	100582326	3.83894e-06	0.00086632	46.2585	PiNN_hypermethylation
427584	18	6114894	5.107e-10	2.67497e-07	46.4035	PiNN_hypermethylation
258145	9	9534528	5.45223e-06	0.00117754	46.4103	PiNN_hypermethylation		ARRB1
312130	12	18044615	7.022e-09	2.87447e-06	46.4768	PiNN_hypermethylation
343478	13	140090885	2.31194e-08	8.3955e-06	46.4979	PiNN_hypermethylation
125390	4	104253553	4.2998e-07	0.0001198	46.5698	PiNN_hypermethylation
240957	8	2346969	1.4576e-06	0.00036561	46.7055	PiNN_hypermethylation
330738	12	61513838	1.94123e-06	0.00047169	46.7952	PiNN_hypermethylation
289024	11	4105284	1.26442e-08	4.88631e-06	46.814	PiNN_hypermethylation		CDK8
[truncated: 307 more rows]
