# Supplementary material for: Epigenome-wide skeletal muscle DNA methylation profiles at the background of distinct metabolic types and ryanodine receptor variation in pigs
Source: BMC Genomics. 2019 Jun 13;20:492. doi: 10.1186/s12864-019-5880-1 (PMC6567458; doi:10.1186/s12864-019-5880-1)
Supplement: Supplementary file 7 — CpG sites significant at FDR < 5% and different in methylation level > 25% between Duroc and PiPP (XLSX 179 kb) [file 12864_2019_5880_MOESM7_ESM.xlsx]

## Sheet: Sheet1
Additional file 7
CpG sites significant at FDR < 5% and different in methylation level > 25% between Duroc and PiPP
							CpGs location
cg_name	chr	CpGposition	pvalue_Duroc_PiPP	qvalue_Duroc_PiPP	methdiff_Duroc_PiPP	methylation	exon of gene	introns of gene	TSS or in promoter regions with distance 2kb
37528	2	2134397	3.4783e-31	5.2771e-27	-98.5294	PiPP_hypomethylation		CARS
67818	2	147240545	1.1331e-29	1.174e-25	-96.7213	PiPP_hypomethylation
399443	16	72236655	1.6983e-26	1.1452e-22	-95.6522	PiPP_hypomethylation		FAM173B
83588	3	22720255	7.2756e-37	5.1512e-32	-95.4545	PiPP_hypomethylation
250165	8	86511930	3.943e-29	3.8068e-25	-95.122	PiPP_hypomethylation		TBC1D9
415499	17	58446524	1.3939e-22	4.9345e-19	-94.7368	PiPP_hypomethylation
394734	16	4236314	4.6147e-31	6.1261e-27	-94.5205	PiPP_hypomethylation		ANKH
158686	6	875386	4.0982e-22	1.329e-18	-94.1176	PiPP_hypomethylation		GALNS
246610	8	41596852	6.2765e-35	2.1618e-30	-94.1176	PiPP_hypomethylation
30540	1	273421510	1.0508e-32	2.0291e-28	-93.75	PiPP_hypomethylation
250192	8	86802700	1.7798e-20	4.4214e-17	-93.1818	PiPP_hypomethylation
347987	13	206185697	8.6052e-31	1.0969e-26	-92.8571	PiPP_hypomethylation		PKNOX1
230240	7	88868947	5.1195e-33	1.1446e-28	-92.5	PiPP_hypomethylation			SPTB
37243	2	2033932	6.1719e-33	1.3109e-28	-92.4554	PiPP_hypomethylation		SLC22A18	SLC22A18
155735	5	88411817	8.3614e-42	1.184e-36	-92.233	PiPP_hypomethylation
395452	16	22971915	2.218e-18	3.9925e-15	-91.8168	PiPP_hypomethylation
365356	14	75287471	2.1604e-21	6.3733e-18	-91.6667	PiPP_hypomethylation		MICU1
160046	6	1421132	9.6665e-19	1.8414e-15	-91.1765	PiPP_hypomethylation
61830	2	88107800	4.6922e-33	1.1074e-28	-90.18	PiPP_hypomethylation
399444	16	72236656	7.8151e-25	4.3115e-21	-89.2857	PiPP_hypomethylation
415908	17	58870874	2.8258e-24	1.4291e-20	-89.0909	PiPP_hypomethylation
429081	18	13480209	2.1432e-25	1.2823e-21	-88.2064	PiPP_hypomethylation
250143	8	86233260	7.5751e-17	1.0798e-13	-87.8788	PiPP_hypomethylation
365159	14	74265674	1.6286e-16	2.2033e-13	-87.8049	PiPP_hypomethylation
373584	14	137274763	3.6121e-31	5.2911e-27	-87.7856	PiPP_hypomethylation
37527	2	2134395	7.498e-23	2.8956e-19	-87.1014	PiPP_hypomethylation		CARS
351742	13	208221185	9.6261e-22	3.029e-18	-86.3636	PiPP_hypomethylation
230646	7	92762599	9.3922e-20	2.1223e-16	-86.2847	PiPP_hypomethylation
74738	3	1990836	8.0905e-24	3.7768e-20	-85.8974	PiPP_hypomethylation
349539	13	207138988	3.4898e-22	1.1404e-18	-85.7143	PiPP_hypomethylation
424855	18	2271017	1.5231e-27	1.2208e-23	-85.0746	PiPP_hypomethylation
64183	2	135492983	1.5362e-26	1.0525e-22	-85.0543	PiPP_hypomethylation
20108	1	226683128	2.2824e-21	6.641e-18	-84.8841	PiPP_hypomethylation
276629	10	23070634	9.342e-24	4.2672e-20	-84.5412	PiPP_hypomethylation
193847	6	75647416	8.779e-31	1.0969e-26	-84.539	PiPP_hypomethylation	SDHB
48376	2	41369220	2.7883e-22	9.4758e-19	-84.375	PiPP_hypomethylation
8664	1	74922484	1.0619e-17	1.7553e-14	-84.3447	PiPP_hypomethylation
101099	3	108134141	8.0462e-21	2.123e-17	-83.4513	PiPP_hypomethylation			EHD3
74734	3	1990802	7.7317e-23	2.959e-19	-83.3333	PiPP_hypomethylation
415427	17	58404123	6.5681e-18	1.1251e-14	-83.3333	PiPP_hypomethylation
61829	2	88107797	5.3948e-27	3.8195e-23	-83.2094	PiPP_hypomethylation
83642	3	22825202	1.3712e-19	2.9568e-16	-83.1818	PiPP_hypomethylation		COG7
155361	5	84836090	2.4699e-18	4.3717e-15	-82.1458	PiPP_hypomethylation
134534	5	2869239	4.3472e-31	5.9571e-27	-82	PiPP_hypomethylation
242648	8	3923554	3.0639e-19	6.2877e-16	-81.9163	PiPP_hypomethylation
405081	17	9342458	1.9979e-16	2.6523e-13	-81.8182	PiPP_hypomethylation
64226	2	135632398	1.0506e-23	4.649e-20	-81.8182	PiPP_hypomethylation		FSTL4
162288	6	3257937	4.1842e-21	1.1617e-17	-81.4574	PiPP_hypomethylation	GSE1
280004	10	44661945	1.9257e-21	5.7205e-18	-81.4103	PiPP_hypomethylation
103927	3	124970809	1.2016e-20	3.075e-17	-81.3342	PiPP_hypomethylation
365243	14	74655292	2.5077e-21	7.1979e-18	-81.1544	PiPP_hypomethylation
347578	13	205878354	7.3925e-23	2.8811e-19	-81.126	PiPP_hypomethylation	SLC37A1
242234	8	3416353	2.1124e-20	5.1871e-17	-80.6452	PiPP_hypomethylation		SORCS2
231206	7	96594269	1.0419e-23	4.649e-20	-80.3279	PiPP_hypomethylation		PAPLN
40496	2	5016547	1.1665e-30	1.3765e-26	-80.2421	PiPP_hypomethylation			CABP2
367850	14	107053802	1.3144e-23	5.6978e-20	-80	PiPP_hypomethylation
347988	13	206185726	1.6121e-23	6.8482e-20	-80	PiPP_hypomethylation		PKNOX1
434125	18	50006792	7.9545e-22	2.5217e-18	-79.6875	PiPP_hypomethylation		IGFBP1
37721	2	2336656	5.8438e-16	7.4774e-13	-79.6112	PiPP_hypomethylation	NADSYN1
155815	5	88611354	1.0959e-17	1.7974e-14	-79.0293	PiPP_hypomethylation		TMCC3
349725	13	207215357	9.4034e-23	3.5351e-19	-78.5714	PiPP_hypomethylation		TRPM2
368512	14	110655436	1.8723e-21	5.6012e-18	-77.9221	PiPP_hypomethylation
415910	17	58870883	9.4586e-14	8.406e-11	-77.8256	PiPP_hypomethylation
284826	10	68158703	6.416e-22	2.0493e-18	-77.6984	PiPP_hypomethylation
242683	8	3938777	1.9687e-18	3.5893e-15	-77.4648	PiPP_hypomethylation
233555	7	115114702	1.8186e-18	3.33e-15	-77.027	PiPP_hypomethylation
74730	3	1990139	7.136e-19	1.3842e-15	-76.9943	PiPP_hypomethylation		AMZ1
64454	2	136751415	2.9666e-19	6.1176e-16	-76.9608	PiPP_hypomethylation
266620	9	71583446	4.7549e-15	5.2739e-12	-76.9231	PiPP_hypomethylation
230039	7	87783633	7.0152e-17	1.0171e-13	-76.8105	PiPP_hypomethylation
80372	3	11507507	1.5473e-18	2.8703e-15	-76.4871	PiPP_hypomethylation
272647	9	137857263	1.1413e-28	1.054e-24	-76.4706	PiPP_hypomethylation
74737	3	1990835	3.2658e-22	1.0839e-18	-76.0563	PiPP_hypomethylation		AMZ1
162305	6	3262424	4.4575e-19	8.8484e-16	-75.9497	PiPP_hypomethylation		GSE1
44472	2	9624643	2.7614e-19	5.7223e-16	-75.5556	PiPP_hypomethylation
271964	9	136304762	3.9434e-16	5.1386e-13	-75	PiPP_hypomethylation
348418	13	206470867	2.8459e-16	3.743e-13	-74.9803	PiPP_hypomethylation
164588	6	8833159	1.2469e-14	1.2763e-11	-74.4459	PiPP_hypomethylation
74733	3	1990801	2.4606e-21	7.1108e-18	-74.2857	PiPP_hypomethylation		AMZ1
162269	6	3250089	5.5375e-11	3.17027e-08	-74.2424	PiPP_hypomethylation	GINS2
162328	6	3273455	6.2545e-13	4.9478e-10	-74.0761	PiPP_hypomethylation
276630	10	23079753	7.0125e-17	1.0171e-13	-74.0741	PiPP_hypomethylation
318071	12	35853743	1.7878e-14	1.7719e-11	-73.9681	PiPP_hypomethylation
31598	1	274095947	4.4362e-21	1.2119e-17	-73.913	PiPP_hypomethylation
365903	14	80799503	1.1629e-19	2.573e-16	-73.8619	PiPP_hypomethylation
278234	10	26392759	9.6364e-15	1.0133e-11	-73.7658	PiPP_hypomethylation
118149	4	59550512	1.345e-19	2.9301e-16	-73.7554	PiPP_hypomethylation
265056	9	63387041	4.3635e-33	1.0904e-28	-73.6408	PiPP_hypomethylation
179116	6	55151304	4.4115e-14	4.1461e-11	-73.4929	PiPP_hypomethylation		MYH14
180023	6	56014517	1.615e-10	8.30576e-08	-73.2639	PiPP_hypomethylation
353679	14	10515271	7.5039e-21	1.9923e-17	-73.1707	PiPP_hypomethylation
58677	2	77228199	3.0382e-21	8.6044e-18	-72.7917	PiPP_hypomethylation
86091	3	34885031	6.1142e-17	8.9874e-14	-72.7887	PiPP_hypomethylation
113335	4	2766724	1.499e-15	1.8024e-12	-72.7273	PiPP_hypomethylation
74943	3	2803154	1.6183e-14	1.6214e-11	-72.6674	PiPP_hypomethylation
415971	17	58944674	3.1655e-20	7.6841e-17	-72.6237	PiPP_hypomethylation
265688	9	64847527	5.3214e-18	9.152e-15	-72.4444	PiPP_hypomethylation
158707	6	883541	6.0545e-11	3.42932e-08	-72.2222	PiPP_hypomethylation		GALNS
328950	12	60687352	1.3683e-15	1.6607e-12	-72.2199	PiPP_hypomethylation		TOM1L2
167058	6	27263162	9.165e-24	4.2319e-20	-71.831	PiPP_hypomethylation
419444	17	62013172	1.502e-15	1.8024e-12	-71.7209	PiPP_hypomethylation
57501	2	76412407	1.4278e-14	1.4455e-11	-71.5618	PiPP_hypomethylation
424773	18	2169279	1.0787e-13	9.4482e-11	-71.3617	PiPP_hypomethylation
121337	4	83933983	9.2421e-20	2.0995e-16	-71.1144	PiPP_hypomethylation		GPA33
373452	14	137078126	1.7537e-16	2.365e-13	-70.966	PiPP_hypomethylation		CLRN3
258840	9	11212395	1.4368e-17	2.3208e-14	-70.7274	PiPP_hypomethylation		CAPN5
353976	14	13686393	2.6991e-16	3.5609e-13	-70.6872	PiPP_hypomethylation
149855	5	40179177	1.3948e-14	1.4175e-11	-70.6573	PiPP_hypomethylation
281917	10	58996493	6.6299e-15	7.1121e-12	-70.5724	PiPP_hypomethylation
344880	13	195976078	1.3977e-15	1.6916e-12	-70.2857	PiPP_hypomethylation	URB1
194063	6	76183034	8.7389e-13	6.7009e-10	-70	PiPP_hypomethylation
164579	6	8727456	8.3201e-15	8.814e-12	-69.7976	PiPP_hypomethylation
386839	15	121505628	1.5345e-19	3.2593e-16	-69.7077	PiPP_hypomethylation
244431	8	11732097	6.9664e-18	1.1838e-14	-69.6205	PiPP_hypomethylation
111316	4	1276667	7.9933e-16	1.0046e-12	-69.4915	PiPP_hypomethylation
230450	7	91308007	4.903e-13	3.9225e-10	-69.4359	PiPP_hypomethylation
414551	17	57013904	6.3081e-13	4.9809e-10	-69.3675	PiPP_hypomethylation	CASS4
207700	6	165734472	1.0451e-19	2.3489e-16	-69.3333	PiPP_hypomethylation
256664	9	5783794	4.7151e-20	1.1253e-16	-69.0957	PiPP_hypomethylation		TRIM21	TRIM21
273645	10	5153683	9.3131e-18	1.5637e-14	-69.0617	PiPP_hypomethylation
214096	7	2419246	1.0572e-14	1.0953e-11	-68.7598	PiPP_hypomethylation
146624	5	39916819	6.5004e-16	8.243e-13	-68.741	PiPP_hypomethylation
311350	12	15040883	3.9855e-10	1.90876e-07	-68.6411	PiPP_hypomethylation		SCN4A
286673	11	1006717	1.6848e-18	3.0984e-15	-68.5973	PiPP_hypomethylation		IFT88
314086	12	21534151	4.6077e-11	2.69239e-08	-68.583	PiPP_hypomethylation
101193	3	108626856	5.1345e-15	5.636e-12	-68.2684	PiPP_hypomethylation
113542	4	3163871	1.7206e-15	2.0474e-12	-68.254	PiPP_hypomethylation
205650	6	158712186	1.7776e-15	2.1035e-12	-68.2003	PiPP_hypomethylation
415840	17	58833122	1.2361e-15	1.5133e-12	-68.1429	PiPP_hypomethylation
110851	4	1055770	2.0328e-15	2.3834e-12	-68.0916	PiPP_hypomethylation		ZC3H3
161051	6	2458883	7.5102e-14	6.7881e-11	-67.8322	PiPP_hypomethylation
245769	8	32901342	2.3914e-10	1.18954e-07	-67.2921	PiPP_hypomethylation
257904	9	8412812	1.5112e-16	2.0511e-13	-66.9346	PiPP_hypomethylation	C2CD3
353975	14	13686390	3.8423e-14	3.6353e-11	-66.7391	PiPP_hypomethylation
257930	9	8610189	4.6767e-19	9.2404e-16	-66.6667	PiPP_hypomethylation
259218	9	13621619	6.0797e-13	4.8184e-10	-66.6667	PiPP_hypomethylation
244070	8	9039566	6.2356e-15	6.7403e-12	-66.4869	PiPP_hypomethylation
128968	4	126156621	7.2732e-12	4.82767e-09	-66.4785	PiPP_hypomethylation
425975	18	3315558	5.039e-16	6.5063e-13	-66.2698	PiPP_hypomethylation		DPP6
154289	5	73928293	2.7459e-15	3.1526e-12	-66.0441	PiPP_hypomethylation
256269	9	3265910	1.252e-10	6.57447e-08	-65.8537	PiPP_hypomethylation			TRIM3
175246	6	51584334	2.1849e-15	2.5429e-12	-65.6716	PiPP_hypomethylation		TRAPPC6A
168776	6	34329352	1.9902e-17	3.1481e-14	-65.625	PiPP_hypomethylation
29683	1	272877891	5.4925e-15	5.9827e-12	-65.5797	PiPP_hypomethylation		ABO
204099	6	144540347	1.3622e-12	1.01343e-09	-65.4545	PiPP_hypomethylation
104894	3	126731069	1.0848e-12	8.1704e-10	-65.4316	PiPP_hypomethylation
41581	2	6158277	1.2602e-11	7.99019e-09	-65.2814	PiPP_hypomethylation
204962	6	153088442	1.193e-15	1.4689e-12	-65.2411	PiPP_hypomethylation		FGGY
36912	2	1899290	2.9392e-12	2.08442e-09	-64.9886	PiPP_hypomethylation		KCNQ1
147066	5	40000647	1.73e-25	1.0499e-21	-64.9833	PiPP_hypomethylation
392077	15	139003024	1.23e-13	1.0641e-10	-64.9677	PiPP_hypomethylation		NDUFA10
125935	4	107540514	1.6001e-14	1.6069e-11	-64.9351	PiPP_hypomethylation		SLC16A1
224045	7	48162451	1.1818e-11	7.51546e-09	-64.8305	PiPP_hypomethylation	RASGRF1
210519	6	169954524	1.3761e-11	8.67329e-09	-64.7147	PiPP_hypomethylation
390064	15	137203364	3.4333e-17	5.2844e-14	-64.4609	PiPP_hypomethylation
408609	17	33471925	2.3203e-10	1.15824e-07	-64.4258	PiPP_hypomethylation
278334	10	26740206	6.7772e-12	4.53382e-09	-64.2857	PiPP_hypomethylation
366885	14	92208688	1.5509e-11	9.70326e-09	-64.2422	PiPP_hypomethylation
219265	7	26356153	1.332e-11	8.43271e-09	-64.2308	PiPP_hypomethylation
416382	17	59270739	1.0943e-10	5.83998e-08	-64.2236	PiPP_hypomethylation
42368	2	6838145	3.791e-19	7.5821e-16	-64.1975	PiPP_hypomethylation
178801	6	54819222	4.0549e-17	6.1519e-14	-64.023	PiPP_hypomethylation
249634	8	80814420	3.2355e-13	2.6689e-10	-63.8298	PiPP_hypomethylation
424924	18	2377991	3.283e-13	2.6976e-10	-63.7931	PiPP_hypomethylation
275923	10	18453426	7.5152e-12	4.95732e-09	-63.5849	PiPP_hypomethylation
423459	18	1063024	2.2861e-13	1.9231e-10	-63.4138	PiPP_hypomethylation		PTPRN2
270450	9	130926290	1.3797e-20	3.5097e-17	-63.3333	PiPP_hypomethylation
23339	1	257702618	7.4757e-14	6.7713e-11	-63.2263	PiPP_hypomethylation		ASTN2
276096	10	19716657	2.656e-15	3.0577e-12	-63.1579	PiPP_hypomethylation
370711	14	124682153	1.14258e-08	4.15205e-06	-63.0556	PiPP_hypomethylation
290244	11	5599725	1.0018e-13	8.8113e-11	-63.0081	PiPP_hypomethylation		PAN3
256662	9	5783768	4.2446e-15	4.7576e-12	-62.9596	PiPP_hypomethylation		TRIM21	TRIM21
245768	8	32901324	3.90833e-09	1.54158e-06	-62.9268	PiPP_hypomethylation
25400	1	268056088	3.025e-12	2.14171e-09	-62.8788	PiPP_hypomethylation		FAM129B
311471	12	15361668	7.4896e-12	4.94811e-09	-62.8766	PiPP_hypomethylation		KCNH6
86006	3	34093691	3.6494e-14	3.4759e-11	-62.7742	PiPP_hypomethylation
75224	3	3196649	1.8507e-12	1.35261e-09	-62.7703	PiPP_hypomethylation		SDK1
8440	1	73233398	1.0046e-10	5.42286e-08	-62.3958	PiPP_hypomethylation
164697	6	9449879	1.7347e-14	1.7258e-11	-62.2596	PiPP_hypomethylation
216005	7	7796409	6.2894e-14	5.7581e-11	-62.175	PiPP_hypomethylation
402336	16	78996939	1.5061e-12	1.11465e-09	-61.9726	PiPP_hypomethylation
240387	8	1989649	3.9286e-13	3.1971e-10	-61.9697	PiPP_hypomethylation	RGS12
149445	5	40160242	3.3292e-26	2.1758e-22	-61.526	PiPP_hypomethylation
278548	10	28117626	1.8282e-11	1.13212e-08	-61.3651	PiPP_hypomethylation
143944	5	19259843	1.4486e-16	1.9787e-13	-61.25	PiPP_hypomethylation		HOXC4
146692	5	39919744	1.3477e-13	1.1473e-10	-61.188	PiPP_hypomethylation
424920	18	2377276	1.0556e-16	1.48e-13	-61.1206	PiPP_hypomethylation
175420	6	51693494	1.9431e-16	2.5958e-13	-61.1111	PiPP_hypomethylation		MARK4
329301	12	60786492	1.8573e-16	2.4968e-13	-61.0075	PiPP_hypomethylation
256665	9	5783795	1.8223e-12	1.33471e-09	-61.0063	PiPP_hypomethylation			TRIM21
94844	3	49153760	4.39281e-09	1.71516e-06	-61	PiPP_hypomethylation		NCK2
256663	9	5783769	2.338e-10	1.16573e-07	-60.8083	PiPP_hypomethylation			TRIM21
278435	10	27238428	2.6134e-11	1.57678e-08	-60.747	PiPP_hypomethylation		C9orf3
223749	7	46856331	1.5397e-10	7.95721e-08	-60.7447	PiPP_hypomethylation
415694	17	58670004	2.5226e-10	1.24749e-07	-60.5882	PiPP_hypomethylation		APCDD1L	APCDD1L
110912	4	1084760	2.5381e-10	1.2537e-07	-60.5069	PiPP_hypomethylation
127690	4	121956912	1.4016e-10	7.3146e-08	-60.5	PiPP_hypomethylation
84491	3	27131809	8.1087e-12	5.31575e-09	-60.4743	PiPP_hypomethylation
39708	2	4133869	5.1628e-16	6.646e-13	-60.4651	PiPP_hypomethylation
92751	3	41391190	2.9966e-11	1.79293e-08	-60.4167	PiPP_hypomethylation
198071	6	88704887	3.4102e-10	1.65374e-07	-60.3611	PiPP_hypomethylation
28640	1	271989107	2.4049e-15	2.7837e-12	-60.3448	PiPP_hypomethylation
426014	18	3471592	1.2341e-14	1.2663e-11	-60.3355	PiPP_hypomethylation		DPP6
287769	11	2245730	7.4227e-17	1.0617e-13	-60.2728	PiPP_hypomethylation
392042	15	138988146	2.6168e-11	1.57678e-08	-60.1218	PiPP_hypomethylation
238984	8	998682	1.3509e-11	8.5269e-09	-59.9048	PiPP_hypomethylation
137031	5	4918628	3.6763e-13	3.0033e-10	-59.7561	PiPP_hypomethylation		PARVB
174362	6	49985699	4.4134e-18	7.6524e-15	-59.7015	PiPP_hypomethylation
415305	17	58083695	5.024e-10	2.35567e-07	-59.6037	PiPP_hypomethylation
6803	1	41265754	1.6667e-14	1.662e-11	-59.504	PiPP_hypomethylation
261022	9	41220775	2.4206e-12	1.73994e-09	-59.3521	PiPP_hypomethylation
175555	6	51813748	9.8889e-14	8.7336e-11	-59.2593	PiPP_hypomethylation
142325	5	15774872	2.724e-10	1.34089e-07	-59.2189	PiPP_hypomethylation
242312	8	3527757	8.9939e-15	9.5042e-12	-58.9558	PiPP_hypomethylation
363033	14	55286358	4.3304e-13	3.5039e-10	-58.9161	PiPP_hypomethylation
415455	17	58432457	1.4551e-11	9.13938e-09	-58.8235	PiPP_hypomethylation
65152	2	137992822	7.1571e-10	3.2552e-07	-58.7333	PiPP_hypomethylation
164597	6	8905602	4.8174e-11	2.80334e-08	-58.7262	PiPP_hypomethylation
296284	11	73943416	5.4554e-10	2.52724e-07	-58.5811	PiPP_hypomethylation
367943	14	107799744	6.4312e-11	3.62818e-08	-58.5246	PiPP_hypomethylation
83338	3	22004720	7.3331e-11	4.08811e-08	-58.4998	PiPP_hypomethylation
31620	1	274147703	3.2445e-15	3.7051e-12	-58.4906	PiPP_hypomethylation
20982	1	238134662	3.06388e-09	1.22904e-06	-58.4615	PiPP_hypomethylation
101095	3	108129954	4.23144e-09	1.65672e-06	-58.4041	PiPP_hypomethylation
413954	17	52975679	1.6772e-13	1.4165e-10	-58.1818	PiPP_hypomethylation
378567	15	5991124	1.2339e-13	1.0654e-10	-58.0025	PiPP_hypomethylation
390952	15	138124992	8.0924e-11	4.45148e-08	-57.7586	PiPP_hypomethylation
204963	6	153088478	3.8097e-12	2.65313e-09	-57.5749	PiPP_hypomethylation		FGGY
271425	9	134713468	3.3556e-12	2.36396e-09	-57.5694	PiPP_hypomethylation
36908	2	1898205	1.5959e-13	1.3509e-10	-57.4074	PiPP_hypomethylation		KCNQ1
117928	4	56051002	7.8837e-11	4.35508e-08	-57.3718	PiPP_hypomethylation
390871	15	137976027	1.8531e-12	1.35261e-09	-57.3294	PiPP_hypomethylation
162164	6	3156878	2.6356e-12	1.89127e-09	-57.3068	PiPP_hypomethylation
134518	5	2848670	8.4445e-13	6.487e-10	-57.1429	PiPP_hypomethylation		CERK
38001	2	2595358	1.4291e-14	1.4455e-11	-57.113	PiPP_hypomethylation		SHANK2
425006	18	2487395	6.7894e-12	4.53485e-09	-57.0896	PiPP_hypomethylation
327870	12	60077265	3.4959e-12	2.45465e-09	-57.0707	PiPP_hypomethylation
394556	16	3331978	3.7616e-10	1.80761e-07	-56.993	PiPP_hypomethylation
162491	6	3393796	1.2247e-17	2.001e-14	-56.962	PiPP_hypomethylation
367847	14	107038569	3.2262e-12	2.28036e-09	-56.851	PiPP_hypomethylation		SORBS1
210314	6	169755722	1.0306e-10	5.55596e-08	-56.7614	PiPP_hypomethylation
313120	12	19586783	4.3182e-10	2.05649e-07	-56.6971	PiPP_hypomethylation
293135	11	23261945	3.6696e-11	2.17112e-08	-56.6819	PiPP_hypomethylation		ENOX1
142999	5	17425167	4.0019e-11	2.36118e-08	-56.681	PiPP_hypomethylation
168726	6	34207677	8.2265e-15	8.7366e-12	-56.6667	PiPP_hypomethylation
308700	12	5607058	7.0407e-08	2.16577e-05	-56.6239	PiPP_hypomethylation
433269	18	46557552	5.2672e-12	3.57522e-09	-56.4909	PiPP_hypomethylation
194519	6	77497081	4.75395e-08	1.52071e-05	-56.477	PiPP_hypomethylation
408768	17	34365155	1.35362e-08	4.82843e-06	-56.4626	PiPP_hypomethylation		ANGPT4
163255	6	4178200	3.1334e-13	2.5947e-10	-56.3101	PiPP_hypomethylation
210313	6	169755721	1.7602e-10	8.98734e-08	-56.2821	PiPP_hypomethylation		EDN2
63153	2	123041610	2.3597e-11	1.43818e-08	-56.2358	PiPP_hypomethylation
117862	4	54911595	1.3e-13	1.1157e-10	-56.2352	PiPP_hypomethylation
223428	7	42497176	7.7437e-12	5.09223e-09	-56.1804	PiPP_hypomethylation
405395	17	11308016	6.3833e-14	5.8315e-11	-56.0606	PiPP_hypomethylation		IKBKB
390075	15	137226860	6.99872e-08	2.15442e-05	-56.0606	PiPP_hypomethylation
294909	11	63832825	1.0767e-10	5.77157e-08	-56.0185	PiPP_hypomethylation
329302	12	60786493	8.3951e-13	6.4607e-10	-55.9606	PiPP_hypomethylation		RAI1
75913	3	3827511	2.3328e-18	4.1535e-15	-55.9524	PiPP_hypomethylation		WIPI2
385893	15	116145695	1.6704e-09	6.99107e-07	-55.9441	PiPP_hypomethylation
38591	2	3021983	6.0674e-12	4.0847e-09	-55.8405	PiPP_hypomethylation
361080	14	49514071	1.7396e-12	1.27853e-09	-55.6341	PiPP_hypomethylation
403509	16	79392307	1.041e-10	5.60465e-08	-55.468	PiPP_hypomethylation
248390	8	71473411	2.56e-11	1.54696e-08	-55.375	PiPP_hypomethylation
426873	18	5523118	8.0555e-14	7.2347e-11	-55.3571	PiPP_hypomethylation
374886	14	139552165	1.8806e-10	9.52214e-08	-55.3571	PiPP_hypomethylation
290320	11	5777739	2.7101e-12	1.94139e-09	-55.2676	PiPP_hypomethylation		FLT1
216854	7	12220752	3.2559e-14	3.1506e-11	-55.2239	PiPP_hypomethylation
64366	2	136440215	1.3958e-08	4.96186e-06	-55.1579	PiPP_hypomethylation		TCF7
392256	15	139323564	8.57261e-09	3.18608e-06	-55.1184	PiPP_hypomethylation
360724	14	48472709	8.3959e-11	4.57845e-08	-55.0725	PiPP_hypomethylation
79187	3	9471300	3.2689e-13	2.6912e-10	-54.8214	PiPP_hypomethylation
296909	11	76606711	7.19166e-08	2.20741e-05	-54.8002	PiPP_hypomethylation
110617	4	977632	1.58122e-08	5.58364e-06	-54.6768	PiPP_hypomethylation		EEF1D
79188	3	9471312	2.2299e-12	1.61652e-09	-54.6299	PiPP_hypomethylation
326427	12	57818232	9.3649e-12	6.0552e-09	-54.6275	PiPP_hypomethylation
38103	2	2710215	3.83945e-07	0.00010303	-54.4715	PiPP_hypomethylation
86703	3	37732350	1.192e-10	6.28254e-08	-54.386	PiPP_hypomethylation
413762	17	52458326	1.521e-12	1.12372e-09	-54.3744	PiPP_hypomethylation
367688	14	105052433	3.9371e-12	2.73734e-09	-54.2821	PiPP_hypomethylation			PDE6C
292944	11	21977937	2.97939e-08	9.88797e-06	-54.2328	PiPP_hypomethylation
114513	4	7718473	1.1615e-09	5.0195e-07	-54.231	PiPP_hypomethylation
96850	3	63559012	1.29562e-06	0.00031078	-54.1353	PiPP_hypomethylation
250567	8	102148401	1.31956e-08	4.74244e-06	-54.1155	PiPP_hypomethylation
85043	3	30677102	6.9952e-11	3.92552e-08	-54.0559	PiPP_hypomethylation
242900	8	4299894	4.9697e-15	5.4693e-12	-54.0541	PiPP_hypomethylation		PPP2R2C
311755	12	16836351	2.2292e-11	1.36259e-08	-54.0389	PiPP_hypomethylation
129009	4	126495909	4.8703e-14	4.5371e-11	-53.9683	PiPP_hypomethylation
280020	10	44891805	7.94285e-09	2.97022e-06	-53.9465	PiPP_hypomethylation
6816	1	42221799	6.9387e-19	1.3521e-15	-53.9333	PiPP_hypomethylation
424964	18	2460555	5.17286e-08	1.646e-05	-53.933	PiPP_hypomethylation
314065	12	21456969	2.15557e-09	8.87305e-07	-53.9007	PiPP_hypomethylation			KRTAP3-1
396491	16	43031997	1.81531e-09	7.55293e-07	-53.8706	PiPP_hypomethylation
163819	6	6396865	1.1009e-14	1.1351e-11	-53.8462	PiPP_hypomethylation
111125	4	1179184	6.113e-10	2.81348e-07	-53.7566	PiPP_hypomethylation		TOP1MT
195997	6	82145896	6.4246e-10	2.94412e-07	-53.7292	PiPP_hypomethylation		NIPAL3
193455	6	74869613	7.9294e-13	6.1356e-10	-53.7029	PiPP_hypomethylation
65104	2	137807807	5.43e-14	5.0475e-11	-53.6232	PiPP_hypomethylation
3793	1	7479245	1.3162e-13	1.125e-10	-53.5977	PiPP_hypomethylation
173036	6	48509229	7.3542e-11	4.09449e-08	-53.5379	PiPP_hypomethylation
23383	1	259220135	6.903e-10	3.14772e-07	-53.53	PiPP_hypomethylation
366558	14	89129274	8.5883e-10	3.82028e-07	-53.4965	PiPP_hypomethylation		ARHGAP22
101796	3	111905716	8.2881e-11	4.52549e-08	-53.4483	PiPP_hypomethylation		CAD
208576	6	167344197	1.229e-11	7.80386e-09	-53.3547	PiPP_hypomethylation			IPO13
233821	7	116137022	1.20523e-09	5.19785e-07	-53.3333	PiPP_hypomethylation
64212	2	135560791	3.1549e-14	3.0598e-11	-53.2915	PiPP_hypomethylation		FSTL4
390827	15	137938113	1.61906e-08	5.70302e-06	-53.2895	PiPP_hypomethylation		ASB1
110569	4	966949	1.47382e-09	6.24213e-07	-53.2208	PiPP_hypomethylation
217215	7	16539225	1.3199e-12	9.8368e-10	-53.1915	PiPP_hypomethylation
153761	5	69377867	4.17474e-09	1.63754e-06	-53.1197	PiPP_hypomethylation		CACNA1C
389463	15	135625140	3.774e-15	4.2867e-12	-53.096	PiPP_hypomethylation		AGAP1
204132	6	144900750	1.00303e-08	3.66688e-06	-53.0822	PiPP_hypomethylation
374791	14	139328762	1.1813e-11	7.51546e-09	-53.0449	PiPP_hypomethylation
155230	5	81911070	7.51657e-09	2.82074e-06	-53.0264	PiPP_hypomethylation
84459	3	26929466	1.51377e-09	6.39224e-07	-53.0169	PiPP_hypomethylation
5680	1	21951668	5.3874e-12	3.65008e-09	-53.0065	PiPP_hypomethylation		AIG1
127634	4	120801978	2.5466e-11	1.54102e-08	-53.0019	PiPP_hypomethylation
416379	17	59270690	4.10542e-07	0.00010914	-52.9483	PiPP_hypomethylation
272768	9	138456693	5.1196e-11	2.95494e-08	-52.9444	PiPP_hypomethylation
148397	5	40100484	9.32981e-07	0.00023043	-52.9334	PiPP_hypomethylation
77812	3	6431080	7.8136e-11	4.32193e-08	-52.8534	PiPP_hypomethylation	ZNF394
77285	3	5532507	3.5917e-14	3.4364e-11	-52.8436	PiPP_hypomethylation		BAIAP2L1
28889	1	272304286	4.33803e-08	1.39819e-05	-52.8195	PiPP_hypomethylation		CFAP77
371282	14	128104392	3.1178e-10	1.52062e-07	-52.5874	PiPP_hypomethylation
117864	4	54911602	8.3333e-12	5.43785e-09	-52.4153	PiPP_hypomethylation
30361	1	273326852	9.5227e-10	4.17042e-07	-52.4115	PiPP_hypomethylation		VAV2
47306	2	27613587	7.5775e-10	3.43175e-07	-52.381	PiPP_hypomethylation
156649	5	103081858	4.82283e-08	1.53927e-05	-52.3099	PiPP_hypomethylation
397772	16	52545741	6.3217e-12	4.24918e-09	-52.2529	PiPP_hypomethylation
272058	9	136388200	1.4338e-11	9.02371e-09	-52.2388	PiPP_hypomethylation
113183	4	2554900	9.873e-15	1.0356e-11	-52.1739	PiPP_hypomethylation
161508	6	2617914	7.7299e-13	5.9922e-10	-52.1364	PiPP_hypomethylation
394876	16	5822714	4.04286e-08	1.311e-05	-52.1318	PiPP_hypomethylation
272769	9	138456699	1.1512e-10	6.08254e-08	-52.0828	PiPP_hypomethylation
38065	2	2686510	1.7922e-11	1.11305e-08	-52.0513	PiPP_hypomethylation		SHANK2
42916	2	7433299	7.4751e-12	4.94619e-09	-52.009	PiPP_hypomethylation
417121	17	60723823	6.1202e-10	2.81373e-07	-51.9646	PiPP_hypomethylation
38054	2	2678018	5.0857e-11	2.93939e-08	-51.8519	PiPP_hypomethylation
16441	1	164143635	8.23881e-07	0.00020563	-51.773	PiPP_hypomethylation		MEGF11
259890	9	25929380	1.9095e-12	1.38897e-09	-51.6137	PiPP_hypomethylation
233850	7	116181930	4.8625e-11	2.82572e-08	-51.6129	PiPP_hypomethylation
129007	4	126495891	3.1057e-13	2.5818e-10	-51.5625	PiPP_hypomethylation
416017	17	58981933	1.73236e-08	6.0719e-06	-51.5556	PiPP_hypomethylation
227505	7	61058812	4.7979e-13	3.8456e-10	-51.5152	PiPP_hypomethylation
268971	9	117576351	2.84157e-07	7.79287e-05	-51.4706	PiPP_hypomethylation
38394	2	2938203	1.75408e-07	4.9976e-05	-51.4286	PiPP_hypomethylation		SHANK2
324693	12	53494325	3.23035e-08	1.06378e-05	-51.4243	PiPP_hypomethylation		SLC25A35	SLC25A35
264698	9	63373865	2.6627e-10	1.31223e-07	-51.3627	PiPP_hypomethylation
352403	14	4382492	2.74873e-09	1.1089e-06	-51.2821	PiPP_hypomethylation
162130	6	3111134	1.26484e-08	4.56123e-06	-51.2623	PiPP_hypomethylation
194847	6	78571025	6.61987e-07	0.00016915	-51.2123	PiPP_hypomethylation
316472	12	25597497	4.5135e-12	3.10253e-09	-51.1404	PiPP_hypomethylation
85899	3	33985100	5.77354e-08	1.814e-05	-51.1204	PiPP_hypomethylation			ABAT
74576	3	1871292	3.709e-12	2.59569e-09	-51.044	PiPP_hypomethylation		IQCE
146468	5	39908533	1.31865e-09	5.63551e-07	-50.9884	PiPP_hypomethylation
408767	17	34365150	1.60627e-07	4.61048e-05	-50.9615	PiPP_hypomethylation		ANGPT4
348228	13	206369958	5.1819e-10	2.42165e-07	-50.9362	PiPP_hypomethylation
85531	3	32054500	5.2488e-11	3.0213e-08	-50.8986	PiPP_hypomethylation		CLEC16A
173683	6	49067654	9.26379e-09	3.42797e-06	-50.8857	PiPP_hypomethylation
208074	6	166634788	3.19e-13	2.6364e-10	-50.7937	PiPP_hypomethylation		C1orf228
67695	2	144482880	1.90629e-08	6.58911e-06	-50.79	PiPP_hypomethylation
77592	3	6025642	4.2038e-16	5.4612e-13	-50.7463	PiPP_hypomethylation		TRRAP
86654	3	37688555	2.78013e-09	1.12051e-06	-50.7085	PiPP_hypomethylation	NUDT16L1
208776	6	167631235	1.0897e-11	6.98201e-09	-50.6944	PiPP_hypomethylation
114402	4	7084090	1.0027e-10	5.41949e-08	-50.6892	PiPP_hypomethylation
101096	3	108129973	6.74892e-07	0.00017219	-50.6374	PiPP_hypomethylation
7446	1	55776822	1.85353e-09	7.68933e-07	-50.5888	PiPP_hypomethylation		GJB7	GJB7
163548	6	4536146	2.49325e-09	1.01354e-06	-50.5455	PiPP_hypomethylation
38395	2	2938221	3.09677e-07	8.42744e-05	-50.5159	PiPP_hypomethylation		SHANK2
251659	8	123072791	2.86517e-08	9.53126e-06	-50.5042	PiPP_hypomethylation
109212	4	464791	3.57002e-09	1.41603e-06	-50.4902	PiPP_hypomethylation	DGAT1
163229	6	4150739	5.7941e-11	3.29498e-08	-50.4359	PiPP_hypomethylation
423106	18	711730	5.7721e-14	5.3189e-11	-50.4338	PiPP_hypomethylation		NCAPG2
129887	4	129529603	7.1231e-11	3.98672e-08	-50.392	PiPP_hypomethylation		CLCA1
434857	18	50828354	9.88958e-08	2.95024e-05	-50.3343	PiPP_hypomethylation
84398	3	26501385	2.46201e-09	1.00276e-06	-50.2012	PiPP_hypomethylation
84489	3	27131800	5.67064e-08	1.78571e-05	-50.1622	PiPP_hypomethylation
150520	5	43734726	4.05054e-08	1.3125e-05	-50.1388	PiPP_hypomethylation
390341	15	137620877	2.49154e-07	6.88179e-05	-50	PiPP_hypomethylation
5424	1	18329426	1.66269e-09	6.96569e-07	-50	PiPP_hypomethylation
239063	8	1022206	4.8596e-14	4.5371e-11	-50	PiPP_hypomethylation
325813	12	56019332	4.96094e-08	1.57979e-05	-49.9207	PiPP_hypomethylation
536	1	500290	1.4408e-09	6.1084e-07	-49.858	PiPP_hypomethylation
426677	18	4981659	1.68399e-06	0.00039458	-49.7866	PiPP_hypomethylation			CCT8L2
31764	1	274271234	1.22949e-06	0.00029592	-49.7533	PiPP_hypomethylation
257619	9	7637167	1.65713e-08	5.82265e-06	-49.7326	PiPP_hypomethylation
208110	6	166674352	3.4709e-08	1.13946e-05	-49.7105	PiPP_hypomethylation
358005	14	37592810	3.11956e-07	8.48349e-05	-49.7076	PiPP_hypomethylation
256072	9	3129773	9.2313e-10	4.05955e-07	-49.583	PiPP_hypomethylation
164792	6	9730942	8.1002e-11	4.45148e-08	-49.5727	PiPP_hypomethylation		WWOX
38110	2	2720645	9.2649e-10	4.07008e-07	-49.4788	PiPP_hypomethylation		SHANK2
149604	5	40167597	1.58765e-09	6.68427e-07	-49.3996	PiPP_hypomethylation
426013	18	3471585	2.96594e-08	9.85103e-06	-49.3939	PiPP_hypomethylation		DPP6
1254	1	1058908	4.57235e-06	0.00095777	-49.3878	PiPP_hypomethylation
405918	17	15570338	2.3527e-12	1.69971e-09	-49.2958	PiPP_hypomethylation
77811	3	6431079	1.4454e-10	7.52448e-08	-49.2867	PiPP_hypomethylation
129591	4	128671398	1.75285e-08	6.1336e-06	-49.2857	PiPP_hypomethylation
241291	8	2460871	7.1558e-12	4.75712e-09	-49.1994	PiPP_hypomethylation
304727	12	1847173	2.2421e-12	1.62255e-09	-49.1525	PiPP_hypomethylation
129905	4	129615861	4.2803e-15	4.7849e-12	-49.1201	PiPP_hypomethylation		ODF2L
281566	10	56947581	3.67419e-08	1.19844e-05	-49.0347	PiPP_hypomethylation
323036	12	51958354	1.67252e-09	6.99308e-07	-49.0315	PiPP_hypomethylation		ENO3	ENO3
303530	12	1398175	4.0942e-09	1.61041e-06	-48.9943	PiPP_hypomethylation
74682	3	1917557	1.36068e-07	3.96451e-05	-48.9771	PiPP_hypomethylation
105448	3	127527065	9.05343e-09	3.35891e-06	-48.9546	PiPP_hypomethylation
55612	2	72673983	9.07137e-08	2.72722e-05	-48.9041	PiPP_hypomethylation
320100	12	44084310	2.3829e-06	0.00053873	-48.89	PiPP_hypomethylation		KSR1
264930	9	63381259	2.5602e-15	2.9554e-12	-48.8675	PiPP_hypomethylation
265375	9	63394985	9.5055e-21	2.4926e-17	-48.8235	PiPP_hypomethylation
329363	12	60809889	2.95926e-06	0.00064933	-48.7682	PiPP_hypomethylation		RAI1
413950	17	52963125	2.42124e-08	8.16314e-06	-48.7414	PiPP_hypomethylation		ATP9A
162001	6	3033457	1.83897e-08	6.38238e-06	-48.7264	PiPP_hypomethylation
158207	6	686129	6.8649e-11	3.85745e-08	-48.6842	PiPP_hypomethylation
127908	4	123066437	8.6762e-12	5.63561e-09	-48.6486	PiPP_hypomethylation
84883	3	29281919	4.26158e-08	1.37773e-05	-48.6157	PiPP_hypomethylation
99639	3	93206326	1.845e-10	9.36422e-08	-48.4609	PiPP_hypomethylation
164654	6	9252044	9.25548e-06	0.00179944	-48.4029	PiPP_hypomethylation
271140	9	133342360	5.5916e-09	2.14188e-06	-48.2794	PiPP_hypomethylation
423152	18	762133	6.98098e-09	2.64075e-06	-48.2556	PiPP_hypomethylation		PTPRN2
399963	16	75374515	1.1558e-10	6.09946e-08	-48.2456	PiPP_hypomethylation
115899	4	20767931	4.87347e-09	1.88894e-06	-48.2291	PiPP_hypomethylation		EXT1
239800	8	1495930	8.3642e-10	3.7284e-07	-48.1979	PiPP_hypomethylation		FAM193A
268248	9	106604044	4.83229e-09	1.87812e-06	-48.1481	PiPP_hypomethylation
402730	16	79187851	6.90091e-08	2.12739e-05	-48.1226	PiPP_hypomethylation			SLC6A3
31477	1	274019492	2.0532e-08	7.05102e-06	-48.0867	PiPP_hypomethylation		COL5A1
87502	3	38756464	6.2638e-11	3.5384e-08	-48.0863	PiPP_hypomethylation
38072	2	2691150	3.55019e-09	1.4108e-06	-48.0769	PiPP_hypomethylation		SHANK2
239581	8	1289583	3.80709e-09	1.50304e-06	-48.0612	PiPP_hypomethylation
239657	8	1342965	1.4503e-10	7.54088e-08	-48.0606	PiPP_hypomethylation
303339	12	1349144	1.54608e-06	0.00036468	-48.0189	PiPP_hypomethylation
145763	5	35597849	5.85107e-08	1.833e-05	-47.9303	PiPP_hypomethylation
424938	18	2407551	7.22278e-07	0.00018285	-47.9254	PiPP_hypomethylation
243460	8	5384821	3.40197e-06	0.00073733	-47.8618	PiPP_hypomethylation		STK32B
346693	13	204764510	2.24762e-08	7.64452e-06	-47.8426	PiPP_hypomethylation		FAM3B
170229	6	41194998	7.98485e-09	2.9833e-06	-47.8023	PiPP_hypomethylation
68521	2	150480303	1.8725e-06	0.00043443	-47.7632	PiPP_hypomethylation		AFAP1L1
423185	18	809463	5.10056e-09	1.96977e-06	-47.7612	PiPP_hypomethylation		PTPRN2
305632	12	2600219	1.03e-05	0.00197634	-47.6244	PiPP_hypomethylation
102859	3	117189029	7.6337e-11	4.22796e-08	-47.619	PiPP_hypomethylation			TDRD15
134168	5	2593007	1.1734e-11	7.48438e-09	-47.619	PiPP_hypomethylation
218175	7	22997358	4.37666e-08	1.40957e-05	-47.4969	PiPP_hypomethylation
306457	12	3522141	2.41962e-09	9.86436e-07	-47.4716	PiPP_hypomethylation
325639	12	55496997	3.04254e-08	1.009e-05	-47.449	PiPP_hypomethylation
106982	3	131979106	7.94061e-08	2.41461e-05	-47.4234	PiPP_hypomethylation
263720	9	55856852	2.76826e-07	7.60656e-05	-47.4038	PiPP_hypomethylation
37115	2	1996515	3.13941e-09	1.25578e-06	-47.389	PiPP_hypomethylation
261331	9	43523352	7.8746e-10	3.53986e-07	-47.3684	PiPP_hypomethylation
126420	4	109570626	6.46068e-06	0.00130126	-47.3684	PiPP_hypomethylation
366980	14	96019849	2.90051e-07	7.934e-05	-47.3123	PiPP_hypomethylation		PCDH15
309380	12	6289879	6.35675e-06	0.00128351	-47.2222	PiPP_hypomethylation		CDR2L	CDR2L
160701	6	1856011	1.25373e-07	3.68321e-05	-47.2063	PiPP_hypomethylation
307050	12	4040867	7.6451e-10	3.45493e-07	-47.1905	PiPP_hypomethylation
148933	5	40131839	4.4877e-10	2.12531e-07	-47.1055	PiPP_hypomethylation
390939	15	138070101	2.25051e-08	7.64822e-06	-47.0648	PiPP_hypomethylation
65136	2	137859110	1.26546e-09	5.43003e-07	-46.9697	PiPP_hypomethylation
393895	15	140121455	2.256e-10	1.13145e-07	-46.9697	PiPP_hypomethylation
99395	3	87142367	8.06332e-07	0.00020197	-46.9477	PiPP_hypomethylation
141037	5	11007595	1.62111e-09	6.81165e-07	-46.9136	PiPP_hypomethylation		IFT27
173682	6	49067652	5.659e-08	1.78571e-05	-46.9058	PiPP_hypomethylation
118649	4	64892154	1.63451e-06	0.00038341	-46.8811	PiPP_hypomethylation
393054	15	139712975	1.73118e-07	4.93566e-05	-46.8421	PiPP_hypomethylation
402682	16	79161499	2.545e-05	0.00439677	-46.8326	PiPP_hypomethylation		LPCAT1
397813	16	52708977	4.62063e-07	0.00012169	-46.7949	PiPP_hypomethylation
354687	14	19743000	8.27994e-09	3.08811e-06	-46.7164	PiPP_hypomethylation
385346	15	106195902	4.7947e-10	2.25562e-07	-46.7087	PiPP_hypomethylation
106694	3	131646996	3.52178e-07	9.49888e-05	-46.7073	PiPP_hypomethylation
225860	7	55264259	3.06998e-08	1.01727e-05	-46.7033	PiPP_hypomethylation			PEX11A
133805	5	2116362	9.41571e-08	2.82276e-05	-46.7011	PiPP_hypomethylation
47142	2	26798327	4.80811e-08	1.53581e-05	-46.615	PiPP_hypomethylation
147606	5	40064286	1.8874e-16	2.5292e-13	-46.5517	PiPP_hypomethylation
309864	12	6908315	9.63101e-08	2.88323e-05	-46.5046	PiPP_hypomethylation
74575	3	1871291	3.18714e-08	1.052e-05	-46.3926	PiPP_hypomethylation
37355	2	2072838	8.9982e-10	3.97348e-07	-46.2759	PiPP_hypomethylation		NAP1L4
104921	3	126840676	3.0238e-11	1.80664e-08	-46.25	PiPP_hypomethylation		ADAM17
209048	6	167827659	7.77721e-09	2.91084e-06	-46.1649	PiPP_hypomethylation		SZT2
306710	12	3700893	7.3677e-11	4.09666e-08	-46.1538	PiPP_hypomethylation
250651	8	103189819	1.55131e-08	5.48714e-06	-46.1264	PiPP_hypomethylation	PRDM5		PRDM5
166329	6	18886992	1.23979e-07	3.64478e-05	-46.1216	PiPP_hypomethylation
354193	14	14689000	8.65875e-09	3.21528e-06	-46.1132	PiPP_hypomethylation	BLK		BLK
151490	5	60747862	1.57258e-09	6.6274e-07	-46.1111	PiPP_hypomethylation
94831	3	49042919	1.4624e-10	7.5946e-08	-46	PiPP_hypomethylation
429021	18	12111957	7.08688e-07	0.00017984	-45.949	PiPP_hypomethylation		DGKI
261220	9	42542865	7.9155e-11	4.36694e-08	-45.9459	PiPP_hypomethylation
280014	10	44862463	1.27468e-07	3.74217e-05	-45.865	PiPP_hypomethylation		CACNB2
408817	17	34435681	2.36261e-08	7.97815e-06	-45.8547	PiPP_hypomethylation		FAM110A	FAM110A
259808	9	25183037	4.12916e-09	1.62266e-06	-45.7912	PiPP_hypomethylation
214136	7	2540047	5.91257e-07	0.00015278	-45.7512	PiPP_hypomethylation
403194	16	79296364	1.079e-05	0.00205543	-45.7014	PiPP_hypomethylation
349781	13	207258095	3.26052e-07	8.82221e-05	-45.6876	PiPP_hypomethylation
215095	7	4537258	7.49675e-07	0.00018923	-45.6486	PiPP_hypomethylation
315238	12	23557191	9.83046e-07	0.00024125	-45.6353	PiPP_hypomethylation
402952	16	79240834	1.0491e-10	5.63394e-08	-45.614	PiPP_hypomethylation
21545	1	240370724	1.7123e-05	0.00309925	-45.591	PiPP_hypomethylation		GABBR2
38403	2	2943573	2.64753e-09	1.07317e-06	-45.5363	PiPP_hypomethylation		SHANK2
9981	1	97853234	2.84115e-06	0.00062731	-45.4972	PiPP_hypomethylation
304812	12	1891845	3.785e-10	1.81683e-07	-45.4545	PiPP_hypomethylation
68626	2	150558070	8.325e-09	3.1022e-06	-45.4545	PiPP_hypomethylation
68506	2	150478892	4.38838e-08	1.41228e-05	-45.4001	PiPP_hypomethylation		AFAP1L1
89032	3	39710135	2.11862e-06	0.00048387	-45.3574	PiPP_hypomethylation
303740	12	1435842	2.1056e-11	1.2907e-08	-45.3333	PiPP_hypomethylation
19465	1	210089339	1.69362e-05	0.00306936	-45.3149	PiPP_hypomethylation
433681	18	48746188	3.0664e-10	1.50039e-07	-45.3102	PiPP_hypomethylation		UBE2D4
374782	14	139279709	2.23255e-08	7.59934e-06	-45.3047	PiPP_hypomethylation
266650	9	72302863	3.88399e-06	0.00083246	-45.2429	PiPP_hypomethylation		ANKIB1
300394	12	137649	5.58802e-09	2.14188e-06	-45.2381	PiPP_hypomethylation
133844	5	2210654	3.74382e-06	0.00080445	-45.2363	PiPP_hypomethylation
66730	2	142963273	5.46522e-06	0.00112266	-45.2196	PiPP_hypomethylation
366975	14	95530518	5.0064e-10	2.35001e-07	-45.2055	PiPP_hypomethylation
265158	9	63390100	9.0402e-14	8.051e-11	-45.2041	PiPP_hypomethylation
106988	3	131985158	5.57903e-06	0.00114272	-45.1389	PiPP_hypomethylation
25121	1	267384250	5.43322e-08	1.71859e-05	-45.1234	PiPP_hypomethylation
297268	11	77098313	3.83432e-05	0.00633052	-45.098	PiPP_hypomethylation
424979	18	2473649	4.42157e-08	1.42081e-05	-45.0758	PiPP_hypomethylation
165447	6	13712815	2.76051e-06	0.00061397	-45.0725	PiPP_hypomethylation
310815	12	12319436	1.89902e-07	5.371e-05	-45	PiPP_hypomethylation		AXIN2
9980	1	97853227	5.44305e-07	0.00014133	-45	PiPP_hypomethylation
119861	4	75135881	2.398e-05	0.00416995	-44.973	PiPP_hypomethylation
134166	5	2592956	7.23036e-07	0.00018294	-44.9528	PiPP_hypomethylation
77556	3	5931001	2.89776e-09	1.1657e-06	-44.9412	PiPP_hypomethylation			TRRAP
327419	12	59542577	4.69295e-07	0.00012337	-44.9275	PiPP_hypomethylation
150218	5	40199264	1.524e-10	7.88558e-08	-44.905	PiPP_hypomethylation
126974	4	110587062	1.94005e-08	6.68783e-06	-44.898	PiPP_hypomethylation
26093	1	268978564	2.00039e-05	0.0035496	-44.8732	PiPP_hypomethylation		SPTAN1
338561	13	75593375	1.2383e-05	0.00231428	-44.7964	PiPP_hypomethylation
98642	3	76885767	5.13873e-06	0.00106434	-44.7368	PiPP_hypomethylation			CEP68
257621	9	7637222	1.99876e-07	5.61565e-05	-44.7325	PiPP_hypomethylation
3638	1	7292210	1.93761e-07	5.46916e-05	-44.7059	PiPP_hypomethylation
150514	5	43734662	4.93938e-07	0.00012928	-44.6809	PiPP_hypomethylation
401902	16	78818267	1.65283e-05	0.00300057	-44.6617	PiPP_hypomethylation
307597	12	4681940	6.90182e-07	0.00017567	-44.6517	PiPP_hypomethylation
150519	5	43734717	5.76202e-08	1.8118e-05	-44.6346	PiPP_hypomethylation
403254	16	79313603	1.04182e-06	0.00025464	-44.6035	PiPP_hypomethylation
95733	3	54125750	5.15e-06	0.00106615	-44.5098	PiPP_hypomethylation
146931	5	39954377	8.0441e-11	4.43213e-08	-44.4959	PiPP_hypomethylation
110768	4	1012650	7.07963e-07	0.00017976	-44.4703	PiPP_hypomethylation	ZC3H3
214503	7	3187753	3.6714e-12	2.57368e-09	-44.4236	PiPP_hypomethylation		LYRM4
401552	16	78486701	2.0815e-10	1.04893e-07	-44.2857	PiPP_hypomethylation
94132	3	45913773	3.46729e-06	0.00074996	-44.2439	PiPP_hypomethylation
220394	7	30550852	9.39492e-08	2.81851e-05	-44.2411	PiPP_hypomethylation
266648	9	72302856	2.43782e-06	0.00054939	-44.2308	PiPP_hypomethylation		ANKIB1
290522	11	6198136	1.83531e-05	0.00328966	-44.2021	PiPP_hypomethylation	MTUS2		MTUS2
86428	3	37350378	4.79343e-06	0.00100013	-44.1667	PiPP_hypomethylation
163470	6	4496136	6.54029e-07	0.00016757	-44.1591	PiPP_hypomethylation		HSDL1
104922	3	126840703	2.5641e-10	1.2651e-07	-44.1558	PiPP_hypomethylation		ADAM17
389132	15	134959201	1.42071e-09	6.03526e-07	-44.1224	PiPP_hypomethylation
171864	6	46813960	2.04801e-06	0.00046976	-44.108	PiPP_hypomethylation
350617	13	207692355	6.87308e-08	2.12035e-05	-44.0784	PiPP_hypomethylation
367942	14	107799686	1.49433e-06	0.00035365	-44.0731	PiPP_hypomethylation
17049	1	166597043	5.22784e-08	1.65856e-05	-44.0658	PiPP_hypomethylation
147654	5	40065731	2.4875e-11	1.51176e-08	-43.956	PiPP_hypomethylation
115768	4	19042885	9.49609e-09	3.49263e-06	-43.9024	PiPP_hypomethylation
77595	3	6025661	4.4549e-13	3.5979e-10	-43.8596	PiPP_hypomethylation		TRRAP
425768	18	2945961	3.735e-08	1.21582e-05	-43.75	PiPP_hypomethylation
161052	6	2458884	8.3689e-06	0.00164135	-43.75	PiPP_hypomethylation
148934	5	40131845	2.77077e-08	9.24617e-06	-43.7174	PiPP_hypomethylation
164796	6	9754140	3.22105e-06	0.00069991	-43.7095	PiPP_hypomethylation
344879	13	195976074	9.16289e-07	0.00022657	-43.7015	PiPP_hypomethylation	URB1
218739	7	23981577	1.84808e-06	0.00043051	-43.6633	PiPP_hypomethylation		EHMT2
68658	2	150575647	7.58377e-06	0.00150263	-43.6508	PiPP_hypomethylation
30106	1	273149763	5.01551e-06	0.00104136	-43.6311	PiPP_hypomethylation	ADAMTSL2
141404	5	12936158	1.05662e-05	0.00201915	-43.6275	PiPP_hypomethylation
423151	18	762116	2.91061e-06	0.00063965	-43.5857	PiPP_hypomethylation
345106	13	196761295	2.7804e-12	1.98175e-09	-43.5484	PiPP_hypomethylation
134167	5	2593003	1.5495e-10	7.99635e-08	-43.5484	PiPP_hypomethylation
44868	2	10162688	3.75985e-09	1.48577e-06	-43.4783	PiPP_hypomethylation
434240	18	50226850	5.73639e-07	0.00014832	-43.4584	PiPP_hypomethylation
402423	16	79034156	8.41695e-07	0.00020973	-43.408	PiPP_hypomethylation
423150	18	762115	2.10986e-07	5.90047e-05	-43.344	PiPP_hypomethylation		PTPRN2
175210	6	51565873	5.57324e-07	0.00014436	-43.267	PiPP_hypomethylation
240368	8	1971745	1.31335e-06	0.00031432	-43.2566	PiPP_hypomethylation		RGS12	RGS12
396100	16	35327629	1.31335e-06	0.00031432	-43.2566	PiPP_hypomethylation		ANKRD55
168728	6	34217821	1.36901e-08	4.87478e-06	-43.2112	PiPP_hypomethylation
390415	15	137699064	1.62391e-06	0.00038134	-43.2077	PiPP_hypomethylation
87443	3	38663945	4.59754e-05	0.0074148	-43.1804	PiPP_hypomethylation	SLX4
4217	1	9099606	1.86221e-07	5.27034e-05	-43.172	PiPP_hypomethylation		SYNJ2
294473	11	51065600	2.38704e-06	0.00053938	-43.1169	PiPP_hypomethylation
242341	8	3555985	4.31519e-05	0.00702881	-43.0843	PiPP_hypomethylation		SORCS2
104923	3	126840729	2.2841e-10	1.1442e-07	-43.038	PiPP_hypomethylation		ADAM17
432558	18	45212584	3.45642e-05	0.00576797	-42.9825	PiPP_hypomethylation
367339	14	103527596	1.02938e-09	4.48497e-07	-42.9803	PiPP_hypomethylation
309895	12	7089674	5.56638e-06	0.00114068	-42.9535	PiPP_hypomethylation
424570	18	1754509	8.42256e-07	0.00020973	-42.8571	PiPP_hypomethylation
407766	17	30627808	1.59965e-08	5.63933e-06	-42.8333	PiPP_hypomethylation
164730	6	9517336	1.61761e-05	0.00293914	-42.8195	PiPP_hypomethylation
115601	4	15984962	6.93758e-06	0.00138688	-42.803	PiPP_hypomethylation
44995	2	10709679	8.10424e-06	0.00159461	-42.803	PiPP_hypomethylation
343002	13	135903348	8.54033e-06	0.00167188	-42.7505	PiPP_hypomethylation
73949	3	1470234	3.49322e-05	0.00581937	-42.7016	PiPP_hypomethylation		MAD1L1
426509	18	4561017	2.44141e-07	6.75683e-05	-42.6781	PiPP_hypomethylation
42470	2	6930393	2.52149e-09	1.02404e-06	-42.5532	PiPP_hypomethylation
272822	9	138806428	1.59629e-05	0.00290661	-42.5397	PiPP_hypomethylation
118862	4	67310781	1.962e-05	0.00348658	-42.5245	PiPP_hypomethylation		CPA6
369455	14	112620913	5.96679e-05	0.00929832	-42.5164	PiPP_hypomethylation		DPCD
387027	15	123199326	2.742e-05	0.00468923	-42.4865	PiPP_hypomethylation
264779	9	63377976	7.65803e-08	2.33035e-05	-42.471	PiPP_hypomethylation
366951	14	94515426	2.95995e-08	9.83883e-06	-42.4242	PiPP_hypomethylation
27793	1	270899894	7.39198e-09	2.78136e-06	-42.41	PiPP_hypomethylation		ABL1
47181	2	27004003	2.4024e-05	0.00417575	-42.2969	PiPP_hypomethylation
31680	1	274229110	0.00010414	0.0150725	-42.2939	PiPP_hypomethylation
401560	16	78488149	4.9163e-11	2.85071e-08	-42.2535	PiPP_hypomethylation
388419	15	132961271	1.09383e-06	0.00026613	-42.2326	PiPP_hypomethylation
241467	8	2697651	1.75881e-05	0.00316725	-42.2113	PiPP_hypomethylation	TRMT44
268249	9	106604051	2.7772e-12	1.98175e-09	-42.1875	PiPP_hypomethylation
425840	18	3080429	1.60851e-06	0.00037808	-42.1815	PiPP_hypomethylation		PAXIP1
167000	6	27120317	2.49816e-05	0.00432275	-42.1369	PiPP_hypomethylation		CDH5	CDH5
119857	4	75115233	8.77784e-08	2.64085e-05	-42.1225	PiPP_hypomethylation
37389	2	2086263	2.19176e-08	7.47248e-06	-42.1053	PiPP_hypomethylation
380599	15	41513576	2.02577e-05	0.00358866	-42.1053	PiPP_hypomethylation
325709	12	55746253	2.25393e-06	0.0005112	-42.029	PiPP_hypomethylation
148631	5	40112117	4.2574e-10	2.03212e-07	-41.9845	PiPP_hypomethylation
68067	2	148685989	1.47277e-05	0.00270489	-41.9027	PiPP_hypomethylation		DPYSL3
353292	14	7440897	1.03882e-08	3.78795e-06	-41.8981	PiPP_hypomethylation		LOXL2
434013	18	49578719	8.10588e-07	0.00020267	-41.8961	PiPP_hypomethylation
402636	16	79149715	2.41595e-07	6.69478e-05	-41.8919	PiPP_hypomethylation
282254	10	60721500	2.9339e-11	1.75787e-08	-41.87	PiPP_hypomethylation
3468	1	6709398	3.63581e-08	1.18829e-05	-41.8627	PiPP_hypomethylation		PRKN
208682	6	167411814	1.20406e-07	3.54957e-05	-41.8519	PiPP_hypomethylation		ST3GAL3
84420	3	26631756	1.295e-05	0.00241082	-41.8195	PiPP_hypomethylation
426925	18	5559772	1.15408e-08	4.19025e-06	-41.8182	PiPP_hypomethylation
292789	11	21149809	1.83653e-05	0.00329046	-41.8168	PiPP_hypomethylation
158712	6	884973	9.46764e-05	0.0138639	-41.7496	PiPP_hypomethylation
215526	7	5114741	8.88198e-07	0.00022014	-41.7143	PiPP_hypomethylation
146685	5	39919210	3.1928e-06	0.00069512	-41.6717	PiPP_hypomethylation
91311	3	40752537	8.96335e-06	0.00174751	-41.6667	PiPP_hypomethylation		SOX8
293969	11	44135399	1.97863e-09	8.18436e-07	-41.6667	PiPP_hypomethylation
89940	3	40149244	4.45497e-09	1.73623e-06	-41.5966	PiPP_hypomethylation	HAGH
98573	3	76482216	0.00020479	0.0269425	-41.5789	PiPP_hypomethylation
112354	4	1825095	6.46334e-06	0.00130126	-41.5196	PiPP_hypomethylation
206772	6	163921702	3.00012e-05	0.00508363	-41.4918	PiPP_hypomethylation
8867	1	77215753	4.60885e-08	1.47763e-05	-41.4634	PiPP_hypomethylation		REV3L
28043	1	271188131	4.28788e-06	0.00090758	-41.4024	PiPP_hypomethylation
424832	18	2251237	5.78367e-06	0.00117839	-41.362	PiPP_hypomethylation
30109	1	273149787	2.27271e-05	0.00397145	-41.3534	PiPP_hypomethylation	ADAMTSL2
408473	17	32955101	1.9077e-07	5.39189e-05	-41.3158	PiPP_hypomethylation			IDH3B
281905	10	58815902	3.51845e-09	1.39949e-06	-41.3043	PiPP_hypomethylation
426587	18	4716150	3.00295e-07	8.18786e-05	-41.2973	PiPP_hypomethylation
340527	13	100454342	1.90379e-08	6.58585e-06	-41.2562	PiPP_hypomethylation
35693	2	1455808	4.5657e-10	2.15983e-07	-41.25	PiPP_hypomethylation
286460	11	824154	3.28768e-05	0.0055159	-41.25	PiPP_hypomethylation
94602	3	47884952	6.85357e-06	0.00137138	-41.2353	PiPP_hypomethylation
372294	14	133008781	2.79096e-07	7.659e-05	-41.2281	PiPP_hypomethylation
126213	4	108526726	1.21941e-07	3.58734e-05	-41.2225	PiPP_hypomethylation
215181	7	4619885	5.01271e-07	0.00013104	-41.2055	PiPP_hypomethylation		RREB1
156524	5	101335323	2.24284e-09	9.19662e-07	-41.2029	PiPP_hypomethylation
311521	12	15397677	1.79818e-08	6.26641e-06	-41.1983	PiPP_hypomethylation
168542	6	33644391	0.00026506	0.0335816	-41.1806	PiPP_hypomethylation
401554	16	78486727	1.89482e-09	7.85299e-07	-41.1765	PiPP_hypomethylation
419096	17	61894203	0.00012712	0.0179282	-41.1028	PiPP_hypomethylation
25357	1	267987343	1.37317e-06	0.00032735	-41.0909	PiPP_hypomethylation
374893	14	139569821	4.30531e-05	0.00701542	-41.0853	PiPP_hypomethylation
67474	2	143817367	2.59482e-06	0.00058016	-41.0714	PiPP_hypomethylation
208418	6	167056477	1.02835e-06	0.00025164	-41.0484	PiPP_hypomethylation
6264	1	29502948	2.73556e-06	0.00060906	-41.043	PiPP_hypomethylation
434196	18	50100363	1.86905e-06	0.00043402	-40.9893	PiPP_hypomethylation		ADCY1
233732	7	115860413	2.62479e-06	0.00058562	-40.9851	PiPP_hypomethylation
320048	12	43911988	7.8908e-10	3.54342e-07	-40.9091	PiPP_hypomethylation
117728	4	46453249	1.5114e-17	2.4228e-14	-40.8997	PiPP_hypomethylation
293966	11	44135383	4.61637e-08	1.479e-05	-40.8816	PiPP_hypomethylation
215468	7	4986387	5.5607e-11	3.17504e-08	-40.8451	PiPP_hypomethylation
94534	3	47474037	2.16362e-06	0.00049335	-40.7386	PiPP_hypomethylation
214495	7	3166574	5.5485e-11	3.17235e-08	-40.678	PiPP_hypomethylation
37980	2	2553455	3.10032e-06	0.00067749	-40.6716	PiPP_hypomethylation
269651	9	123404904	1.04772e-05	0.00200394	-40.6593	PiPP_hypomethylation
27738	1	270757284	1.39288e-05	0.00257607	-40.6452	PiPP_hypomethylation
36989	2	1935712	1.06832e-06	0.00026082	-40.6373	PiPP_hypomethylation
385306	15	105940734	2.36587e-08	7.98281e-06	-40.581	PiPP_hypomethylation
348240	13	206394669	2.27472e-06	0.00051564	-40.5703	PiPP_hypomethylation
1964	1	1520548	3.02671e-05	0.00512052	-40.5395	PiPP_hypomethylation
5311	1	16809411	5.81112e-05	0.00908909	-40.5303	PiPP_hypomethylation
232338	7	101503840	1.4625e-05	0.00268836	-40.5128	PiPP_hypomethylation
301691	12	847056	2.04595e-07	5.73682e-05	-40.5124	PiPP_hypomethylation
32039	2	187402	2.3571e-10	1.17388e-07	-40.4762	PiPP_hypomethylation
241910	8	3014559	3.64611e-05	0.0060409	-40.4762	PiPP_hypomethylation
156373	5	98926393	3.75226e-06	0.00080545	-40.4762	PiPP_hypomethylation
265115	9	63388981	6.7105e-16	8.4841e-13	-40.4598	PiPP_hypomethylation
425976	18	3315573	1.84837e-06	0.00043051	-40.4473	PiPP_hypomethylation		DPP6
214217	7	2691649	2.21461e-06	0.00050363	-40.4122	PiPP_hypomethylation
162002	6	3033458	2.22061e-06	0.00050472	-40.3846	PiPP_hypomethylation
193178	6	74118931	9.19667e-05	0.0135417	-40.3846	PiPP_hypomethylation
197600	6	86481755	1.15232e-05	0.00218241	-40.2778	PiPP_hypomethylation
147886	5	40077731	8.0847e-05	0.0121155	-40.2765	PiPP_hypomethylation
84257	3	26035183	2.14814e-08	7.33962e-06	-40.2346	PiPP_hypomethylation
148997	5	40136956	3.27404e-08	1.07733e-05	-40.2301	PiPP_hypomethylation
268246	9	106604037	6.9573e-09	2.63414e-06	-40.2191	PiPP_hypomethylation
426510	18	4561031	2.69216e-08	8.99799e-06	-40.1993	PiPP_hypomethylation
204912	6	152253066	1.57958e-07	4.54617e-05	-40.199	PiPP_hypomethylation
70676	2	151729169	0.00018539	0.0247273	-40.1845	PiPP_hypomethylation
113199	4	2562564	1.88974e-06	0.00043819	-40.1711	PiPP_hypomethylation
204913	6	152253068	1.46445e-06	0.00034716	-40.1687	PiPP_hypomethylation
293591	11	26417881	1.05187e-05	0.00201099	-40.1639	PiPP_hypomethylation
295502	11	68364601	1.13867e-06	0.00027531	-40.138	PiPP_hypomethylation
389338	15	135490668	4.49875e-05	0.0072769	-40.1361	PiPP_hypomethylation		AGAP1
75226	3	3196666	4.07671e-06	0.00086746	-40.1014	PiPP_hypomethylation		SDK1
77877	3	6590375	1.91448e-06	0.00044296	-40.0498	PiPP_hypomethylation
291732	11	13145578	1.46239e-06	0.00034686	-40.023	PiPP_hypomethylation
4673	1	11281118	9.0674e-10	3.99986e-07	-40	PiPP_hypomethylation
294945	11	64262178	5.51422e-05	0.00866619	-39.9508	PiPP_hypomethylation
423154	18	762138	1.90144e-06	0.00044043	-39.8671	PiPP_hypomethylation		PTPRN2
310548	12	11451426	5.81667e-06	0.00118454	-39.8485	PiPP_hypomethylation
77591	3	6025638	9.38755e-09	3.46475e-06	-39.8276	PiPP_hypomethylation		TRRAP
406927	17	28628134	1.9e-05	0.00339261	-39.7959	PiPP_hypomethylation
165528	6	13913931	0.00013355	0.0186931	-39.7909	PiPP_hypomethylation
32044	2	187439	6.9256e-10	3.15332e-07	-39.759	PiPP_hypomethylation
106030	3	131102970	2.352e-05	0.00409663	-39.7361	PiPP_hypomethylation
149982	5	40185419	2.62176e-07	7.2227e-05	-39.7059	PiPP_hypomethylation
35210	2	1203232	7.99413e-09	2.98414e-06	-39.6825	PiPP_hypomethylation
36993	2	1935735	2.06153e-06	0.00047236	-39.6702	PiPP_hypomethylation
223175	7	40579209	5.5758e-05	0.00875002	-39.6396	PiPP_hypomethylation
161321	6	2583118	4.78236e-07	0.00012556	-39.6313	PiPP_hypomethylation	MTHFSD
389895	15	136310153	7.50061e-08	2.294e-05	-39.5799	PiPP_hypomethylation
256695	9	6000376	5.42503e-06	0.00111548	-39.5577	PiPP_hypomethylation
64358	2	136440161	8.92642e-06	0.00174184	-39.546	PiPP_hypomethylation
86365	3	37013264	7.026e-05	0.0107325	-39.5369	PiPP_hypomethylation
269653	9	123404917	5.34982e-06	0.00110108	-39.5173	PiPP_hypomethylation
84997	3	30407893	1.07735e-09	4.68917e-07	-39.5098	PiPP_hypomethylation
271124	9	133332102	0.00011128	0.0159979	-39.4737	PiPP_hypomethylation		LAMB3
258719	9	10856980	1.39e-06	0.00033062	-39.4545	PiPP_hypomethylation
295973	11	69761701	4.366e-05	0.00709268	-39.4468	PiPP_hypomethylation		NALCN
150295	5	41520519	4.7288e-05	0.00759766	-39.4286	PiPP_hypomethylation
148976	5	40134481	4.84103e-09	1.8798e-06	-39.4136	PiPP_hypomethylation
351883	13	208266374	1.00772e-05	0.00193791	-39.4086	PiPP_hypomethylation
153672	5	69057633	7.67017e-07	0.00019326	-39.3997	PiPP_hypomethylation
273013	9	139032450	1.70912e-07	4.883e-05	-39.3981	PiPP_hypomethylation
129555	4	128448196	7.29792e-07	0.00018454	-39.3939	PiPP_hypomethylation
34895	2	1087423	5.9906e-10	2.76315e-07	-39.3443	PiPP_hypomethylation
30505	1	273399953	3.34452e-07	9.038e-05	-39.3342	PiPP_hypomethylation
351514	13	208153166	8.96369e-06	0.00174751	-39.3303	PiPP_hypomethylation		PCBP3
283226	10	64854948	1.69477e-05	0.00307014	-39.3157	PiPP_hypomethylation
163310	6	4241619	1.09696e-07	3.24284e-05	-39.3038	PiPP_hypomethylation		ATP2C2
133196	5	1481524	1.23535e-05	0.0023108	-39.3007	PiPP_hypomethylation
205764	6	158973583	6.76718e-05	0.0103744	-39.2773	PiPP_hypomethylation
67546	2	144014196	4.42244e-06	0.00093096	-39.2727	PiPP_hypomethylation
362822	14	52132599	4.07224e-06	0.00086712	-39.2677	PiPP_hypomethylation
268250	9	106604053	5.3253e-10	2.48048e-07	-39.2361	PiPP_hypomethylation
408916	17	34584914	0.00032766	0.0401597	-39.2345	PiPP_hypomethylation
125290	4	103828035	5.51193e-06	0.00113116	-39.2281	PiPP_hypomethylation		PTGFRN
391095	15	138282633	4.0536e-06	0.00086489	-39.2027	PiPP_hypomethylation
107491	3	132322324	1.13429e-06	0.00027456	-39.1941	PiPP_hypomethylation
259888	9	25929364	8.1472e-08	2.47212e-05	-39.1034	PiPP_hypomethylation
79214	3	9508812	7.46638e-07	0.00018857	-39.0918	PiPP_hypomethylation
193048	6	73160306	2.25814e-08	7.66602e-06	-39.0649	PiPP_hypomethylation
372928	14	134639266	1.546e-05	0.00282232	-39.0476	PiPP_hypomethylation
38598	2	3022934	4.28136e-06	0.00090665	-39.0399	PiPP_hypomethylation
386097	15	120239939	3.66675e-06	0.00078989	-38.9987	PiPP_hypomethylation
338679	13	76350080	0.0002217	0.0288154	-38.9702	PiPP_hypomethylation
137283	5	5147715	1.38171e-05	0.0025609	-38.9036	PiPP_hypomethylation
146369	5	39899797	1.18269e-06	0.00028514	-38.9036	PiPP_hypomethylation
117035	4	39412802	1.95075e-05	0.00347023	-38.8889	PiPP_hypomethylation
38589	2	3019804	2.82207e-06	0.00062472	-38.872	PiPP_hypomethylation
314016	12	21177170	7.62273e-06	0.00150819	-38.8571	PiPP_hypomethylation			KRT32
250596	8	102718925	2.68386e-05	0.00460096	-38.8421	PiPP_hypomethylation
35502	2	1364564	1.15181e-05	0.00218241	-38.827	PiPP_hypomethylation
115771	4	19055520	3.4287e-06	0.00074199	-38.8043	PiPP_hypomethylation
209079	6	167836601	2.85541e-08	9.50624e-06	-38.8028	PiPP_hypomethylation			SZT2
165920	6	15958505	5.843e-05	0.00912201	-38.7873	PiPP_hypomethylation
30108	1	273149777	0.00012684	0.0178945	-38.7636	PiPP_hypomethylation	ADAMTSL2
317044	12	26830465	7.12712e-08	2.19077e-05	-38.7476	PiPP_hypomethylation		SPATA20	SPATA20
162908	6	3781427	9.9614e-06	0.00191912	-38.7446	PiPP_hypomethylation
133197	5	1481549	6.07e-06	0.0012314	-38.7155	PiPP_hypomethylation
433678	18	48746153	3.22868e-07	8.74162e-05	-38.6749	PiPP_hypomethylation		UBE2D4
434141	18	50036554	1.29e-05	0.00240231	-38.6399	PiPP_hypomethylation
274389	10	10397788	0.00018165	0.0242964	-38.6036	PiPP_hypomethylation
310808	12	12291638	2.27252e-05	0.00397145	-38.5696	PiPP_hypomethylation
201998	6	107225592	3.14016e-06	0.00068513	-38.5453	PiPP_hypomethylation
8861	1	77215674	0.00019758	0.0261223	-38.5366	PiPP_hypomethylation		REV3L
27390	1	270427450	6.8083e-06	0.0013636	-38.5224	PiPP_hypomethylation
69521	2	151142306	3.64807e-07	9.81457e-05	-38.5195	PiPP_hypomethylation
66867	2	143143248	1.29376e-08	4.66156e-06	-38.5082	PiPP_hypomethylation
78177	3	7873405	2.49649e-06	0.00056083	-38.5008	PiPP_hypomethylation
297895	11	77660738	0.00022539	0.0291907	-38.4921	PiPP_hypomethylation
256950	9	6602447	6.56734e-08	2.03341e-05	-38.4615	PiPP_hypomethylation	NUMA1
91006	3	40611311	6.55649e-08	2.03153e-05	-38.4472	PiPP_hypomethylation
252931	8	135836032	1.70422e-06	0.0003991	-38.4035	PiPP_hypomethylation
5425	1	18329428	1.86916e-05	0.00334609	-38.3459	PiPP_hypomethylation
34451	2	945189	5.5443e-08	1.75112e-05	-38.3333	PiPP_hypomethylation
374354	14	138868249	1.98698e-06	0.00045774	-38.3333	PiPP_hypomethylation
243135	8	4584234	1.37017e-07	3.98942e-05	-38.3086	PiPP_hypomethylation		JAKMIP1
354204	14	14710256	1.18794e-08	4.30949e-06	-38.2979	PiPP_hypomethylation
221902	7	36950271	3.74694e-06	0.00080471	-38.2591	PiPP_hypomethylation
300956	12	516134	3.95609e-06	0.00084621	-38.2353	PiPP_hypomethylation
241522	8	2733415	6.09859e-05	0.00947592	-38.2353	PiPP_hypomethylation
43559	2	8008384	9.7924e-10	4.27969e-07	-38.2284	PiPP_hypomethylation		MACROD1
20109	1	226683133	3.97749e-05	0.00654907	-38.1766	PiPP_hypomethylation
121058	4	79678917	3.387e-05	0.00566917	-38.1727	PiPP_hypomethylation	MCM4
47004	2	25383743	2.6383e-07	7.26355e-05	-38.1638	PiPP_hypomethylation
372307	14	133095877	7.46985e-05	0.0113087	-38.0625	PiPP_hypomethylation
85591	3	32298488	2.79113e-06	0.00061948	-38.0615	PiPP_hypomethylation
423149	18	762096	2.45324e-06	0.00055209	-38.0575	PiPP_hypomethylation
408474	17	32955103	8.98457e-05	0.0132616	-37.9762	PiPP_hypomethylation			IDH3B
386986	15	121620067	2.76789e-05	0.00472671	-37.9664	PiPP_hypomethylation
68134	2	149157839	1.30857e-05	0.00243277	-37.9545	PiPP_hypomethylation
258764	9	10934586	2.0757e-05	0.00367053	-37.9447	PiPP_hypomethylation
164565	6	8516589	8.949e-05	0.0132228	-37.9409	PiPP_hypomethylation
208663	6	167384780	4.76929e-06	0.00099559	-37.9391	PiPP_hypomethylation
407942	17	31472458	3.23159e-06	0.00070163	-37.931	PiPP_hypomethylation
394790	16	5077661	0.0002686	0.0339594	-37.8882	PiPP_hypomethylation
9533	1	92574904	1.08656e-05	0.00206893	-37.8669	PiPP_hypomethylation
29681	1	272877841	2.85212e-05	0.00485609	-37.8005	PiPP_hypomethylation		ABO
380146	15	32553201	2.76401e-06	0.0006141	-37.7828	PiPP_hypomethylation
12697	1	129819065	0.00021292	0.0278559	-37.7778	PiPP_hypomethylation		TYRO3
374794	14	139344835	8.87578e-06	0.00173355	-37.7415	PiPP_hypomethylation
304807	12	1884870	1.08628e-06	0.00026445	-37.7049	PiPP_hypomethylation
118796	4	65781753	4.503e-05	0.00727877	-37.6914	PiPP_hypomethylation
34010	2	816571	1.98045e-08	6.81221e-06	-37.6812	PiPP_hypomethylation
85579	3	32230485	5.8228e-08	1.82685e-05	-37.6812	PiPP_hypomethylation			CIITA
423148	18	762095	4.2235e-06	0.00089663	-37.6566	PiPP_hypomethylation		PTPRN2
294724	11	62560466	2.15372e-05	0.00378688	-37.6554	PiPP_hypomethylation
179143	6	55196214	7.23012e-06	0.00144062	-37.623	PiPP_hypomethylation
24194	1	264335659	6.94186e-09	2.63064e-06	-37.6199	PiPP_hypomethylation		DENND1A
355851	14	26424175	3.244e-05	0.00545333	-37.6186	PiPP_hypomethylation
415304	17	58083673	0.0001476	0.0203636	-37.6064	PiPP_hypomethylation
415958	17	58931466	9.90177e-05	0.0144151	-37.5948	PiPP_hypomethylation
348814	13	206729532	4.56079e-07	0.00012034	-37.5522	PiPP_hypomethylation
38056	2	2678025	0.00013134	0.0184259	-37.5494	PiPP_hypomethylation
403107	16	79272489	1.5208e-06	0.00035951	-37.5332	PiPP_hypomethylation
156613	5	101786447	0.00027367	0.0345489	-37.5235	PiPP_hypomethylation
306918	12	3832441	1.4e-07	4.06768e-05	-37.5203	PiPP_hypomethylation		TMC8
65719	2	141248673	1.03444e-05	0.00198212	-37.4951	PiPP_hypomethylation		PAIP2
392307	15	139385700	1.67413e-05	0.00303663	-37.4211	PiPP_hypomethylation
222200	7	38023716	8.23377e-05	0.012303	-37.3932	PiPP_hypomethylation
294767	11	63538735	9.37893e-06	0.00181762	-37.3784	PiPP_hypomethylation
423153	18	762134	7.61e-06	0.00150641	-37.3568	PiPP_hypomethylation
12121	1	126035434	0.00010369	0.0150132	-37.3563	PiPP_hypomethylation
208172	6	166759922	7.80219e-06	0.00154015	-37.3174	PiPP_hypomethylation
34936	2	1104989	9.8277e-09	3.60835e-06	-37.3134	PiPP_hypomethylation
354170	14	14593450	3.63267e-06	0.00078334	-37.2622	PiPP_hypomethylation
402776	16	79201062	7.59198e-06	0.00150355	-37.2578	PiPP_hypomethylation
300410	12	161007	7.2647e-06	0.00144615	-37.2149	PiPP_hypomethylation
316930	12	26434448	3.08675e-05	0.00521171	-37.2069	PiPP_hypomethylation
433395	18	47667962	6.23185e-07	0.00016054	-37.1491	PiPP_hypomethylation		MPP6
69522	2	151142320	7.17878e-07	0.00018185	-37.111	PiPP_hypomethylation
295136	11	66520615	2.87939e-06	0.00063443	-37.0968	PiPP_hypomethylation
75979	3	3915904	5.20782e-09	2.00572e-06	-37.0851	PiPP_hypomethylation	TNRC18
179079	6	55130013	0.00011281	0.0161622	-37.0744	PiPP_hypomethylation		MYH14
325614	12	55375355	6.70713e-05	0.0103083	-37.0455	PiPP_hypomethylation
104794	3	126507288	1.94624e-06	0.00044958	-37.0391	PiPP_hypomethylation
148975	5	40134471	2.14933e-08	7.33962e-06	-37.037	PiPP_hypomethylation
424897	18	2337532	0.00022362	0.0289791	-37.0133	PiPP_hypomethylation
102888	3	117553800	1.044e-10	5.6141e-08	-36.9907	PiPP_hypomethylation
152977	5	66912695	1.073e-05	0.00204583	-36.951	PiPP_hypomethylation
331587	13	16705937	0.00039714	0.0469966	-36.9369	PiPP_hypomethylation
37119	2	2002247	0.00020879	0.0273838	-36.9186	PiPP_hypomethylation
243427	8	5173881	1.62957e-06	0.00038246	-36.9134	PiPP_hypomethylation		STK32B
38091	2	2707745	5.59682e-06	0.00114581	-36.9111	PiPP_hypomethylation		SHANK2
227500	7	61058779	1.0608e-05	0.00202532	-36.899	PiPP_hypomethylation
164646	6	9143934	6.6144e-05	0.0101879	-36.894	PiPP_hypomethylation
399732	16	75167497	4.59779e-07	0.00012116	-36.882	PiPP_hypomethylation
294601	11	55789810	4.87949e-07	0.00012787	-36.8421	PiPP_hypomethylation
80999	3	15468391	0.00038214	0.0455248	-36.7975	PiPP_hypomethylation
374897	14	139573659	4.093e-05	0.00671584	-36.7521	PiPP_hypomethylation
37935	2	2539619	1.06688e-06	0.00026062	-36.7347	PiPP_hypomethylation
148977	5	40134483	9.39126e-09	3.46475e-06	-36.7089	PiPP_hypomethylation
270116	9	129307777	1.23661e-08	4.47461e-06	-36.6836	PiPP_hypomethylation		SMYD2
147484	5	40052911	1.5211e-08	5.38477e-06	-36.6752	PiPP_hypomethylation
34543	2	966152	3.5356e-10	1.71065e-07	-36.6667	PiPP_hypomethylation
370520	14	123418701	3.17629e-09	1.26934e-06	-36.6667	PiPP_hypomethylation
328728	12	60564855	1.58082e-05	0.00287968	-36.639	PiPP_hypomethylation		MYO15A
426506	18	4560986	1.59588e-07	4.58377e-05	-36.6234	PiPP_hypomethylation
281919	10	58996517	7.01058e-05	0.0107127	-36.6038	PiPP_hypomethylation
385891	15	116145673	0.00024286	0.0311317	-36.5709	PiPP_hypomethylation
99732	3	93680749	0.00028874	0.0361716	-36.5678	PiPP_hypomethylation
306030	12	3160355	4.01125e-05	0.00660209	-36.5617	PiPP_hypomethylation
66842	2	143133331	7.99197e-08	2.42849e-05	-36.5543	PiPP_hypomethylation			PCDHGC4
262654	9	48237473	9.18e-05	0.0135227	-36.5385	PiPP_hypomethylation
35500	2	1364549	4.9692e-05	0.00793588	-36.5152	PiPP_hypomethylation
414285	17	54786747	5.26729e-07	0.00013711	-36.5079	PiPP_hypomethylation
201848	6	105667066	0.00030414	0.0376131	-36.5079	PiPP_hypomethylation
104540	3	126182862	0.00011826	0.0168374	-36.5079	PiPP_hypomethylation
422853	18	338988	0.00010201	0.0147999	-36.4865	PiPP_hypomethylation
94604	3	47884983	0.0001172	0.0167078	-36.481	PiPP_hypomethylation
366966	14	95328401	5.35666e-05	0.00844982	-36.4247	PiPP_hypomethylation
425980	18	3324933	6.69112e-05	0.0102912	-36.4223	PiPP_hypomethylation
298149	11	77857056	0.00035118	0.0425513	-36.4172	PiPP_hypomethylation
110872	4	1075257	4.16116e-05	0.00681714	-36.4004	PiPP_hypomethylation
37975	2	2553329	7.82761e-05	0.0117874	-36.3889	PiPP_hypomethylation		SHANK2
8140	1	71000546	1.71682e-05	0.00310479	-36.3739	PiPP_hypomethylation		HACE1
284256	10	67073785	1.19515e-05	0.00224749	-36.3636	PiPP_hypomethylation
77588	3	6022507	2.86726e-06	0.00063241	-36.3354	PiPP_hypomethylation
174766	6	50979014	0.00014258	0.0197544	-36.3286	PiPP_hypomethylation
124033	4	97984303	6.50138e-05	0.0100393	-36.3077	PiPP_hypomethylation
160975	6	2374577	2.79514e-06	0.00062005	-36.2963	PiPP_hypomethylation
275552	10	16039913	1.04513e-05	0.00199989	-36.2655	PiPP_hypomethylation
311073	12	13444053	2.89983e-05	0.00493376	-36.2616	PiPP_hypomethylation		CACNG4
147884	5	40077714	0.00027026	0.0341475	-36.25	PiPP_hypomethylation
426507	18	4560988	4.73517e-07	0.0001244	-36.2013	PiPP_hypomethylation
26818	1	269597204	1.3074e-05	0.00243166	-36.126	PiPP_hypomethylation
115465	4	15082690	0.00011161	0.0160333	-36.0483	PiPP_hypomethylation		MTSS1
72795	3	952537	2.04764e-06	0.00046976	-36.0116	PiPP_hypomethylation
166765	6	20132602	4.99064e-05	0.00796713	-36.0091	PiPP_hypomethylation
424126	18	1402260	2.81975e-05	0.00480676	-36.001	PiPP_hypomethylation
147485	5	40052916	1.25058e-08	4.5136e-06	-35.9952	PiPP_hypomethylation
318266	12	36879234	4.69531e-05	0.00755814	-35.9703	PiPP_hypomethylation	TBX2
106818	3	131725867	3.18064e-06	0.0006929	-35.9276	PiPP_hypomethylation
72919	3	1002095	1.64487e-06	0.00038562	-35.899	PiPP_hypomethylation
389501	15	135710435	0.00040988	0.0482723	-35.8824	PiPP_hypomethylation
293970	11	44135438	1.48273e-05	0.00271966	-35.8648	PiPP_hypomethylation
283072	10	64606062	0.00032543	0.0399779	-35.8535	PiPP_hypomethylation
340446	13	99688970	1.796e-05	0.00322831	-35.8333	PiPP_hypomethylation
415588	17	58552829	2.42053e-05	0.00420038	-35.8249	PiPP_hypomethylation
61413	2	85381364	1.38644e-08	4.93274e-06	-35.8088	PiPP_hypomethylation	IQGAP2	IQGAP2	IQGAP2
291464	11	10619812	3.95384e-07	0.00010544	-35.7456	PiPP_hypomethylation
380646	15	42589884	6.09094e-07	0.00015701	-35.6785	PiPP_hypomethylation
420867	17	62427825	0.00021336	0.0278881	-35.6736	PiPP_hypomethylation	CHRNA4
64490	2	136791012	3.21956e-06	0.00069991	-35.6723	PiPP_hypomethylation
72539	3	838590	9.23259e-05	0.0135805	-35.6643	PiPP_hypomethylation
191163	6	69061614	8.88142e-05	0.0131551	-35.6494	PiPP_hypomethylation
415440	17	58410833	0.00012431	0.0175784	-35.6077	PiPP_hypomethylation
165859	6	15901432	9.55555e-05	0.0139589	-35.5939	PiPP_hypomethylation
258339	9	9842771	5.8555e-09	2.23893e-06	-35.5556	PiPP_hypomethylation
348427	13	206477834	0.00025751	0.0327316	-35.551	PiPP_hypomethylation
4674	1	11281133	9.841e-09	3.61011e-06	-35.4839	PiPP_hypomethylation
132499	5	909909	2.40838e-05	0.00418443	-35.4817	PiPP_hypomethylation
221869	7	36898653	0.00037752	0.0450866	-35.4489	PiPP_hypomethylation
219171	7	25270010	0.00030193	0.0374161	-35.4334	PiPP_hypomethylation
408081	17	31923937	1.15828e-06	0.00027989	-35.4328	PiPP_hypomethylation
401656	16	78596759	3.74347e-06	0.00080445	-35.4303	PiPP_hypomethylation
68306	2	150141632	0.00020395	0.0268478	-35.4167	PiPP_hypomethylation
257123	9	6839901	0.00033913	0.0412561	-35.4098	PiPP_hypomethylation
161095	6	2508551	5.70714e-05	0.00893633	-35.3788	PiPP_hypomethylation
293166	11	23457503	3.67062e-05	0.00607677	-35.3535	PiPP_hypomethylation
85842	3	33758129	0.00021028	0.027537	-35.3425	PiPP_hypomethylation		USP7
264150	9	58350533	4.54572e-06	0.00095313	-35.3333	PiPP_hypomethylation
35501	2	1364560	3.65785e-05	0.00605799	-35.2459	PiPP_hypomethylation
14102	1	142188675	6.54237e-08	2.02864e-05	-35.2319	PiPP_hypomethylation
38857	2	3227717	0.00024973	0.0318668	-35.2246	PiPP_hypomethylation		ANO1
194011	6	76032968	0.00025269	0.0321964	-35.2222	PiPP_hypomethylation
218941	7	24591580	3.5605e-19	7.2368e-16	-35.1852	PiPP_hypomethylation
344979	13	196367911	7.49052e-09	2.81345e-06	-35.1852	PiPP_hypomethylation		PAXBP1
173661	6	49044142	0.00022271	0.0289146	-35.1761	PiPP_hypomethylation
223589	7	46056496	2.7109e-08	9.05349e-06	-35.1741	PiPP_hypomethylation
206690	6	163825276	9.32576e-06	0.00180979	-35.1724	PiPP_hypomethylation
240428	8	2016852	5.46656e-05	0.00859765	-35.162	PiPP_hypomethylation
210813	6	170333595	0.00013972	0.0194475	-35.1586	PiPP_hypomethylation
161322	6	2583119	4.40875e-05	0.00715106	-35.1305	PiPP_hypomethylation
107376	3	132278885	8.54716e-06	0.00167245	-35.098	PiPP_hypomethylation
306659	12	3633617	0.00041844	0.0491713	-35.0806	PiPP_hypomethylation
1661	1	1350516	9.783e-05	0.0142714	-35.0531	PiPP_hypomethylation
237986	8	670658	8.92667e-05	0.0131997	-35.0438	PiPP_hypomethylation
423155	18	762139	5.19636e-05	0.00825212	-35.0057	PiPP_hypomethylation
162488	6	3393747	2.0697e-10	1.04418e-07	-35	PiPP_hypomethylation
244590	8	13354377	0.00013806	0.0192352	-35	PiPP_hypomethylation
107005	3	132027391	0.00024615	0.0314765	-35	PiPP_hypomethylation
160702	6	1856028	0.00015611	0.0213715	-34.972	PiPP_hypomethylation
162691	6	3620213	0.00014143	0.0196338	-34.9526	PiPP_hypomethylation
48099	2	39189597	4.28246e-09	1.67515e-06	-34.9398	PiPP_hypomethylation
161102	6	2511884	3.11966e-06	0.00068136	-34.8889	PiPP_hypomethylation
148474	5	40104683	2.41812e-05	0.00419963	-34.8861	PiPP_hypomethylation
295945	11	69509302	6.54572e-07	0.00016761	-34.8837	PiPP_hypomethylation
174765	6	50978959	0.00019101	0.0253496	-34.8524	PiPP_hypomethylation
335691	13	52038288	0.00012407	0.0175564	-34.8437	PiPP_hypomethylation
404100	16	79583719	2.23287e-05	0.00390666	-34.8162	PiPP_hypomethylation		CEP72
198272	6	89082724	0.00018696	0.0249123	-34.8113	PiPP_hypomethylation
341160	13	119960156	6.65232e-08	2.05673e-05	-34.7854	PiPP_hypomethylation
353158	14	7352728	9.5543e-16	1.1937e-12	-34.7493	PiPP_hypomethylation
205634	6	158667863	0.00027106	0.0342298	-34.7339	PiPP_hypomethylation
84542	3	27309875	8.21418e-05	0.0122781	-34.7244	PiPP_hypomethylation		XYLT1
268963	9	117519631	3.73285e-05	0.00617018	-34.7222	PiPP_hypomethylation
123920	4	97575908	1.326e-05	0.00246176	-34.7115	PiPP_hypomethylation
75225	3	3196663	1.79749e-05	0.00322868	-34.7067	PiPP_hypomethylation		SDK1
113488	4	2998164	0.00010673	0.0154111	-34.6703	PiPP_hypomethylation		AGO2
83983	3	23831408	1.19123e-05	0.00224158	-34.6682	PiPP_hypomethylation
374902	14	139589128	5.15889e-05	0.00819875	-34.6577	PiPP_hypomethylation
402646	16	79151742	2.88312e-07	7.89153e-05	-34.6393	PiPP_hypomethylation
425978	18	3315592	1.88953e-05	0.00337545	-34.6189	PiPP_hypomethylation		DPP6
85281	3	31473605	1.41685e-05	0.00261689	-34.5581	PiPP_hypomethylation
334961	13	38343699	3.09255e-08	1.024e-05	-34.5546	PiPP_hypomethylation
282920	10	63994492	2.11237e-06	0.00048296	-34.4976	PiPP_hypomethylation		SFMBT2
9984	1	97917422	2.01263e-06	0.0004634	-34.4828	PiPP_hypomethylation
83290	3	21179425	0.00031067	0.03832	-34.4654	PiPP_hypomethylation
133405	5	1559315	6.23698e-08	1.94388e-05	-34.4459	PiPP_hypomethylation
98903	3	78488487	0.00015233	0.0209278	-34.4456	PiPP_hypomethylation
392049	15	138990117	7.76349e-05	0.0117032	-34.4455	PiPP_hypomethylation
163721	6	4761774	0.00038691	0.0460399	-34.4322	PiPP_hypomethylation
112327	4	1811396	1.91628e-08	6.61826e-06	-34.4262	PiPP_hypomethylation
335216	13	40355936	1.76377e-08	6.16167e-06	-34.3914	PiPP_hypomethylation
404970	17	7327387	4.402e-05	0.00714298	-34.3838	PiPP_hypomethylation
372055	14	132440249	0.0001417	0.0196587	-34.3623	PiPP_hypomethylation
135229	5	3346406	5.94849e-05	0.00927321	-34.3137	PiPP_hypomethylation
67088	2	143399995	4.37517e-05	0.00710472	-34.3091	PiPP_hypomethylation
258656	9	10769173	3.20232e-05	0.00539185	-34.3085	PiPP_hypomethylation
426467	18	4299778	3.07363e-05	0.00519164	-34.3077	PiPP_hypomethylation
349394	13	207059804	0.00019366	0.0256604	-34.3013	PiPP_hypomethylation
412512	17	48359844	6.29162e-05	0.00975088	-34.2786	PiPP_hypomethylation		TP53RK
239656	8	1342963	3.921e-06	0.00083932	-34.2687	PiPP_hypomethylation
92423	3	41216134	6.66432e-05	0.0102537	-34.2632	PiPP_hypomethylation		RAB11FIP3
365401	14	75875323	3.60527e-05	0.00598491	-34.2623	PiPP_hypomethylation
136969	5	4827415	3.64393e-07	9.80964e-05	-34.25	PiPP_hypomethylation		SHISAL1
124899	4	100481116	4.74852e-09	1.84895e-06	-34.2478	PiPP_hypomethylation
298998	11	78267083	3.31658e-05	0.00556	-34.2415	PiPP_hypomethylation
408651	17	33629146	2.84401e-07	7.79452e-05	-34.2345	PiPP_hypomethylation
28186	1	271409718	6.98456e-06	0.00139562	-34.1688	PiPP_hypomethylation
146683	5	39919197	0.00010074	0.0146357	-34.1682	PiPP_hypomethylation
281390	10	55482572	0.00013096	0.0183972	-34.1667	PiPP_hypomethylation		MALRD1
322078	12	48985734	0.00012807	0.0180391	-34.1558	PiPP_hypomethylation		RAP1GAP2
24182	1	264302891	0.00032695	0.040095	-34.1492	PiPP_hypomethylation	CRB2
143936	5	19250001	2.1297e-10	1.07193e-07	-34.1463	PiPP_hypomethylation
435288	18	52166882	2.24253e-07	6.23455e-05	-34.1346	PiPP_hypomethylation
108047	3	132577341	3.4927e-05	0.00581937	-34.1342	PiPP_hypomethylation
311179	12	14097388	5.31871e-05	0.00840244	-34.1289	PiPP_hypomethylation
134519	5	2848673	0.00012792	0.0180236	-34.1036	PiPP_hypomethylation		CERK
244677	8	15145653	1.51736e-06	0.0003589	-34	PiPP_hypomethylation	SLIT2
240723	8	2271680	5.57826e-05	0.00875065	-33.9936	PiPP_hypomethylation
113201	4	2562586	8.96621e-05	0.0132391	-33.9893	PiPP_hypomethylation
388400	15	132923741	2.61559e-06	0.00058388	-33.9821	PiPP_hypomethylation
389579	15	135937296	4.42547e-06	0.00093114	-33.9368	PiPP_hypomethylation		AGAP1
317675	12	34071540	5.50573e-07	0.00014278	-33.9286	PiPP_hypomethylation
366976	14	95530567	9.92629e-05	0.014431	-33.9286	PiPP_hypomethylation
55	1	197821	1.18914e-05	0.00224016	-33.9203	PiPP_hypomethylation			DLL1
162296	6	3258827	1.49226e-05	0.00273478	-33.9155	PiPP_hypomethylation		GSE1
9544	1	93183626	5.91626e-05	0.00922636	-33.8983	PiPP_hypomethylation
95754	3	54238835	3.41057e-05	0.00570181	-33.8889	PiPP_hypomethylation		REV1
204097	6	144540241	0.00010969	0.0157957	-33.8673	PiPP_hypomethylation
334960	13	38343660	8.42768e-08	2.54813e-05	-33.8638	PiPP_hypomethylation
431911	18	42000164	9.21658e-05	0.0135664	-33.8462	PiPP_hypomethylation
57304	2	76040380	1.7287e-05	0.00312228	-33.8419	PiPP_hypomethylation
80950	3	15131194	5.31262e-05	0.00839595	-33.8322	PiPP_hypomethylation
304132	12	1600355	0.00012149	0.0172497	-33.8315	PiPP_hypomethylation		AATK
325654	12	55517370	0.00032638	0.0400482	-33.8305	PiPP_hypomethylation			PIRT
312017	12	17870036	3.92743e-07	0.0001048	-33.8294	PiPP_hypomethylation
85796	3	33683708	2.21038e-05	0.0038743	-33.8141	PiPP_hypomethylation
284493	10	67668804	1.393e-05	0.00257607	-33.8082	PiPP_hypomethylation
1209	1	1015558	1.93356e-05	0.00344108	-33.7662	PiPP_hypomethylation
264244	9	59515339	1.21245e-05	0.00227598	-33.75	PiPP_hypomethylation
110034	4	779819	7.45068e-05	0.0112878	-33.7357	PiPP_hypomethylation
388293	15	132598173	1.39961e-07	4.06768e-05	-33.67	PiPP_hypomethylation
375277	14	140186118	2.83016e-06	0.00062586	-33.6688	PiPP_hypomethylation
48719	2	44300008	2.68605e-06	0.00059835	-33.6479	PiPP_hypomethylation
205208	6	155561665	3.4397e-05	0.00574598	-33.6298	PiPP_hypomethylation
339673	13	85819218	6.8717e-07	0.00017511	-33.5534	PiPP_hypomethylation
417065	17	60597778	0.00035249	0.0426979	-33.5294	PiPP_hypomethylation
161967	6	2988079	0.00017605	0.0236591	-33.5172	PiPP_hypomethylation
105990	3	131047436	6.496e-05	0.0100346	-33.5165	PiPP_hypomethylation
365586	14	77794795	9.58033e-07	0.00023579	-33.5012	PiPP_hypomethylation
149602	5	40167575	6.0979e-06	0.00123648	-33.4783	PiPP_hypomethylation
107868	3	132449871	3.04586e-05	0.00515088	-33.4617	PiPP_hypomethylation
329305	12	60786548	0.00010146	0.0147254	-33.4502	PiPP_hypomethylation
370546	14	123519590	3.98254e-06	0.00085144	-33.4167	PiPP_hypomethylation		TCF7L2
343909	13	152743022	2.07861e-05	0.00367306	-33.4104	PiPP_hypomethylation
106029	3	131102968	0.0002437	0.0312298	-33.3692	PiPP_hypomethylation
197744	6	87520748	4.667e-05	0.00751536	-33.3555	PiPP_hypomethylation		SDC3
244358	8	11022797	1.25549e-05	0.00234332	-33.3536	PiPP_hypomethylation
67672	2	144410851	6.76638e-05	0.0103744	-33.3476	PiPP_hypomethylation		ARHGAP26
4706	1	11752146	1.11162e-08	4.043e-06	-33.3333	PiPP_hypomethylation		TIAM2
208071	6	166622325	1.251e-05	0.00233691	-33.3333	PiPP_hypomethylation		C1orf228
331576	13	15060370	8.14075e-07	0.00020343	-33.3333	PiPP_hypomethylation
106454	3	131459596	6.74585e-06	0.00135301	-33.3333	PiPP_hypomethylation
402574	16	79128811	8.76502e-07	0.00021749	-33.3333	PiPP_hypomethylation
209847	6	169272251	1.7855e-05	0.00321122	-33.3122	PiPP_hypomethylation
92098	3	41142336	1.11612e-06	0.00027062	-33.3006	PiPP_hypomethylation
284066	10	66797656	1.87839e-05	0.00335979	-33.2986	PiPP_hypomethylation
316220	12	25033453	0.00034856	0.0422571	-33.2509	PiPP_hypomethylation
402850	16	79216476	0.00011175	0.0160421	-33.2447	PiPP_hypomethylation		SLC6A3
161656	6	2723729	1.95362e-07	5.50368e-05	-33.2446	PiPP_hypomethylation
46099	2	16638746	0.00031491	0.0387643	-33.2435	PiPP_hypomethylation
205667	6	158766451	0.00024611	0.0314765	-33.2258	PiPP_hypomethylation
86455	3	37424948	0.00016466	0.0223267	-33.2258	PiPP_hypomethylation	SEC14L5
240369	8	1971746	2.45372e-06	0.00055209	-33.2093	PiPP_hypomethylation			RGS12
156645	5	102966464	9.79351e-05	0.014282	-33.1733	PiPP_hypomethylation
415587	17	58552820	5.42444e-05	0.0085409	-33.1325	PiPP_hypomethylation
124648	4	100425586	1.21616e-06	0.00029288	-33.1118	PiPP_hypomethylation
231439	7	97579832	0.00020007	0.0263948	-33.0682	PiPP_hypomethylation
233849	7	116181925	2.584e-05	0.00445483	-33.0538	PiPP_hypomethylation
269003	9	118270526	0.00010353	0.0149995	-33.0508	PiPP_hypomethylation
208376	6	167017230	8.34627e-06	0.00163766	-33.0403	PiPP_hypomethylation
163270	6	4189064	0.00013075	0.0183733	-33.0309	PiPP_hypomethylation
47464	2	28745688	4.83114e-05	0.00775036	-33.0029	PiPP_hypomethylation
32260	2	284502	3.16616e-08	1.04751e-05	-32.9868	PiPP_hypomethylation	RNH1
263739	9	55890454	7.44023e-05	0.011276	-32.9611	PiPP_hypomethylation
257141	9	6851795	0.00011753	0.0167433	-32.9371	PiPP_hypomethylation		CLPB
75080	3	3085480	0.00011076	0.0159393	-32.9317	PiPP_hypomethylation
365352	14	75158992	0.00014469	0.0199956	-32.9064	PiPP_hypomethylation			ASCC1
416022	17	58987689	6.57511e-05	0.0101413	-32.8571	PiPP_hypomethylation
431436	18	37637044	6.30362e-06	0.00127393	-32.8571	PiPP_hypomethylation
342122	13	130727141	0.00021615	0.0281916	-32.8488	PiPP_hypomethylation
143034	5	17427989	8.17587e-05	0.0122251	-32.833	PiPP_hypomethylation
299635	11	78625668	0.00022219	0.0288562	-32.8118	PiPP_hypomethylation
433073	18	45474457	6.322e-05	0.00979069	-32.809	PiPP_hypomethylation
4559	1	9948126	2.47416e-06	0.0005564	-32.7706	PiPP_hypomethylation		ARID1B
393143	15	139753230	0.00011621	0.0165885	-32.7586	PiPP_hypomethylation
415228	17	57937517	0.00034929	0.0423343	-32.7586	PiPP_hypomethylation
391975	15	138908466	3.53629e-05	0.0058865	-32.7352	PiPP_hypomethylation
103259	3	118290495	0.00013998	0.0194716	-32.6555	PiPP_hypomethylation
288971	11	4022418	0.00014986	0.0206222	-32.6496	PiPP_hypomethylation
307062	12	4111999	1.20658e-05	0.00226797	-32.6217	PiPP_hypomethylation
387673	15	131628276	0.00012288	0.0174007	-32.619	PiPP_hypomethylation
47462	2	28745641	6.54522e-05	0.0100997	-32.6055	PiPP_hypomethylation
316424	12	25443564	0.0003025	0.0374499	-32.5347	PiPP_hypomethylation
307057	12	4075027	0.00012179	0.0172807	-32.5284	PiPP_hypomethylation
256741	9	6210102	1.84887e-08	6.41151e-06	-32.5	PiPP_hypomethylation
401553	16	78486726	8.41551e-06	0.00164973	-32.5	PiPP_hypomethylation
208844	6	167673300	5.37866e-05	0.00847823	-32.5	PiPP_hypomethylation		PTPRF
322113	12	49651886	0.00042247	0.0495355	-32.4781	PiPP_hypomethylation
47912	2	33858853	0.00033174	0.0405072	-32.462	PiPP_hypomethylation		ANO3
230017	7	87570945	3.96048e-07	0.00010555	-32.4324	PiPP_hypomethylation
53601	2	69109639	6.97536e-05	0.0106697	-32.3521	PiPP_hypomethylation
152976	5	66912677	8.37782e-05	0.0124911	-32.3285	PiPP_hypomethylation
263446	9	53494360	8.42411e-05	0.0125389	-32.3077	PiPP_hypomethylation	KIRREL3
102572	3	113943013	2.9e-05	0.00493376	-32.2778	PiPP_hypomethylation		ADCY3
382201	15	61249798	9.76665e-06	0.00188502	-32.2724	PiPP_hypomethylation
74952	3	2815068	5.12908e-06	0.00106286	-32.2571	PiPP_hypomethylation		SDK1	SDK1
129452	4	128072895	0.00037591	0.044932	-32.2222	PiPP_hypomethylation
433169	18	45827104	6.36261e-05	0.00984293	-32.2106	PiPP_hypomethylation
76082	3	3984913	0.00024627	0.0314826	-32.1821	PiPP_hypomethylation
164494	6	8357620	2.66413e-05	0.00457267	-32.1591	PiPP_hypomethylation
34021	2	818363	9.75763e-08	2.913e-05	-32.1429	PiPP_hypomethylation
133724	5	1868075	1.319e-05	0.00245115	-32.1221	PiPP_hypomethylation
259014	9	12665275	2.73351e-07	7.516e-05	-32.1132	PiPP_hypomethylation
73822	3	1427579	3.84848e-07	0.00010308	-32.0755	PiPP_hypomethylation
243766	8	6016989	4.33861e-05	0.00705885	-32.0535	PiPP_hypomethylation		NSG1
425766	18	2945946	0.0001112	0.0159912	-32.0338	PiPP_hypomethylation
174767	6	50979305	7.34845e-05	0.0111528	-32.0217	PiPP_hypomethylation
205212	6	155561720	0.00015482	0.0212162	-32.0197	PiPP_hypomethylation
105608	3	128737322	1.59141e-08	5.61496e-06	-32	PiPP_hypomethylation
365588	14	77794811	4.30562e-07	0.00011417	-31.993	PiPP_hypomethylation
323150	12	52069071	0.00011139	0.0160071	-31.9914	PiPP_hypomethylation
267988	9	104105656	5.62564e-07	0.00014563	-31.9643	PiPP_hypomethylation
297236	11	77069613	0.00032649	0.0400507	-31.9617	PiPP_hypomethylation		COL4A2
113494	4	2999429	3.70375e-06	0.00079705	-31.955	PiPP_hypomethylation		AGO2
264656	9	63365016	7.1086e-26	4.4409e-22	-31.9519	PiPP_hypomethylation
80739	3	14554226	0.00015303	0.0210176	-31.9328	PiPP_hypomethylation
328033	12	60178251	0.00033526	0.0408668	-31.9286	PiPP_hypomethylation
47143	2	26798328	0.00029206	0.0364802	-31.9053	PiPP_hypomethylation		NAT10
398632	16	63044213	0.00026796	0.0338886	-31.8841	PiPP_hypomethylation
367217	14	102553152	3.36625e-05	0.00563881	-31.8627	PiPP_hypomethylation
143107	5	17560953	0.00013121	0.018417	-31.8555	PiPP_hypomethylation		KRT7
282628	10	63428698	0.00025734	0.0327209	-31.8495	PiPP_hypomethylation
175604	6	51861792	8.9965e-10	3.97348e-07	-31.8182	PiPP_hypomethylation	RTN2		RTN2
294762	11	63485203	4.6063e-06	0.00096441	-31.7954	PiPP_hypomethylation
323147	12	52069051	0.00014402	0.019928	-31.7672	PiPP_hypomethylation
401631	16	78563753	0.00029067	0.036339	-31.7647	PiPP_hypomethylation
82655	3	18638145	3.59563e-05	0.00597357	-31.7375	PiPP_hypomethylation
351500	13	208120825	0.00016569	0.022427	-31.7193	PiPP_hypomethylation		PCBP3
208173	6	166759935	5.328e-05	0.00841399	-31.6856	PiPP_hypomethylation
41711	2	6368579	5.04708e-09	1.95267e-06	-31.6667	PiPP_hypomethylation
36990	2	1935720	8.35668e-05	0.0124648	-31.6667	PiPP_hypomethylation
201113	6	100310590	1.00616e-06	0.00024635	-31.5986	PiPP_hypomethylation
106107	3	131205337	0.0001109	0.0159535	-31.5833	PiPP_hypomethylation
282642	10	63460967	1.86627e-08	6.46659e-06	-31.5821	PiPP_hypomethylation	TAF3		TAF3
109350	4	522209	7.40136e-05	0.0112251	-31.5668	PiPP_hypomethylation
106716	3	131660606	0.0001183	0.0168374	-31.5432	PiPP_hypomethylation
306617	12	3612702	3.33517e-08	1.09659e-05	-31.5368	PiPP_hypomethylation
124646	4	100425558	1.1614e-05	0.00219471	-31.4219	PiPP_hypomethylation
296511	11	74996959	0.00035649	0.0430173	-31.4215	PiPP_hypomethylation
791	1	684388	1.7996e-06	0.00042004	-31.4123	PiPP_hypomethylation
348033	13	206200925	0.00029326	0.036587	-31.3666	PiPP_hypomethylation
147038	5	39999666	4.28663e-05	0.00699537	-31.3645	PiPP_hypomethylation
304523	12	1763453	4.28663e-05	0.00699537	-31.3645	PiPP_hypomethylation		RPTOR
36475	2	1680423	1.876e-05	0.0033569	-31.3629	PiPP_hypomethylation		KCNQ1
231899	7	99601319	0.00021512	0.0280839	-31.3243	PiPP_hypomethylation
75057	3	3073837	1.49812e-05	0.00274433	-31.3227	PiPP_hypomethylation
415415	17	58387491	0.00030606	0.0378172	-31.3041	PiPP_hypomethylation
310272	12	8252749	1.714e-05	0.0031009	-31.2523	PiPP_hypomethylation
239748	8	1466496	2.98486e-06	0.00065394	-31.25	PiPP_hypomethylation		FAM193A
306229	12	3303237	2.76834e-05	0.00472671	-31.1968	PiPP_hypomethylation
221901	7	36950264	0.00013489	0.0188616	-31.1817	PiPP_hypomethylation
260681	9	39217349	9.5404e-07	0.00023495	-31.1475	PiPP_hypomethylation
164688	6	9352153	6.81349e-07	0.00017373	-31.1475	PiPP_hypomethylation
113200	4	2562577	0.00035677	0.0430314	-31.1275	PiPP_hypomethylation
288934	11	3921024	0.00018785	0.0250158	-31.124	PiPP_hypomethylation
102740	3	114991022	0.0003759	0.044932	-31.1111	PiPP_hypomethylation		KLHL29
390940	15	138070103	8.09984e-05	0.0121242	-31.0729	PiPP_hypomethylation
414349	17	55244736	7.39351e-05	0.0112172	-31.0631	PiPP_hypomethylation
121685	4	88456663	1.73764e-05	0.00313627	-31.0355	PiPP_hypomethylation
92622	3	41337561	0.00033211	0.0405412	-31.0224	PiPP_hypomethylation
149042	5	40139670	5.17143e-07	0.00013486	-30.9902	PiPP_hypomethylation
75242	3	3210955	2.74e-06	0.00060971	-30.9581	PiPP_hypomethylation		SDK1
300993	12	546428	1.22436e-05	0.00229459	-30.9459	PiPP_hypomethylation	WDR45B
49848	2	58658856	5.40587e-05	0.0085148	-30.8943	PiPP_hypomethylation
273011	9	139032413	3.01788e-05	0.00511075	-30.8553	PiPP_hypomethylation
221270	7	34512897	0.00024786	0.0316574	-30.8468	PiPP_hypomethylation		GLP1R
78139	3	7665780	3.68341e-05	0.00609557	-30.8443	PiPP_hypomethylation
18591	1	190035550	0.00042025	0.0493316	-30.8333	PiPP_hypomethylation
264678	9	63372929	7.22087e-09	2.7218e-06	-30.8028	PiPP_hypomethylation
340900	13	114458979	2.37015e-09	9.67198e-07	-30.7989	PiPP_hypomethylation
152839	5	66374287	0.00017206	0.0232042	-30.7978	PiPP_hypomethylation
265150	9	63390026	5.19866e-05	0.00825269	-30.7932	PiPP_hypomethylation
245367	8	29809388	0.00041147	0.048419	-30.7692	PiPP_hypomethylation
360784	14	48805886	2.16873e-05	0.00380856	-30.745	PiPP_hypomethylation
124928	4	100481248	4.76714e-05	0.00765637	-30.7449	PiPP_hypomethylation
259788	9	24942050	0.00015737	0.0215235	-30.703	PiPP_hypomethylation
170829	6	43210155	7.89538e-07	0.00019823	-30.7018	PiPP_hypomethylation		PEPD
74870	3	2239407	8.56683e-06	0.00167552	-30.701	PiPP_hypomethylation
366089	14	81659369	4.67923e-06	0.0009787	-30.6971	PiPP_hypomethylation
124997	4	101174787	1.1596e-05	0.00219324	-30.6701	PiPP_hypomethylation
74895	3	2402978	9.18055e-05	0.0135227	-30.6667	PiPP_hypomethylation
195996	6	82144892	0.00039666	0.0469626	-30.6366	PiPP_hypomethylation
201115	6	100310597	1.96712e-06	0.00045341	-30.6365	PiPP_hypomethylation
377232	14	141026105	3.46136e-05	0.00577309	-30.6364	PiPP_hypomethylation
348723	13	206653508	4.30019e-05	0.00700976	-30.6299	PiPP_hypomethylation	RRP1B
323148	12	52069058	0.00020721	0.0272339	-30.622	PiPP_hypomethylation
320227	12	44335651	5.56578e-05	0.00873753	-30.6207	PiPP_hypomethylation
108948	4	374129	4.36135e-06	0.00092038	-30.6122	PiPP_hypomethylation	SLC39A4		SLC39A4
305416	12	2463847	3.22516e-07	8.73766e-05	-30.5556	PiPP_hypomethylation
308186	12	5169335	1.20952e-05	0.00227149	-30.5556	PiPP_hypomethylation		PRPSAP1
34073	2	842613	1.20952e-05	0.00227149	-30.5556	PiPP_hypomethylation
72964	3	1008721	6.90063e-05	0.0105637	-30.5506	PiPP_hypomethylation			INTS1
136667	5	4577904	0.00011526	0.0164745	-30.5425	PiPP_hypomethylation
326449	12	57847901	0.00027774	0.0349996	-30.5367	PiPP_hypomethylation
188633	6	65199639	0.00023101	0.0298547	-30.5195	PiPP_hypomethylation		TP73
21609	1	240529203	2.07971e-05	0.00367348	-30.5184	PiPP_hypomethylation		ANKS6
386098	15	120239947	6.22e-06	0.00126004	-30.4813	PiPP_hypomethylation
368454	14	109740540	8.03284e-06	0.00158274	-30.4723	PiPP_hypomethylation		HPS1
67350	2	143523429	0.00026758	0.0338609	-30.4666	PiPP_hypomethylation
36991	2	1935727	0.00016459	0.0223244	-30.465	PiPP_hypomethylation
149059	5	40141010	0.00040456	0.0477514	-30.4625	PiPP_hypomethylation
280530	10	48586006	2.60189e-05	0.00448033	-30.4511	PiPP_hypomethylation
34069	2	841846	1.62355e-08	5.71412e-06	-30.4348	PiPP_hypomethylation
380592	15	39912911	0.00033047	0.0403982	-30.4188	PiPP_hypomethylation
106904	3	131791574	0.00015374	0.021101	-30.4182	PiPP_hypomethylation
373741	14	137536974	1.55637e-06	0.0003667	-30.3797	PiPP_hypomethylation
208396	6	167038919	4.49358e-07	0.00011864	-30.3659	PiPP_hypomethylation
331271	13	10528826	4.5813e-05	0.00739143	-30.2606	PiPP_hypomethylation
288932	11	3920942	0.00022325	0.0289493	-30.248	PiPP_hypomethylation
160787	6	1970829	2.04126e-06	0.00046872	-30.1587	PiPP_hypomethylation
90978	3	40603492	0.0001819	0.0243218	-30.0926	PiPP_hypomethylation
426106	18	3776478	5.75337e-05	0.00900208	-30.0336	PiPP_hypomethylation
434096	18	49990391	0.00041882	0.0492027	-30.0265	PiPP_hypomethylation
388754	15	133376653	0.00031257	0.0385214	-30.0105	PiPP_hypomethylation			NGEF
148218	5	40091296	9.68832e-05	0.0141431	-30.0087	PiPP_hypomethylation
113024	4	2496653	2.07052e-06	0.0004739	-30	PiPP_hypomethylation		SLC45A4
294603	11	55789820	5.54492e-06	0.00113738	-30	PiPP_hypomethylation
108504	4	254123	0.00034788	0.0421868	-29.9825	PiPP_hypomethylation		ARHGAP39
31605	1	274106812	2.5467e-05	0.00439778	-29.9043	PiPP_hypomethylation	FCN2		FCN2
146105	5	39797171	3.19409e-06	0.00069512	-29.881	PiPP_hypomethylation
264695	9	63373815	4.06915e-06	0.0008669	-29.8718	PiPP_hypomethylation
175088	6	51453459	0.00017433	0.0234653	-29.8643	PiPP_hypomethylation	RELB
264701	9	63376206	5.967e-09	2.27951e-06	-29.8319	PiPP_hypomethylation
60134	2	80107200	7.92176e-05	0.011908	-29.8114	PiPP_hypomethylation		COL23A1
347494	13	205765520	0.00028547	0.035836	-29.7859	PiPP_hypomethylation		UBASH3A
411945	17	47546002	1.12923e-05	0.00214344	-29.7599	PiPP_hypomethylation
162626	6	3562596	0.0004213	0.0494391	-29.7247	PiPP_hypomethylation
432827	18	45398696	0.00022923	0.0296518	-29.6575	PiPP_hypomethylation	HOXA10		HOXA10
9721	1	96372645	0.00010965	0.0157949	-29.6522	PiPP_hypomethylation		ST8SIA5
69678	2	151207062	0.00025065	0.0319747	-29.6415	PiPP_hypomethylation
76002	3	3948139	3.69322e-06	0.00079519	-29.6379	PiPP_hypomethylation		TNRC18
36865	2	1862665	1.60345e-05	0.00291715	-29.6296	PiPP_hypomethylation		KCNQ1
147033	5	39999003	7.10143e-06	0.00141764	-29.6296	PiPP_hypomethylation
427962	18	6781912	0.00016572	0.022427	-29.6296	PiPP_hypomethylation			TAS2R41
13688	1	137419441	8.93415e-07	0.0002213	-29.619	PiPP_hypomethylation
244966	8	19793187	2.97092e-06	0.00065122	-29.5767	PiPP_hypomethylation
194493	6	77455533	2.48177e-06	0.00055781	-29.5576	PiPP_hypomethylation
325655	12	55517383	0.0001064	0.0153735	-29.5249	PiPP_hypomethylation			PIRT
45412	2	14484363	6.74041e-05	0.0103445	-29.487	PiPP_hypomethylation
37105	2	1993188	2.50755e-06	0.00056272	-29.4708	PiPP_hypomethylation
106983	3	131982049	8.52286e-05	0.0126681	-29.4527	PiPP_hypomethylation
320110	12	44097343	0.00011734	0.0167212	-29.4425	PiPP_hypomethylation
255752	9	2323604	2.68641e-05	0.00460348	-29.4203	PiPP_hypomethylation		SYT9
124936	4	100481279	6.49443e-09	2.47432e-06	-29.4118	PiPP_hypomethylation
350920	13	207836812	2.98315e-05	0.00505891	-29.4118	PiPP_hypomethylation
294602	11	55789812	8.90922e-05	0.0131825	-29.405	PiPP_hypomethylation
399437	16	72236563	5.63343e-06	0.00115275	-29.3382	PiPP_hypomethylation		FAM173B
310542	12	11354881	1.7658e-05	0.00317849	-29.3269	PiPP_hypomethylation
166469	6	19354011	0.00037089	0.044432	-29.3139	PiPP_hypomethylation
79008	3	9100453	4.34134e-07	0.00011498	-29.3103	PiPP_hypomethylation		COL26A1
350494	13	207599373	3.468e-05	0.00578187	-29.2063	PiPP_hypomethylation
175090	6	51453466	5.29749e-05	0.00838139	-29.1765	PiPP_hypomethylation	RELB
138815	5	7166673	0.00034453	0.0418287	-29.1228	PiPP_hypomethylation		ZC3H7B
250335	8	88012353	2.1435e-05	0.00377205	-29.1211	PiPP_hypomethylation
416524	17	59482712	7.54506e-06	0.00149635	-29.1153	PiPP_hypomethylation
106469	3	131461944	2.30961e-05	0.00403428	-29.0909	PiPP_hypomethylation
301613	12	809804	0.0003796	0.0452782	-29.0526	PiPP_hypomethylation
95659	3	53554715	7.12578e-05	0.0108692	-29.0367	PiPP_hypomethylation
319925	12	43339595	0.00010748	0.0155137	-28.9789	PiPP_hypomethylation
270670	9	131750613	2.23921e-06	0.00050841	-28.9474	PiPP_hypomethylation
305027	12	2074890	8.58241e-05	0.0127433	-28.9367	PiPP_hypomethylation
148071	5	40085744	9.12848e-07	0.00022585	-28.9316	PiPP_hypomethylation
89970	3	40166168	0.0002532	0.0322518	-28.8998	PiPP_hypomethylation
385	1	382443	0.00010922	0.0157382	-28.8624	PiPP_hypomethylation
372313	14	133111451	0.00032904	0.0402703	-28.8517	PiPP_hypomethylation
288537	11	3271235	9.51886e-05	0.0139197	-28.8441	PiPP_hypomethylation
344870	13	195742643	6.54668e-06	0.00131679	-28.8136	PiPP_hypomethylation
214200	7	2634281	2.93667e-05	0.00498806	-28.7719	PiPP_hypomethylation
384604	15	95972344	0.00026029	0.0330363	-28.7671	PiPP_hypomethylation		MYO1B
391419	15	138507038	0.00014228	0.019731	-28.75	PiPP_hypomethylation		HDAC4
129600	4	128750266	0.00016571	0.022427	-28.6938	PiPP_hypomethylation
124642	4	100425399	0.00012193	0.0172937	-28.6442	PiPP_hypomethylation
205137	6	154486658	0.00023229	0.0299751	-28.6382	PiPP_hypomethylation
303358	12	1353125	6.22632e-05	0.00965319	-28.6311	PiPP_hypomethylation	BAHCC1
375697	14	140489698	6.4147e-06	0.00129392	-28.6102	PiPP_hypomethylation
5763	1	24670160	3.58756e-05	0.00596251	-28.5939	PiPP_hypomethylation
155018	5	80200415	5.01739e-05	0.0080008	-28.5714	PiPP_hypomethylation
28631	1	271981043	1.7017e-07	4.868e-05	-28.5714	PiPP_hypomethylation
187562	6	64693522	5.53243e-05	0.00869074	-28.547	PiPP_hypomethylation
214685	7	3552002	0.00015762	0.0215504	-28.5345	PiPP_hypomethylation
289289	11	4516223	0.00026355	0.0334101	-28.5326	PiPP_hypomethylation
287756	11	2189737	0.00013765	0.0192035	-28.4864	PiPP_hypomethylation
163547	6	4536145	0.00016396	0.0222808	-28.4779	PiPP_hypomethylation		MBTPS1
426508	18	4560996	0.00016323	0.0222098	-28.4749	PiPP_hypomethylation
21276	1	239427789	0.00023368	0.0301457	-28.4649	PiPP_hypomethylation		TMOD1
24189	1	264322106	2.47864e-05	0.00429246	-28.4251	PiPP_hypomethylation
265462	9	63398210	5.8781e-06	0.00119648	-28.3427	PiPP_hypomethylation
388968	15	133856032	3.84802e-07	0.00010308	-28.3333	PiPP_hypomethylation
351905	13	208273947	4.43517e-06	0.00093272	-28.3051	PiPP_hypomethylation
128073	4	123525127	4.47486e-05	0.00724997	-28.2991	PiPP_hypomethylation		BCAR3
214612	7	3370491	0.00036882	0.0442584	-28.2762	PiPP_hypomethylation		FARS2
281352	10	53931123	4.49669e-05	0.0072769	-28.2622	PiPP_hypomethylation
108296	4	61121	0.00015702	0.021485	-28.2302	PiPP_hypomethylation			C8orf33
382971	15	76904429	0.00022042	0.0286782	-28.2091	PiPP_hypomethylation
293287	11	24671658	7.75936e-05	0.0117012	-28.1858	PiPP_hypomethylation
415220	17	57937445	6.04233e-05	0.00940226	-28.1609	PiPP_hypomethylation
84751	3	28588858	8.37457e-07	0.0002089	-28.1556	PiPP_hypomethylation
124932	4	100481269	7.33181e-05	0.0111316	-28.1538	PiPP_hypomethylation
266477	9	67556411	0.00025903	0.0328858	-28.1434	PiPP_hypomethylation
27235	1	270040922	1.4746e-05	0.00270704	-28.0631	PiPP_hypomethylation
276152	10	19982273	7.70924e-05	0.0116338	-28.0316	PiPP_hypomethylation	ASPM
359321	14	42134132	0.00033067	0.0404113	-28.0242	PiPP_hypomethylation
236200	8	11050	1.29291e-07	3.78782e-05	-28.0033	PiPP_hypomethylation
265371	9	63394965	3.48e-06	0.00075232	-27.9978	PiPP_hypomethylation
156374	5	98926413	0.00018127	0.0242613	-27.9221	PiPP_hypomethylation
79318	3	9631907	0.00031656	0.0389556	-27.8806	PiPP_hypomethylation		CUX1
124645	4	100425557	0.00016897	0.0228236	-27.8655	PiPP_hypomethylation
132736	5	1142083	0.00019823	0.0261924	-27.6949	PiPP_hypomethylation
125023	4	101441002	0.00013984	0.0194585	-27.6667	PiPP_hypomethylation
264822	9	63379163	2.08258e-05	0.00367702	-27.6364	PiPP_hypomethylation
115142	4	11250524	3.13833e-06	0.00068509	-27.5904	PiPP_hypomethylation
412136	17	47749611	6.52097e-07	0.00016718	-27.5862	PiPP_hypomethylation	PIGT
351906	13	208273962	3.37554e-05	0.00565214	-27.5761	PiPP_hypomethylation
120662	4	77668198	0.00018935	0.025168	-27.5152	PiPP_hypomethylation
124924	4	100481232	9.96951e-06	0.00191981	-27.5095	PiPP_hypomethylation
345102	13	196739259	0.00013971	0.0194475	-27.5	PiPP_hypomethylation
249001	8	74758756	0.000166	0.0224581	-27.5	PiPP_hypomethylation		DCHS2
291569	11	11952783	2.92622e-06	0.00064242	-27.4698	PiPP_hypomethylation
162699	6	3635880	2.59245e-05	0.00446769	-27.4641	PiPP_hypomethylation
315798	12	24750181	0.00013542	0.0189231	-27.4242	PiPP_hypomethylation
266627	9	71789862	4.12399e-08	1.33427e-05	-27.4178	PiPP_hypomethylation
374896	14	139573643	0.00035621	0.0430014	-27.4109	PiPP_hypomethylation
107128	3	132137460	7.9485e-05	0.0119355	-27.3748	PiPP_hypomethylation
480	1	429186	0.0001681	0.0227278	-27.2727	PiPP_hypomethylation
19498	1	213940843	0.0004139	0.0486646	-27.2515	PiPP_hypomethylation		PTPRD
235020	7	120502182	6.20411e-05	0.00962931	-27.1617	PiPP_hypomethylation		CCNK
323473	12	52553882	0.00020733	0.0272339	-27.1429	PiPP_hypomethylation	DLG4
244245	8	10260850	0.00018771	0.0250042	-27.1329	PiPP_hypomethylation
398278	16	54656534	0.00031401	0.0386645	-27.1049	PiPP_hypomethylation
124897	4	100481106	1.92873e-05	0.00343598	-27.0897	PiPP_hypomethylation
115032	4	10433862	0.00016069	0.0219074	-27.0383	PiPP_hypomethylation		ASAP1
4787	1	12221186	0.00013713	0.0191369	-27.027	PiPP_hypomethylation
264620	9	63363030	5.3726e-10	2.49704e-07	-26.9595	PiPP_hypomethylation
265488	9	63399405	1.6421e-08	5.77462e-06	-26.9382	PiPP_hypomethylation
359898	14	45139028	8.15729e-05	0.0122059	-26.8817	PiPP_hypomethylation			MN1
119816	4	74662434	6.24081e-06	0.00126304	-26.8524	PiPP_hypomethylation
251457	8	119745793	0.00035945	0.0432931	-26.8293	PiPP_hypomethylation
432524	18	44809618	7.07053e-05	0.0107965	-26.81	PiPP_hypomethylation		JAZF1
3391	1	6251280	2.93221e-05	0.00498248	-26.7857	PiPP_hypomethylation		PRKN
106028	3	131102948	0.00033252	0.0405792	-26.776	PiPP_hypomethylation
124930	4	100481263	4.87283e-05	0.0078025	-26.7692	PiPP_hypomethylation
221069	7	32801130	0.00039818	0.0470902	-26.6923	PiPP_hypomethylation
149661	5	40170931	4.87676e-06	0.00101582	-26.6248	PiPP_hypomethylation
318400	12	37061386	4.26539e-05	0.00697445	-26.6043	PiPP_hypomethylation
233730	7	115857320	0.0002976	0.0369869	-26.6026	PiPP_hypomethylation
38094	2	2707775	0.00021013	0.0275259	-26.5906	PiPP_hypomethylation		SHANK2
166585	6	19632532	1.56107e-07	4.502e-05	-26.5823	PiPP_hypomethylation		KATNB1
105568	3	128041596	0.00039046	0.0463715	-26.5686	PiPP_hypomethylation
133201	5	1487400	1.30425e-05	0.00242686	-26.4706	PiPP_hypomethylation
219264	7	26356151	0.00022217	0.0288562	-26.4286	PiPP_hypomethylation
270579	9	131541446	4.61233e-05	0.00743584	-26.4151	PiPP_hypomethylation
284464	10	67596971	6.36629e-05	0.00984505	-26.3265	PiPP_hypomethylation
320247	12	44419541	1.03049e-05	0.00197634	-26.3158	PiPP_hypomethylation		NLK
80175	3	11047888	0.00034248	0.041639	-26.3158	PiPP_hypomethylation		CLDN4
38082	2	2702184	4.85187e-06	0.00101134	-26.3158	PiPP_hypomethylation
327567	12	59798107	0.00038767	0.0461043	-26.3116	PiPP_hypomethylation
124956	4	100481405	4.11943e-08	1.33381e-05	-26.2883	PiPP_hypomethylation
265149	9	63390024	0.00039511	0.04684	-26.2417	PiPP_hypomethylation
47911	2	33858831	4.56859e-06	0.00095746	-26.2366	PiPP_hypomethylation		ANO3
75561	3	3558572	8.415e-05	0.0125343	-26.1905	PiPP_hypomethylation
259699	9	23010359	4.07792e-06	0.00086746	-26.1625	PiPP_hypomethylation
124934	4	100481273	3.60414e-06	0.00077758	-26.0493	PiPP_hypomethylation
235561	7	121119644	0.00011227	0.0160962	-26.0072	PiPP_hypomethylation
137465	5	5423946	1.8535e-06	0.00043136	-25.974	PiPP_hypomethylation
330784	12	61585394	6.2292e-15	6.7403e-12	-25.9541	PiPP_hypomethylation
264585	9	63359680	7.82174e-06	0.0015433	-25.9182	PiPP_hypomethylation
310611	12	11697812	4.53036e-06	0.00095085	-25.8621	PiPP_hypomethylation
291037	11	7496879	0.00023203	0.02996	-25.8542	PiPP_hypomethylation
374540	14	138974825	0.00023512	0.0303133	-25.8328	PiPP_hypomethylation
54336	2	70120242	0.00035577	0.0429669	-25.8307	PiPP_hypomethylation		ELAVL3
264820	9	63379152	2.942e-05	0.00499514	-25.8288	PiPP_hypomethylation
265407	9	63396634	0.00012269	0.017382	-25.8117	PiPP_hypomethylation
132805	5	1175336	0.00039539	0.0468519	-25.8065	PiPP_hypomethylation
95658	3	53554710	0.00037103	0.0444362	-25.7407	PiPP_hypomethylation
403093	16	79270630	0.00023653	0.0304393	-25.7384	PiPP_hypomethylation		TERT
49066	2	47712096	0.00019664	0.0260066	-25.7367	PiPP_hypomethylation
79226	3	9549162	5.12441e-06	0.00106241	-25.7343	PiPP_hypomethylation
243932	8	6389777	3.115e-05	0.00525746	-25.7206	PiPP_hypomethylation
153909	5	69525311	6.23508e-06	0.00126249	-25.7143	PiPP_hypomethylation		ADA2
32810	2	451859	0.00013551	0.0189301	-25.6188	PiPP_hypomethylation
396493	16	43032026	0.00024428	0.0312848	-25.5663	PiPP_hypomethylation
195490	6	80498254	0.00038988	0.0463278	-25.5657	PiPP_hypomethylation
254949	9	944653	1.05813e-05	0.00202112	-25.561	PiPP_hypomethylation
488	1	446662	0.00015912	0.021714	-25.5183	PiPP_hypomethylation
373773	14	137602392	4.28634e-05	0.00699537	-25.4902	PiPP_hypomethylation
423538	18	1096340	9.92463e-05	0.014431	-25.4902	PiPP_hypomethylation
312786	12	18955011	0.0003171	0.0390001	-25.4762	PiPP_hypomethylation
47710	2	30041268	0.00025638	0.0326081	-25.4556	PiPP_hypomethylation		MPPED2	MPPED2
19972	1	222313301	5.64333e-07	0.000146	-25.4545	PiPP_hypomethylation		PIP5K1B
147735	5	40069958	4.58335e-07	0.00012086	-25.3664	PiPP_hypomethylation
282641	10	63460966	0.00010083	0.0146432	-25.3504	PiPP_hypomethylation			TAF3
4204	1	9046195	0.00010574	0.0152887	-25.3321	PiPP_hypomethylation
194686	6	77993456	0.00016531	0.0224003	-25.3267	PiPP_hypomethylation
275126	10	13975782	0.00015504	0.0212386	-25.3205	PiPP_hypomethylation
370279	14	120428755	6.05875e-05	0.00942435	-25.2296	PiPP_hypomethylation
264741	9	63377372	1.84471e-07	5.23074e-05	-25.225	PiPP_hypomethylation
80849	3	14793816	0.00019508	0.0258332	-25.2174	PiPP_hypomethylation
33547	2	632136	0.00014854	0.02048	-25.2107	PiPP_hypomethylation	AP2A2
405881	17	14963535	0.00023989	0.0308249	-25.2033	PiPP_hypomethylation		TRMT6	TRMT6
161582	6	2685046	0.00018809	0.0250317	-25.1949	PiPP_hypomethylation
280033	10	44964418	0.00020976	0.0275022	-25.1936	PiPP_hypomethylation
404055	16	79563831	0.00014889	0.0205021	-25.1848	PiPP_hypomethylation		CEP72
124907	4	100481141	1.53174e-06	0.0003617	-25.1701	PiPP_hypomethylation
160649	6	1831533	5.29719e-05	0.00838139	-25.1075	PiPP_hypomethylation
216332	7	9660373	0.00013967	0.0194475	-25.0833	PiPP_hypomethylation		PHACTR1
280035	10	44964435	0.000245	0.0313575	-25.0604	PiPP_hypomethylation
266031	9	65986479	2.01701e-07	5.66316e-05	-25	PiPP_hypomethylation
288040	11	2723444	1.511e-05	0.00276424	-25	PiPP_hypomethylation		MIPEP
204620	6	148913207	2.78811e-05	0.00475664	-25	PiPP_hypomethylation	PGM1		PGM1
159730	6	1271173	3.67121e-08	1.19844e-05	-25	PiPP_hypomethylation
74367	3	1738266	0.0003336	0.0406995	-25	PiPP_hypomethylation
305031	12	2081209	0.00014104	0.0195925	25	PiPP_hypermethylation	ENDOV
16118	1	162736474	1.60543e-05	0.00291949	25	PiPP_hypermethylation			NEDD4L
157269	6	258949	0.0001645	0.0223188	25	PiPP_hypermethylation		FANCA
110490	4	922027	0.00018915	0.0251576	25.0066	PiPP_hypermethylation
293820	11	35807675	9.9417e-15	1.0402e-11	25.0183	PiPP_hypermethylation
383328	15	79045862	4.0807e-05	0.00669824	25.2976	PiPP_hypermethylation		RAPGEF4
222717	7	39041509	3.60412e-05	0.00598491	25.3115	PiPP_hypermethylation
242984	8	4369893	6.455e-05	0.0099785	25.3333	PiPP_hypermethylation
127795	4	122593649	0.00039777	0.0470547	25.3908	PiPP_hypermethylation
180184	6	56226620	5.72736e-08	1.80223e-05	25.4545	PiPP_hypermethylation
351422	13	208021374	0.00038024	0.0453217	25.4576	PiPP_hypermethylation
265361	9	63394793	7.31497e-08	2.24364e-05	25.477	PiPP_hypermethylation
60488	2	80699024	3.457e-05	0.00576797	25.5237	PiPP_hypermethylation
161861	6	2912571	4.42169e-06	0.00093096	25.6044	PiPP_hypermethylation
372448	14	133495189	2.44152e-07	6.75683e-05	25.6098	PiPP_hypermethylation
297994	11	77764145	7.87177e-05	0.0118455	25.6354	PiPP_hypermethylation
133191	5	1478925	0.00024084	0.0309194	25.7595	PiPP_hypermethylation
236187	8	7411	7.32895e-06	0.00145757	25.8561	PiPP_hypermethylation
209911	6	169358546	2.60073e-05	0.00448015	25.8904	PiPP_hypermethylation
148001	5	40084058	0.00035419	0.0428543	25.9313	PiPP_hypermethylation
374573	14	139034837	0.00036966	0.0443477	25.9416	PiPP_hypermethylation
180185	6	56226621	2.24322e-06	0.00050905	25.974	PiPP_hypermethylation	PRKCG
416904	17	60317008	0.00017259	0.0232579	25.9793	PiPP_hypermethylation
293821	11	35807680	7.4284e-15	7.9287e-12	26.0031	PiPP_hypermethylation
303087	12	1272487	0.00020152	0.0265689	26.0307	PiPP_hypermethylation		NPLOC4
134390	5	2756957	0.00016436	0.0223139	26.0434	PiPP_hypermethylation		TBC1D22A
134625	5	2917349	0.00021044	0.027549	26.1887	PiPP_hypermethylation
297257	11	77097352	7.74733e-05	0.0116872	26.2154	PiPP_hypermethylation		COL4A2
77473	3	5802030	2.069e-05	0.00366049	26.2459	PiPP_hypermethylation
385684	15	110734705	1.56532e-05	0.00285512	26.2475	PiPP_hypermethylation		CREB1
265171	9	63390623	1.7402e-19	3.6778e-16	26.2585	PiPP_hypermethylation
147744	5	40070316	0.000175	0.0235326	26.2781	PiPP_hypermethylation
313947	12	21115648	0.00012725	0.0179408	26.2821	PiPP_hypermethylation		KRT14
252999	8	135960783	0.0003295	0.0403033	26.3531	PiPP_hypermethylation
146340	5	39812168	5.29977e-05	0.00838188	26.3609	PiPP_hypermethylation
83779	3	23078693	7.88281e-05	0.0118537	26.3709	PiPP_hypermethylation
198706	6	91081838	0.00025218	0.0321417	26.4025	PiPP_hypermethylation
238223	8	743029	0.00018564	0.0247529	26.5073	PiPP_hypermethylation
149229	5	40151101	0.00039615	0.0469291	26.5265	PiPP_hypermethylation
83064	3	19837855	0.0001328	0.0186047	26.548	PiPP_hypermethylation
22039	1	247231871	2.67054e-05	0.00457998	26.6667	PiPP_hypermethylation
80358	3	11474163	5.249e-05	0.00832324	26.7213	PiPP_hypermethylation
266559	9	68605997	0.00013033	0.0183202	26.7823	PiPP_hypermethylation
71257	3	417754	0.00022174	0.0288154	26.8033	PiPP_hypermethylation			PRKAR1B
72638	3	870588	2.82947e-05	0.00481947	26.8293	PiPP_hypermethylation
155984	5	89222573	0.0003858	0.0459206	26.9189	PiPP_hypermethylation
370594	14	123825263	0.000263	0.033351	26.9427	PiPP_hypermethylation
71988	3	727658	1.72365e-06	0.00040343	26.9841	PiPP_hypermethylation		C7orf50
398292	16	54693687	2.653e-05	0.00455532	26.9841	PiPP_hypermethylation
147819	5	40074489	5.9351e-10	2.74051e-07	26.9911	PiPP_hypermethylation
4652	1	10711629	0.00041795	0.0491274	27.0053	PiPP_hypermethylation
149316	5	40155386	0.00028979	0.0362695	27.0208	PiPP_hypermethylation
372443	14	133494608	8.63032e-08	2.60384e-05	27.0833	PiPP_hypermethylation		CHST15
360518	14	47903320	0.00017623	0.0236766	27.0833	PiPP_hypermethylation	SELENOM
186391	6	64148571	0.00029313	0.0365811	27.1064	PiPP_hypermethylation
259380	9	17298103	0.0002052	0.0269878	27.1238	PiPP_hypermethylation	PCF11		PCF11
205259	6	156294178	0.00020219	0.0266411	27.127	PiPP_hypermethylation
37533	2	2137012	7.28052e-05	0.0110695	27.1288	PiPP_hypermethylation
73188	3	1112156	9.922e-05	0.014431	27.1805	PiPP_hypermethylation
254781	9	750670	0.00017889	0.0239875	27.2109	PiPP_hypermethylation		TRIM66
259613	9	22185734	6.65e-05	0.0102354	27.2727	PiPP_hypermethylation
297843	11	77620401	0.00018153	0.0242881	27.2973	PiPP_hypermethylation
134597	5	2905692	1.19148e-05	0.00224158	27.451	PiPP_hypermethylation
147817	5	40074477	1.2583e-10	6.59091e-08	27.536	PiPP_hypermethylation
148989	5	40135909	7.18816e-05	0.0109565	27.5549	PiPP_hypermethylation
429416	18	16518544	8.00673e-05	0.0120145	27.5556	PiPP_hypermethylation
299496	11	78540349	2.76988e-05	0.00472744	27.5558	PiPP_hypermethylation		PCID2
111241	4	1217906	4.998e-05	0.00797275	27.578	PiPP_hypermethylation
380280	15	33177422	0.00040653	0.0479316	27.5828	PiPP_hypermethylation
14058	1	140702912	7.45307e-06	0.00148018	27.6542	PiPP_hypermethylation
218926	7	24580342	3.0697e-16	4.0248e-13	27.6759	PiPP_hypermethylation
6812	1	42221770	1.21184e-07	3.56753e-05	27.6797	PiPP_hypermethylation
344802	13	195513798	0.00020187	0.0266071	27.7256	PiPP_hypermethylation
201543	6	103055674	0.00012547	0.0177189	27.8164	PiPP_hypermethylation
128468	4	125062130	0.00037337	0.044679	27.8542	PiPP_hypermethylation
129130	4	126916940	4.11724e-05	0.00675039	27.8853	PiPP_hypermethylation
240367	8	1971728	0.00011176	0.0160421	27.887	PiPP_hypermethylation			RGS12
117275	4	40540242	1.572e-05	0.00286614	27.8991	PiPP_hypermethylation
252172	8	132315329	5.59066e-09	2.14188e-06	27.9412	PiPP_hypermethylation
420652	17	62355688	0.00027755	0.0349974	28.022	PiPP_hypermethylation
426582	18	4707822	0.00023146	0.0299046	28.0433	PiPP_hypermethylation
379650	15	30428287	1.95768e-06	0.00045173	28.061	PiPP_hypermethylation
417123	17	60724874	0.00025758	0.0327316	28.1313	PiPP_hypermethylation
316902	12	26380582	0.00028063	0.0353089	28.1643	PiPP_hypermethylation
398623	16	62652907	5.31709e-06	0.00109541	28.2051	PiPP_hypermethylation
417199	17	60904787	0.00033903	0.041255	28.2051	PiPP_hypermethylation
284999	10	68274614	0.00030327	0.0375274	28.2287	PiPP_hypermethylation
278808	10	30751384	0.00011701	0.0166862	28.2682	PiPP_hypermethylation
129129	4	126916929	0.00014808	0.0204231	28.331	PiPP_hypermethylation
421096	17	62482504	0.00014542	0.0200772	28.4013	PiPP_hypermethylation
297123	11	76868977	0.0001685	0.0227675	28.4722	PiPP_hypermethylation
265342	9	63394689	2.3191e-10	1.15824e-07	28.5344	PiPP_hypermethylation
5060	1	15732490	2.64904e-06	0.00059072	28.5714	PiPP_hypermethylation
269773	9	124452544	8.26764e-05	0.0123493	28.6039	PiPP_hypermethylation		LAMC2
100177	3	96209473	9.53785e-05	0.0139407	28.6107	PiPP_hypermethylation
388752	15	133354323	9.48106e-07	0.00023376	28.6159	PiPP_hypermethylation		NGEF
408300	17	32594668	1.04381e-05	0.00199851	28.6383	PiPP_hypermethylation
280534	10	48586070	0.00011321	0.016211	28.6967	PiPP_hypermethylation
299172	11	78403031	3.64145e-05	0.00603553	28.8123	PiPP_hypermethylation
73498	3	1239583	1.42575e-05	0.00262991	28.8125	PiPP_hypermethylation	MAD1L1
14059	1	140702918	2.22549e-06	0.00050556	28.817	PiPP_hypermethylation
139192	5	8604799	0.00017498	0.0235326	28.8377	PiPP_hypermethylation		CACNA1I
351420	13	208021361	2.74581e-05	0.0046939	28.9059	PiPP_hypermethylation
264891	9	63380263	9.53979e-05	0.0139407	28.9384	PiPP_hypermethylation
267388	9	90423927	7.9021e-06	0.00155843	28.9794	PiPP_hypermethylation		DNAH11	DNAH11
146504	5	39909716	1.444e-05	0.0026568	28.9819	PiPP_hypermethylation
147892	5	40079099	2.21073e-05	0.0038743	28.9948	PiPP_hypermethylation
36508	2	1691545	0.00038502	0.0458407	29.0315	PiPP_hypermethylation
206545	6	163624337	0.00029023	0.0362941	29.067	PiPP_hypermethylation
198553	6	90118955	0.00028261	0.0355295	29.1198	PiPP_hypermethylation
5274	1	16610628	0.00012364	0.0175017	29.144	PiPP_hypermethylation		TAB2	TAB2
201673	6	103647899	1.191e-05	0.00224158	29.173	PiPP_hypermethylation		LPIN2
73650	3	1307647	8.42338e-05	0.0125389	29.2175	PiPP_hypermethylation		MAD1L1
293286	11	24671642	0.00030632	0.0378383	29.2642	PiPP_hypermethylation
180190	6	56226630	1.31283e-08	4.72223e-06	29.3103	PiPP_hypermethylation	PRKCG
348571	13	206563679	2.084e-05	0.00367785	29.3333	PiPP_hypermethylation
134473	5	2811266	0.00023665	0.0304453	29.3456	PiPP_hypermethylation
117975	4	56589569	5.83478e-05	0.00911752	29.3684	PiPP_hypermethylation
256808	9	6393449	0.00013581	0.0189658	29.3687	PiPP_hypermethylation
343478	13	140090885	0.00040178	0.0474899	29.4357	PiPP_hypermethylation
384119	15	83718510	0.00013176	0.0184731	29.4483	PiPP_hypermethylation
285530	10	68662603	1.32362e-06	0.0003166	29.472	PiPP_hypermethylation		LARP4B
146498	5	39909700	3.31279e-05	0.00555582	29.4745	PiPP_hypermethylation
149983	5	40185444	1.83925e-05	0.00329395	29.4783	PiPP_hypermethylation
281815	10	58029456	2.13044e-05	0.00375062	29.5238	PiPP_hypermethylation
252169	8	132315326	1.86839e-06	0.00043402	29.5455	PiPP_hypermethylation
250993	8	111721082	0.00034503	0.041877	29.5567	PiPP_hypermethylation		PITX2
285004	10	68274883	9.16983e-05	0.0135163	29.6251	PiPP_hypermethylation
370577	14	123648567	0.00039132	0.0464598	29.6296	PiPP_hypermethylation
180197	6	56226673	4.05673e-09	1.59715e-06	29.6296	PiPP_hypermethylation
303510	12	1386017	0.00037032	0.0444019	29.6774	PiPP_hypermethylation
346718	13	204825769	0.00030667	0.0378706	29.7009	PiPP_hypermethylation
149984	5	40185446	4.907e-05	0.00785367	29.7042	PiPP_hypermethylation
180182	6	56226616	8.10136e-08	2.46e-05	29.7463	PiPP_hypermethylation
63741	2	133694711	0.00037765	0.0450898	29.7579	PiPP_hypermethylation
180188	6	56226626	5.18336e-08	1.64814e-05	29.8246	PiPP_hypermethylation	PRKCG
305980	12	3117755	0.00016919	0.0228462	29.8557	PiPP_hypermethylation		RBFOX3
106623	3	131616101	0.0002041	0.0268595	29.8686	PiPP_hypermethylation
73772	3	1408639	7.3523e-08	2.25346e-05	29.8701	PiPP_hypermethylation		MAD1L1
328516	12	60493429	0.00010605	0.0153287	29.8765	PiPP_hypermethylation	LLGL1
343907	13	152742983	3.44637e-05	0.00575486	29.9046	PiPP_hypermethylation
323083	12	52013270	0.00028849	0.036151	29.9416	PiPP_hypermethylation	MINK1
242298	8	3513690	7.4234e-06	0.00147567	29.9435	PiPP_hypermethylation		SORCS2
27392	1	270436706	0.00030251	0.0374499	29.965	PiPP_hypermethylation	HMCN2
265199	9	63391487	9.5361e-10	4.17197e-07	29.972	PiPP_hypermethylation
22777	1	253656128	2.08193e-06	0.00047626	29.9755	PiPP_hypermethylation
37236	2	2033827	0.00037177	0.0445042	29.9875	PiPP_hypermethylation		SLC22A18	SLC22A18
131991	5	726948	0.00028442	0.035725	30	PiPP_hypermethylation	ALG12
82931	3	19419318	5.17948e-06	0.00107069	30.0456	PiPP_hypermethylation	GTF3C1
180192	6	56226645	8.88864e-06	0.00173527	30.0678	PiPP_hypermethylation	PRKCG
188129	6	64961542	8.28263e-06	0.00162593	30.0798	PiPP_hypermethylation
265444	9	63397860	8.1179e-11	4.45545e-08	30.0897	PiPP_hypermethylation
163599	6	4577281	0.00028497	0.0357838	30.1066	PiPP_hypermethylation		SLC38A8
378098	14	141322327	0.00028582	0.0358697	30.243	PiPP_hypermethylation
183017	6	62059009	1.28987e-05	0.00240231	30.2593	PiPP_hypermethylation
351419	13	208021351	2.44718e-06	0.00055121	30.3017	PiPP_hypermethylation
237970	8	662071	8.16637e-05	0.0122152	30.377	PiPP_hypermethylation
288927	11	3876958	0.00015219	0.0209232	30.4493	PiPP_hypermethylation
122197	4	91856352	5.431e-05	0.00854805	30.5006	PiPP_hypermethylation
170411	6	42268789	0.00029569	0.0368249	30.5901	PiPP_hypermethylation
101094	3	108120438	4.485e-05	0.00726351	30.6145	PiPP_hypermethylation		EHD3
31000	1	273708315	0.00028314	0.0355854	30.6483	PiPP_hypermethylation		RXRA	RXRA
77782	3	6413479	9.76e-06	0.00188457	30.7456	PiPP_hypermethylation
313871	12	21011845	8.70574e-07	0.00021627	30.7692	PiPP_hypermethylation
180201	6	56226683	3.79939e-06	0.00081515	30.7692	PiPP_hypermethylation
198773	6	91193025	0.00029452	0.0366904	30.8126	PiPP_hypermethylation
197229	6	85175692	0.00024882	0.0317702	30.8537	PiPP_hypermethylation		EYA3
37392	2	2091686	9.70905e-08	2.9025e-05	30.8642	PiPP_hypermethylation		NAP1L4
372412	14	133461096	8.67547e-08	2.6156e-05	30.9091	PiPP_hypermethylation
16116	1	162736433	0.00014871	0.0204909	30.9524	PiPP_hypermethylation			NEDD4L
143176	5	17699414	0.00018358	0.0245079	30.9524	PiPP_hypermethylation
90012	3	40179010	0.00040003	0.0472957	30.9771	PiPP_hypermethylation		NUBP2
300985	12	540707	0.00013787	0.0192221	31.0227	PiPP_hypermethylation	WDR45B
149228	5	40151091	5.75138e-05	0.00900208	31.0276	PiPP_hypermethylation
148364	5	40099823	4.6301e-13	3.7252e-10	31.0767	PiPP_hypermethylation
134509	5	2826738	9.91138e-06	0.00191035	31.1111	PiPP_hypermethylation
73849	3	1440081	1.916e-05	0.00341686	31.1121	PiPP_hypermethylation
104216	3	125520868	0.00031079	0.0383242	31.116	PiPP_hypermethylation
34280	2	917594	4.25343e-06	0.00090164	31.1475	PiPP_hypermethylation		BRSK2
331688	13	18379700	9.6318e-07	0.00023678	31.1497	PiPP_hypermethylation
311165	12	13937016	5.24442e-08	1.66258e-05	31.1688	PiPP_hypermethylation
85595	3	32318677	0.00010256	0.0148703	31.2283	PiPP_hypermethylation		NUBP1
62816	2	116689955	1.12456e-05	0.00213553	31.2374	PiPP_hypermethylation
175430	6	51715869	0.00010833	0.0156259	31.2919	PiPP_hypermethylation			CKM
385989	15	118845760	0.00035471	0.0428928	31.339	PiPP_hypermethylation		IGFBP2
74346	3	1725235	1.67537e-05	0.00303759	31.339	PiPP_hypermethylation
38016	2	2606715	4.02085e-05	0.00661153	31.3587	PiPP_hypermethylation
39042	2	3454582	0.00015775	0.0215543	31.3943	PiPP_hypermethylation
326706	12	58387810	1.55588e-07	4.49013e-05	31.4286	PiPP_hypermethylation
378383	14	141545181	1.11562e-06	0.00027062	31.4286	PiPP_hypermethylation
400425	16	77209097	0.00013106	0.0184054	31.4525	PiPP_hypermethylation
117273	4	40540216	1.09869e-06	0.00026701	31.4632	PiPP_hypermethylation
127715	4	122251574	2.02789e-06	0.00046591	31.5249	PiPP_hypermethylation
283903	10	66266413	0.00028933	0.0362346	31.5511	PiPP_hypermethylation
180194	6	56226660	1.35372e-08	4.82843e-06	31.5789	PiPP_hypermethylation	PRKCG
149509	5	40162580	0.00036205	0.043533	31.6304	PiPP_hypermethylation
136732	5	4618090	0.00021324	0.0278816	31.6667	PiPP_hypermethylation
83548	3	22647486	0.00029597	0.0368438	31.6964	PiPP_hypermethylation		UBFD1
105456	3	127558612	4.32714e-05	0.00704357	31.7045	PiPP_hypermethylation
339806	13	89170321	4.36906e-06	0.00092155	31.7057	PiPP_hypermethylation
377337	14	141068831	5.842e-05	0.00912201	31.7384	PiPP_hypermethylation
269779	9	124477967	1.35807e-06	0.00032411	31.7708	PiPP_hypermethylation
420404	17	62304002	3.05041e-05	0.00515651	31.7738	PiPP_hypermethylation
379416	15	26940269	1.43071e-05	0.0026379	31.7764	PiPP_hypermethylation
340529	13	100454366	8.645e-05	0.0128319	31.7818	PiPP_hypermethylation
367091	14	99718799	6.20703e-06	0.00125801	31.863	PiPP_hypermethylation		PAPSS2	PAPSS2
291446	11	10470809	0.00017859	0.0239548	31.8788	PiPP_hypermethylation
254575	9	674625	0.00016077	0.021911	31.8856	PiPP_hypermethylation	ST5
207960	6	166340942	3.8453e-07	0.00010308	32.0175	PiPP_hypermethylation	HECTD3
82602	3	18536340	7.259e-05	0.0110445	32.0896	PiPP_hypermethylation			SH2B1
282871	10	63886544	4.8273e-05	0.00774712	32.2222	PiPP_hypermethylation		SFMBT2
278807	10	30703554	0.00028069	0.0353089	32.2368	PiPP_hypermethylation
84529	3	27307526	0.00012557	0.0177284	32.2417	PiPP_hypermethylation		XYLT1
29706	1	272933450	0.00018364	0.0245086	32.282	PiPP_hypermethylation			ABO
205447	6	157932959	1.57434e-07	4.53415e-05	32.3365	PiPP_hypermethylation		SSBP3
272696	9	138126088	0.00016503	0.0223698	32.3549	PiPP_hypermethylation
30347	1	273304879	4.15945e-05	0.00681696	32.385	PiPP_hypermethylation
380281	15	33177426	0.0001449	0.0200178	32.4065	PiPP_hypermethylation
234831	7	120273763	8.46668e-05	0.012589	32.4102	PiPP_hypermethylation		BCL11B
42644	2	7141099	0.00039006	0.046337	32.4198	PiPP_hypermethylation	NAALADL1		SAC3D1
172401	6	47584123	2.06305e-07	5.77334e-05	32.4302	PiPP_hypermethylation
206597	6	163666282	1.30781e-08	4.70817e-06	32.4324	PiPP_hypermethylation		TRABD2B
199266	6	93014015	0.00012271	0.017382	32.4878	PiPP_hypermethylation
132877	5	1219223	1.7406e-05	0.00313977	32.5129	PiPP_hypermethylation
247357	8	54589597	8.0998e-25	4.4113e-21	32.5266	PiPP_hypermethylation
383188	15	78198536	8.41273e-05	0.0125343	32.563	PiPP_hypermethylation
30389	1	273343174	0.00030256	0.0374499	32.5758	PiPP_hypermethylation		VAV2
374747	14	139189777	0.00033156	0.0404973	32.6276	PiPP_hypermethylation
66134	2	141669720	0.00012822	0.0180518	32.6844	PiPP_hypermethylation		NRG2
180189	6	56226629	7.8079e-10	3.51734e-07	32.6923	PiPP_hypermethylation
299055	11	78320585	0.00024017	0.030852	32.716	PiPP_hypermethylation
134059	5	2529261	2.644e-05	0.00454378	32.7392	PiPP_hypermethylation
133120	5	1449556	7.51537e-06	0.00149116	32.7418	PiPP_hypermethylation		FAM19A5
408301	17	32594697	6.03287e-06	0.00122505	32.7423	PiPP_hypermethylation
29860	1	273007241	7.60751e-05	0.0114926	32.7485	PiPP_hypermethylation
409531	17	36178958	4.72188e-05	0.00759228	32.7969	PiPP_hypermethylation
348235	13	206381312	3.16412e-06	0.00068965	32.7994	PiPP_hypermethylation
231574	7	98067261	0.00035693	0.0430384	32.8014	PiPP_hypermethylation
163971	6	6683216	2.82116e-05	0.00480724	32.8297	PiPP_hypermethylation		CMIP
85582	3	32259715	0.00022124	0.0287673	32.842	PiPP_hypermethylation
265532	9	63908839	8.4094e-10	3.7446e-07	32.8767	PiPP_hypermethylation			FMO4
12582	1	129237839	2.57713e-06	0.0005765	32.9988	PiPP_hypermethylation
150035	5	40188733	5.28529e-05	0.00837144	33.0369	PiPP_hypermethylation
273534	10	1270180	3.401e-05	0.005688	33.0776	PiPP_hypermethylation
350560	13	207665384	1.90839e-05	0.00340485	33.0959	PiPP_hypermethylation
107508	3	132324161	0.00035888	0.0432497	33.1429	PiPP_hypermethylation		PXDN
328587	12	60518632	4.19784e-05	0.00687337	33.1617	PiPP_hypermethylation
160340	6	1614053	6.50511e-06	0.00130905	33.2468	PiPP_hypermethylation
264770	9	63377834	3.71383e-05	0.00614113	33.258	PiPP_hypermethylation
407810	17	30813807	7.44715e-06	0.0014797	33.2721	PiPP_hypermethylation
333690	13	32216860	4.51189e-05	0.00728775	33.3083	PiPP_hypermethylation	MST1		RNF123
163322	6	4264125	2.13095e-08	7.29442e-06	33.3333	PiPP_hypermethylation		ATP2C2
73618	3	1292924	1.08089e-06	0.00026328	33.3333	PiPP_hypermethylation		MAD1L1
128522	4	125143116	0.00016553	0.0224226	33.3333	PiPP_hypermethylation		TGFBR3
180191	6	56226644	4.36896e-09	1.70741e-06	33.4343	PiPP_hypermethylation
321599	12	47923842	4.046e-05	0.00664901	33.4609	PiPP_hypermethylation	WDR81		WDR81
355133	14	22768633	0.00040912	0.0481967	33.5217	PiPP_hypermethylation	ANKLE2
113631	4	3363253	5.30629e-05	0.00838906	33.5227	PiPP_hypermethylation
304627	12	1798920	8.49284e-06	0.00166335	33.6203	PiPP_hypermethylation
36509	2	1691552	7.493e-05	0.0113397	33.6232	PiPP_hypermethylation
122939	4	94494454	0.00032023	0.0393616	33.6257	PiPP_hypermethylation			RUSC1
2525	1	2025123	0.00031341	0.0386127	33.6287	PiPP_hypermethylation
405413	17	11340033	2.98291e-07	8.14367e-05	33.6472	PiPP_hypermethylation		IKBKB
115950	4	22901438	0.00024231	0.031089	33.6538	PiPP_hypermethylation
106439	3	131455469	7.93183e-05	0.0119189	33.75	PiPP_hypermethylation
373613	14	137298915	8.3802e-05	0.0124911	33.7544	PiPP_hypermethylation
433351	18	47428809	2.16311e-05	0.00380025	33.7612	PiPP_hypermethylation
31104	1	273768896	2.63959e-05	0.00453788	33.7662	PiPP_hypermethylation		RXRA
186519	6	64175936	2.35291e-06	0.00053251	33.772	PiPP_hypermethylation
347700	13	206060226	1.44271e-05	0.00265541	33.7739	PiPP_hypermethylation
161767	6	2793944	4.11135e-05	0.00674333	33.8305	PiPP_hypermethylation
105017	3	126929870	3.287e-05	0.0055159	33.8636	PiPP_hypermethylation		ASAP2
299083	11	78338951	7.36125e-07	0.00018603	33.8983	PiPP_hypermethylation
73567	3	1263243	3.86847e-06	0.00082955	33.9167	PiPP_hypermethylation		MAD1L1
297254	11	77095153	0.00026584	0.03366	33.9231	PiPP_hypermethylation
343069	13	136699947	2.05758e-05	0.00364197	33.9279	PiPP_hypermethylation
370597	14	123825294	7.65602e-06	0.00151271	33.9791	PiPP_hypermethylation
108913	4	357458	1.15357e-05	0.0021838	33.9871	PiPP_hypermethylation
129883	4	129529489	2.7027e-09	1.09345e-06	34.0105	PiPP_hypermethylation		ODF2L
374564	14	139034325	4.75758e-06	0.00099363	34.0136	PiPP_hypermethylation
81804	3	17591129	9.24168e-06	0.00179758	34.0278	PiPP_hypermethylation
153987	5	69892480	0.00014881	0.020498	34.0426	PiPP_hypermethylation		MICAL3
189467	6	66853915	0.00038023	0.0453217	34.1667	PiPP_hypermethylation		NPHP4
373561	14	137248789	5.41724e-08	1.71481e-05	34.1944	PiPP_hypermethylation	PTPRE
163444	6	4459134	2.12464e-05	0.00374196	34.2044	PiPP_hypermethylation		DNAAF1
180205	6	56226716	8.55835e-07	0.00021298	34.2105	PiPP_hypermethylation
211447	7	275588	5.58514e-05	0.00875821	34.2105	PiPP_hypermethylation		EXOC2
287053	11	1281883	9.86064e-06	0.00190229	34.2652	PiPP_hypermethylation
346716	13	204825755	2.04453e-05	0.00362037	34.3571	PiPP_hypermethylation
70081	2	151400220	2.14761e-06	0.00048996	34.3662	PiPP_hypermethylation		TCOF1
124883	4	100473931	5.7758e-06	0.00117781	34.3881	PiPP_hypermethylation
378096	14	141322281	0.00026911	0.0340136	34.4257	PiPP_hypermethylation
265517	9	63400690	7.18033e-06	0.00143137	34.4741	PiPP_hypermethylation
128776	4	125934392	0.00013306	0.0186309	34.5013	PiPP_hypermethylation
423414	18	1029865	0.00021001	0.0275184	34.5146	PiPP_hypermethylation
212236	7	768142	3.27062e-05	0.00549214	34.5238	PiPP_hypermethylation
265198	9	63391486	5.7392e-23	2.2574e-19	34.5302	PiPP_hypermethylation
44514	2	9694252	1.887e-05	0.00337221	34.5591	PiPP_hypermethylation
2774	1	2447815	0.00012472	0.0176278	34.5626	PiPP_hypermethylation		RPS6KA2
255708	9	2164955	4.35903e-06	0.00092035	34.5644	PiPP_hypermethylation
212897	7	1116925	4.995e-05	0.00797114	34.5946	PiPP_hypermethylation
134671	5	2939998	0.00012422	0.017572	34.632	PiPP_hypermethylation
338415	13	74862329	3.24385e-05	0.00545333	34.6549	PiPP_hypermethylation
206680	6	163815126	1.45424e-05	0.00267433	34.6791	PiPP_hypermethylation
258929	9	11299986	3.00284e-06	0.00065754	34.7222	PiPP_hypermethylation		MYO7A
405094	17	9605119	8.86544e-07	0.00021985	34.8252	PiPP_hypermethylation
88902	3	39584170	0.00015392	0.021119	34.9057	PiPP_hypermethylation	TEDC2		TEDC2
27258	1	270057803	9.64158e-08	2.88436e-05	34.9684	PiPP_hypermethylation		FNBP1
196058	6	82315448	0.0001896	0.0251936	35.034	PiPP_hypermethylation
39643	2	4079766	1.80931e-05	0.00324854	35.0427	PiPP_hypermethylation
265091	9	63387788	1.26326e-09	5.43003e-07	35.0719	PiPP_hypermethylation
186932	6	64335324	2.39129e-06	0.00054005	35.1575	PiPP_hypermethylation
285054	10	68296669	1.13726e-05	0.00215772	35.162	PiPP_hypermethylation
288311	11	3125647	2.11757e-06	0.00048387	35.213	PiPP_hypermethylation			AMER2
343018	13	136346955	0.0002154	0.0281112	35.2223	PiPP_hypermethylation
148040	5	40084922	3.02862e-06	0.0006625	35.2285	PiPP_hypermethylation
265518	9	63400698	9.36679e-06	0.00181609	35.2487	PiPP_hypermethylation
252234	8	133589610	7.93865e-05	0.011925	35.2778	PiPP_hypermethylation
274025	10	8423024	0.00021939	0.0285621	35.3066	PiPP_hypermethylation
315523	12	23965174	2.558e-05	0.00441562	35.3148	PiPP_hypermethylation
293216	11	23980700	2.22323e-05	0.0038914	35.3219	PiPP_hypermethylation
252238	8	133589652	0.00012513	0.0176769	35.3241	PiPP_hypermethylation
360921	14	49209240	9.25678e-05	0.0136067	35.38	PiPP_hypermethylation			BCR
98216	3	72371328	4.90906e-06	0.00102125	35.4273	PiPP_hypermethylation
149625	5	40168874	0.00019181	0.0254396	35.4396	PiPP_hypermethylation
42641	2	7141086	0.00040631	0.047922	35.4809	PiPP_hypermethylation	NAALADL1		SAC3D1
244592	8	13354441	5.83574e-05	0.00911752	35.5072	PiPP_hypermethylation
186393	6	64148587	3.65014e-06	0.00078671	35.5256	PiPP_hypermethylation
2220	1	1651536	0.00037743	0.0450866	35.5307	PiPP_hypermethylation
412986	17	49948215	9.2207e-05	0.0135677	35.5397	PiPP_hypermethylation
334285	13	33663781	0.00013596	0.0189797	35.5556	PiPP_hypermethylation	MANF		RBM15B
237301	8	477210	0.00028762	0.0360742	35.6391	PiPP_hypermethylation		CTBP1
432875	18	45404502	2.63011e-05	0.00452343	35.6516	PiPP_hypermethylation
316427	12	25443715	0.00010671	0.0154111	35.6909	PiPP_hypermethylation
380543	15	38336680	4.9654e-05	0.00793279	35.7143	PiPP_hypermethylation
370595	14	123825264	1.33046e-07	3.88979e-05	35.7444	PiPP_hypermethylation
89592	3	39945511	0.00022324	0.0289493	35.7753	PiPP_hypermethylation
400551	16	77653589	4.94659e-05	0.00790571	35.7973	PiPP_hypermethylation
289617	11	5157562	0.00020986	0.0275064	35.8333	PiPP_hypermethylation
88901	3	39584164	0.00026232	0.0332735	35.9667	PiPP_hypermethylation	TEDC2		TEDC2
352833	14	6482405	0.00029691	0.036923	35.974	PiPP_hypermethylation		BMP1
154588	5	78080641	6.02361e-05	0.00937656	36	PiPP_hypermethylation
19268	1	205986661	6.61782e-05	0.0101895	36.0465	PiPP_hypermethylation		BNC2
237612	8	590431	1.83633e-08	6.37843e-06	36.0807	PiPP_hypermethylation		UVSSA
129659	4	128881178	1.11769e-07	3.30182e-05	36.1111	PiPP_hypermethylation
73868	3	1444627	1.98287e-07	5.57467e-05	36.1649	PiPP_hypermethylation		MAD1L1
166731	6	19940807	3.18576e-05	0.00537034	36.1905	PiPP_hypermethylation
180204	6	56226693	4.26996e-07	0.0001133	36.2589	PiPP_hypermethylation	PRKCG
135891	5	3769235	6.0043e-05	0.00934993	36.2715	PiPP_hypermethylation
98571	3	76464570	0.00033883	0.041243	36.3095	PiPP_hypermethylation
161595	6	2693741	2.44788e-05	0.00424266	36.3333	PiPP_hypermethylation
252171	8	132315328	1.3361e-08	4.78192e-06	36.3636	PiPP_hypermethylation
267248	9	88786362	7.31946e-05	0.0111207	36.3692	PiPP_hypermethylation			TWISTNB
75466	3	3467733	0.00026785	0.0338845	36.3712	PiPP_hypermethylation
68378	2	150334294	1.47521e-05	0.00270704	36.3818	PiPP_hypermethylation
363526	14	57787273	2.31481e-05	0.00403838	36.3842	PiPP_hypermethylation
141264	5	11558614	1.2153e-05	0.00228033	36.3889	PiPP_hypermethylation
299371	11	78487090	0.00036174	0.0435074	36.3889	PiPP_hypermethylation		MCF2L
266330	9	66985616	3.02311e-05	0.00511647	36.3892	PiPP_hypermethylation
143175	5	17699411	1.393e-05	0.00257607	36.4028	PiPP_hypermethylation
139119	5	8430396	5.44639e-06	0.00111933	36.4309	PiPP_hypermethylation		GRAP2
299105	11	78340723	0.00017906	0.0240032	36.4362	PiPP_hypermethylation
73582	3	1275804	3.72177e-06	0.00080052	36.4499	PiPP_hypermethylation
75333	3	3273670	1.88326e-05	0.00336709	36.5025	PiPP_hypermethylation		SDK1
43223	2	7779676	3.8883e-07	0.00010408	36.5231	PiPP_hypermethylation
168293	6	30879150	2.51444e-06	0.00056396	36.5359	PiPP_hypermethylation
382004	15	57374094	1.6694e-10	8.57498e-08	36.5385	PiPP_hypermethylation
412698	17	48501999	7.62607e-06	0.00150819	36.5618	PiPP_hypermethylation		TP53RK
98457	3	74835497	5.40539e-05	0.0085148	36.5775	PiPP_hypermethylation
27629	1	270722465	1.018e-05	0.0019549	36.6215	PiPP_hypermethylation			PRDM12
327893	12	60116816	0.00011558	0.0165153	36.6667	PiPP_hypermethylation
260935	9	40691521	1.5166e-10	7.86653e-08	36.7347	PiPP_hypermethylation
265145	9	63389956	2.3146e-11	1.41275e-08	36.7608	PiPP_hypermethylation
289772	11	5290873	5.32766e-06	0.00109705	36.7766	PiPP_hypermethylation
149718	5	40172232	4.8235e-15	5.3361e-12	36.8319	PiPP_hypermethylation
239570	8	1287760	3.54815e-05	0.00590393	36.8704	PiPP_hypermethylation		ZFYVE28
300983	12	540681	2.698e-05	0.00461586	36.9231	PiPP_hypermethylation	WDR45B
88900	3	39584152	3.21265e-08	1.05877e-05	36.9565	PiPP_hypermethylation	TEDC2		TEDC2
378097	14	141322287	3.196e-05	0.00538554	36.9565	PiPP_hypermethylation
180195	6	56226664	3.67595e-08	1.19844e-05	36.964	PiPP_hypermethylation
292833	11	21612578	9.67611e-06	0.00187009	36.9904	PiPP_hypermethylation	SPERT
261711	9	45256135	9.237e-05	0.0135822	37.004	PiPP_hypermethylation			TMPRSS13
294972	11	64374838	1.6173e-05	0.00293914	37.0215	PiPP_hypermethylation
412549	17	48372159	7.48214e-06	0.00148526	37.0455	PiPP_hypermethylation
258237	9	9690098	0.00037181	0.0445042	37.06	PiPP_hypermethylation		GDPD5
344889	13	195983074	5.85756e-05	0.00914153	37.0797	PiPP_hypermethylation
193864	6	75700434	1.25945e-05	0.00234968	37.0958	PiPP_hypermethylation
186973	6	64371180	7.77044e-05	0.0117096	37.1148	PiPP_hypermethylation		PLCH2
148443	5	40102987	4.205e-05	0.00688086	37.1697	PiPP_hypermethylation
38010	2	2598738	4.0505e-07	0.00010781	37.2799	PiPP_hypermethylation	SHANK2
180198	6	56226674	1.80791e-09	7.52953e-07	37.2978	PiPP_hypermethylation	PRKCG
166115	6	17850949	2.61928e-05	0.00450845	37.4012	PiPP_hypermethylation
101773	3	111889956	3.80091e-07	0.00010206	37.4166	PiPP_hypermethylation
386982	15	121618694	9.2521e-08	2.77959e-05	37.4522	PiPP_hypermethylation	STK11IP
129518	4	128352761	1.54423e-07	4.45954e-05	37.4812	PiPP_hypermethylation
170338	6	41732021	2.01751e-06	0.00046413	37.5	PiPP_hypermethylation
84534	3	27307548	4.34386e-05	0.00706198	37.5	PiPP_hypermethylation
298912	11	78194909	5.42474e-07	0.00014095	37.5	PiPP_hypermethylation		TUBGCP3
116721	4	37771932	1.50158e-05	0.00274947	37.529	PiPP_hypermethylation		VPS13B
227029	7	59481612	0.00012125	0.0172203	37.5469	PiPP_hypermethylation
86620	3	37665026	8.2124e-14	7.3601e-11	37.6147	PiPP_hypermethylation		ANKS3
320561	12	45384709	2.52127e-05	0.00435918	37.6344	PiPP_hypermethylation
263614	9	55534907	0.00017263	0.0232579	37.6457	PiPP_hypermethylation
37455	2	2116601	1.02468e-09	4.4691e-07	37.7049	PiPP_hypermethylation			NAP1L4
111039	4	1107087	9.57397e-06	0.00185288	37.7228	PiPP_hypermethylation
28038	1	271181563	1.91322e-06	0.00044291	37.7653	PiPP_hypermethylation	NUP214
76747	3	4843532	4.35701e-06	0.00092035	37.8431	PiPP_hypermethylation
362158	14	50976631	5.126e-05	0.0081555	37.8517	PiPP_hypermethylation	SLC25A1	MED15	SLC25A1
280446	10	47946814	9.454e-05	0.0138486	37.8788	PiPP_hypermethylation
265014	9	63383619	1.0725e-12	8.0923e-10	37.9032	PiPP_hypermethylation
68356	2	150312836	2.46953e-05	0.00427843	37.9096	PiPP_hypermethylation
315420	12	23712261	6.7706e-11	3.81456e-08	37.931	PiPP_hypermethylation		SOCS7
166449	6	19268935	1.769e-05	0.00318276	37.9365	PiPP_hypermethylation
251300	8	115784548	1.06928e-05	0.00203967	38.0405	PiPP_hypermethylation
408299	17	32594667	1.38982e-07	4.04386e-05	38.0808	PiPP_hypermethylation
150157	5	40194124	2.3884e-16	3.1608e-13	38.1043	PiPP_hypermethylation
180196	6	56226665	5.5715e-09	2.14e-06	38.1626	PiPP_hypermethylation	PRKCG
428045	18	6948924	4.5445e-06	0.00095313	38.1837	PiPP_hypermethylation
250361	8	92905530	5.10129e-05	0.0081224	38.3452	PiPP_hypermethylation
252240	8	133589669	3.068e-05	0.00518419	38.3614	PiPP_hypermethylation
335690	13	52038238	6.61e-05	0.0101847	38.3913	PiPP_hypermethylation
73476	3	1236340	0.00010365	0.0150119	38.4058	PiPP_hypermethylation
425311	18	2693885	0.00023539	0.0303389	38.4694	PiPP_hypermethylation
264582	9	63359633	1.16151e-09	5.0195e-07	38.4706	PiPP_hypermethylation
301207	12	660612	7.23054e-05	0.0110132	38.5	PiPP_hypermethylation		C17orf62
259736	9	23681833	5.04183e-05	0.00803677	38.5381	PiPP_hypermethylation
134012	5	2471978	4.2096e-11	2.48027e-08	38.5714	PiPP_hypermethylation
416714	17	59815260	2.65155e-07	7.2953e-05	38.5823	PiPP_hypermethylation
166970	6	26930657	2.66378e-06	0.0005937	38.6054	PiPP_hypermethylation
325499	12	54864648	1.43321e-05	0.00264136	38.6328	PiPP_hypermethylation
193865	6	75700435	0.00021592	0.028171	38.6364	PiPP_hypermethylation	PADI2
80291	3	11267949	7.99473e-07	0.00020048	38.6537	PiPP_hypermethylation
116722	4	37771965	2.23695e-07	6.223e-05	38.6667	PiPP_hypermethylation		VPS13B
373748	14	137559885	1.75603e-08	6.13968e-06	38.7097	PiPP_hypermethylation
252242	8	133589695	2.14547e-05	0.00377394	38.7255	PiPP_hypermethylation
99555	3	92892383	1.34206e-08	4.79785e-06	38.8558	PiPP_hypermethylation
134560	5	2890664	0.00017966	0.0240683	38.8674	PiPP_hypermethylation
295181	11	66991837	7.578e-05	0.0114562	38.9009	PiPP_hypermethylation
256562	9	4381364	1.75453e-05	0.00316222	38.9163	PiPP_hypermethylation			OR51Q1
360520	14	47903332	1.89816e-06	0.00043991	38.9347	PiPP_hypermethylation	SELENOM
32901	2	471677	0.00010281	0.0149005	39.0763	PiPP_hypermethylation		TALDO1
117920	4	55930994	5.1892e-11	2.99106e-08	39.0805	PiPP_hypermethylation		ZNF704
375664	14	140469231	1.10137e-05	0.00209431	39.1431	PiPP_hypermethylation
386092	15	120217833	1.07452e-06	0.00026188	39.2045	PiPP_hypermethylation
416867	17	60237245	4.17255e-06	0.0008867	39.2131	PiPP_hypermethylation
105459	3	127565222	1.00041e-05	0.00192559	39.2642	PiPP_hypermethylation
163005	6	3887899	5.98106e-07	0.00015446	39.3939	PiPP_hypermethylation
214973	7	4275411	0.00017197	0.0231996	39.4737	PiPP_hypermethylation
163443	6	4459128	2.20198e-06	0.00050129	39.4795	PiPP_hypermethylation		DNAAF1
372595	14	133950649	1.706e-05	0.00308932	39.5687	PiPP_hypermethylation
237441	8	532898	9.589e-05	0.0140029	39.6154	PiPP_hypermethylation
416943	17	60370486	8.569e-05	0.0127324	39.6364	PiPP_hypermethylation
132368	5	845501	8.4213e-07	0.00020973	39.6703	PiPP_hypermethylation
304289	12	1690962	1.90836e-05	0.00340485	39.7174	PiPP_hypermethylation
130802	5	251553	1.32929e-08	4.76531e-06	39.7436	PiPP_hypermethylation			MIOX
301559	12	800004	7.84018e-07	0.00019707	39.7832	PiPP_hypermethylation			SLC16A3
246450	8	41195979	2.20528e-08	7.51255e-06	39.8453	PiPP_hypermethylation
427979	18	6863527	8.5772e-07	0.0002132	39.8629	PiPP_hypermethylation		ZYX
166306	6	18701106	9.54264e-06	0.00184794	39.8635	PiPP_hypermethylation
481	1	429217	9.51751e-05	0.0139197	39.874	PiPP_hypermethylation
251897	8	130311183	2.5033e-06	0.00056206	39.9495	PiPP_hypermethylation
396099	16	35327565	7.63862e-08	2.32778e-05	40	PiPP_hypermethylation		ANKRD55
28035	1	271181443	2.47474e-08	8.31712e-06	40.0644	PiPP_hypermethylation
423548	18	1115108	1.17031e-05	0.00220789	40.1159	PiPP_hypermethylation		PTPRN2
115718	4	17471170	1.56239e-07	4.50279e-05	40.1242	PiPP_hypermethylation
116262	4	34355503	1.04047e-06	0.00025446	40.1703	PiPP_hypermethylation
127373	4	116514339	1.16412e-05	0.00219788	40.2852	PiPP_hypermethylation
400553	16	77657872	1.754e-05	0.00316222	40.328	PiPP_hypermethylation
29698	1	272929281	1.987e-05	0.00352883	40.3529	PiPP_hypermethylation		ABO
252239	8	133589663	1.289e-05	0.00240231	40.3986	PiPP_hypermethylation
98214	3	72371282	3.90214e-07	0.00010425	40.4255	PiPP_hypermethylation
289536	11	4984786	3.38957e-07	9.15389e-05	40.5031	PiPP_hypermethylation	LNX2	MTIF3
238975	8	987448	1.85416e-06	0.00043136	40.6832	PiPP_hypermethylation		NSD2
345081	13	196645014	6.28645e-08	1.95642e-05	40.7326	PiPP_hypermethylation			OLIG1
264718	9	63377117	1.29177e-09	5.53668e-07	40.7572	PiPP_hypermethylation
329352	12	60798319	7.57114e-06	0.00150082	40.9091	PiPP_hypermethylation
391987	15	138921558	9.13618e-06	0.00177869	40.9175	PiPP_hypermethylation
380434	15	33643297	6.39835e-07	0.00016423	40.9613	PiPP_hypermethylation
138748	5	7093686	3.20727e-05	0.00539804	41.0226	PiPP_hypermethylation
354622	14	16710202	2.05802e-08	7.06185e-06	41.0256	PiPP_hypermethylation			HMGB2
328781	12	60612970	3.93994e-08	1.27862e-05	41.0256	PiPP_hypermethylation
74624	3	1889595	1.37547e-06	0.00032771	41.039	PiPP_hypermethylation		IQCE
137794	5	5690681	0.00011835	0.0168374	41.0557	PiPP_hypermethylation
306615	12	3611239	1.23309e-09	5.3126e-07	41.0605	PiPP_hypermethylation
62815	2	116689954	2.468e-10	1.22481e-07	41.0959	PiPP_hypermethylation
36500	2	1686282	2.88964e-06	0.00063603	41.1765	PiPP_hypermethylation
37112	2	1994226	1.71674e-07	4.8978e-05	41.1818	PiPP_hypermethylation
206596	6	163666249	8.2787e-11	4.52549e-08	41.3333	PiPP_hypermethylation		TRABD2B
369307	14	112280307	1.225e-05	0.00229461	41.3926	PiPP_hypermethylation
8050	1	67285549	2.66745e-05	0.00457652	41.4141	PiPP_hypermethylation		SIM1
149688	5	40171656	1.5754e-13	1.3385e-10	41.459	PiPP_hypermethylation
327759	12	60002051	2.18753e-05	0.00383839	41.5415	PiPP_hypermethylation
312130	12	18044615	3.63968e-07	9.80441e-05	41.6123	PiPP_hypermethylation
289262	11	4492683	7.0217e-11	3.93515e-08	41.6125	PiPP_hypermethylation
137327	5	5199439	4.23122e-07	0.00011234	41.6376	PiPP_hypermethylation
261571	9	44711408	4.35445e-07	0.00011525	41.6982	PiPP_hypermethylation
132931	5	1280053	7.27849e-05	0.0110695	41.7237	PiPP_hypermethylation
172402	6	47584130	5.0844e-19	9.9533e-16	41.764	PiPP_hypermethylation
212180	7	734745	4.64016e-05	0.00747787	41.8219	PiPP_hypermethylation
148441	5	40102357	8.1093e-10	3.62237e-07	41.8478	PiPP_hypermethylation
174689	6	50567405	8.29892e-08	2.51457e-05	41.8599	PiPP_hypermethylation		SMG9
343745	13	146639368	1.25524e-06	0.00030143	41.8681	PiPP_hypermethylation
162649	6	3574510	7.01509e-09	2.65129e-06	41.8734	PiPP_hypermethylation
320564	12	45385481	1.42204e-07	4.12631e-05	41.9048	PiPP_hypermethylation
108225	3	132744801	1.82506e-08	6.35487e-06	41.9704	PiPP_hypermethylation
194065	6	76183095	4.0656e-05	0.00667602	42.0578	PiPP_hypermethylation
239543	8	1277082	4.49981e-05	0.0072769	42.1053	PiPP_hypermethylation
398273	16	54613282	1.34593e-06	0.00032157	42.1282	PiPP_hypermethylation
1972	1	1527911	6.62193e-07	0.00016915	42.1875	PiPP_hypermethylation
146929	5	39954352	4.84678e-08	1.54575e-05	42.2035	PiPP_hypermethylation
21533	1	240314830	2.31491e-09	9.46472e-07	42.2189	PiPP_hypermethylation
293261	11	24201049	1.38669e-06	0.0003302	42.2402	PiPP_hypermethylation
28019	1	271129212	4.55071e-08	1.46e-05	42.2687	PiPP_hypermethylation
321092	12	47073427	4.92418e-08	1.56926e-05	42.5549	PiPP_hypermethylation		NXN
147134	5	40005147	9.31828e-05	0.0136846	42.5776	PiPP_hypermethylation
248025	8	65269310	2.52674e-06	0.00056642	42.8944	PiPP_hypermethylation
133947	5	2415591	5.20318e-06	0.00107507	42.915	PiPP_hypermethylation
198381	6	89455955	8.15042e-06	0.00160246	42.9348	PiPP_hypermethylation
1989	1	1531556	1.014e-05	0.00194899	42.9727	PiPP_hypermethylation
372950	14	134937775	1.422e-05	0.00262509	43.0189	PiPP_hypermethylation
380432	15	33643254	8.37822e-08	2.535e-05	43.0303	PiPP_hypermethylation
23084	1	254875239	8.18076e-08	2.48054e-05	43.0556	PiPP_hypermethylation		COL27A1
234759	7	120217785	3.4044e-06	0.00073748	43.1412	PiPP_hypermethylation		BCL11B
240957	8	2346969	1.33568e-06	0.00031931	43.2022	PiPP_hypermethylation
45094	2	11276710	1.32281e-05	0.00245708	43.2676	PiPP_hypermethylation
69065	2	150916597	1.93931e-08	6.68783e-06	43.3712	PiPP_hypermethylation
166802	6	20258156	4.79853e-06	0.00100071	43.3902	PiPP_hypermethylation
303915	12	1499050	3.6301e-11	2.15076e-08	43.4943	PiPP_hypermethylation		SLC38A10
237226	8	458472	2.5686e-08	8.61212e-06	43.5948	PiPP_hypermethylation
129491	4	128207905	1.83669e-06	0.00042847	43.6006	PiPP_hypermethylation
346485	13	204233709	1.20051e-06	0.00028927	43.6008	PiPP_hypermethylation
140337	5	10113715	2.43486e-06	0.00054901	43.617	PiPP_hypermethylation
99552	3	92892335	1.5562e-10	8.01307e-08	43.629	PiPP_hypermethylation
112779	4	2289472	1.3747e-12	1.02094e-09	43.6364	PiPP_hypermethylation
416667	17	59703174	4.14844e-09	1.62873e-06	43.793	PiPP_hypermethylation		PHACTR3
155447	5	86076622	2.46123e-08	8.28482e-06	43.8095	PiPP_hypermethylation
283749	10	65496704	1.5964e-13	1.3509e-10	43.8356	PiPP_hypermethylation
68346	2	150290724	1.01472e-05	0.00194962	43.8619	PiPP_hypermethylation		ABLIM3
137479	5	5433656	1.5796e-06	0.00037155	43.9626	PiPP_hypermethylation
103924	3	124963309	9.64254e-09	3.54343e-06	44	PiPP_hypermethylation		LPIN1
375708	14	140493162	4.77376e-09	1.85707e-06	44.1224	PiPP_hypermethylation
229155	7	76768197	9.41529e-07	0.00023227	44.127	PiPP_hypermethylation		TRAV26-2
139268	5	8690509	7.77264e-07	0.00019561	44.1667	PiPP_hypermethylation		CACNA1I
288928	11	3876979	6.82579e-08	2.10729e-05	44.1687	PiPP_hypermethylation
289260	11	4492237	5.15699e-07	0.00013456	44.1783	PiPP_hypermethylation
349156	13	206984007	9.2846e-07	0.00022944	44.2017	PiPP_hypermethylation
269888	9	125551483	1.86968e-06	0.00043402	44.2393	PiPP_hypermethylation
2385	1	1800667	2.06344e-08	7.07474e-06	44.2533	PiPP_hypermethylation
323924	12	52795354	2.77625e-06	0.0006165	44.3077	PiPP_hypermethylation			KDM6B
264898	9	63380307	7.849e-16	9.8941e-13	44.3396	PiPP_hypermethylation
134013	5	2471979	1.87583e-08	6.49439e-06	44.4297	PiPP_hypermethylation
163222	6	4146544	1.0788e-10	5.77157e-08	44.4444	PiPP_hypermethylation	COTL1
162650	6	3574831	1.37545e-09	5.85468e-07	44.4571	PiPP_hypermethylation
265185	9	63391212	1.0138e-36	6.1527e-32	44.5069	PiPP_hypermethylation
252241	8	133589684	6.91926e-07	0.0001759	44.597	PiPP_hypermethylation
167004	6	27140909	5.6335e-11	3.2123e-08	44.6429	PiPP_hypermethylation	CDH5
315522	12	23965173	2.41568e-06	0.00054498	44.6835	PiPP_hypermethylation		TBKBP1
265241	9	63392700	3.1633e-10	1.53927e-07	44.7712	PiPP_hypermethylation
42375	2	6843851	5.31688e-06	0.00109541	44.7917	PiPP_hypermethylation	FRMD8		FRMD8
264893	9	63380288	1.1394e-15	1.4111e-12	44.8736	PiPP_hypermethylation
239821	8	1505317	4.80839e-08	1.53581e-05	44.898	PiPP_hypermethylation		FAM193A
172403	6	47584168	6.9723e-21	1.8628e-17	45.0248	PiPP_hypermethylation
26363	1	269201250	2.43753e-08	8.21154e-06	45.0739	PiPP_hypermethylation		KYAT1
180203	6	56226692	1.24913e-06	0.00030013	45.1014	PiPP_hypermethylation
312334	12	18299076	6.98575e-08	2.152e-05	45.1465	PiPP_hypermethylation		PLCD3
22453	1	251084564	1.24344e-06	0.00029894	45.188	PiPP_hypermethylation		PALM2
177	1	254095	4.31417e-07	0.00011433	45.3566	PiPP_hypermethylation
335613	13	49578160	1.08506e-07	3.20989e-05	45.4545	PiPP_hypermethylation
114165	4	6077465	1.06616e-07	3.16279e-05	45.4937	PiPP_hypermethylation
278743	10	30035074	2.84115e-06	0.00062731	45.4972	PiPP_hypermethylation	NTRK2
147607	5	40064297	1.2902e-13	1.1095e-10	45.5967	PiPP_hypermethylation
251297	8	115784495	4.445e-05	0.007207	45.7143	PiPP_hypermethylation
253645	8	137797166	3.114e-09	1.24679e-06	45.7219	PiPP_hypermethylation		ANTXR2
379493	15	29676234	4.00464e-07	0.00010666	45.8042	PiPP_hypermethylation
426244	18	3987515	1.1944e-12	8.9487e-10	45.8333	PiPP_hypermethylation
319323	12	41384695	4.31218e-06	0.00091227	46.0278	PiPP_hypermethylation
110789	4	1023284	4.89099e-07	0.0001281	46.0586	PiPP_hypermethylation
114097	4	4923934	5.2329e-12	3.56815e-09	46.1333	PiPP_hypermethylation
418425	17	61648984	7.41415e-08	2.26914e-05	46.1511	PiPP_hypermethylation
71932	3	715516	7.3273e-12	4.85599e-09	46.1538	PiPP_hypermethylation	GPER1
229371	7	79415044	1.59538e-07	4.58377e-05	46.1874	PiPP_hypermethylation
[truncated: 280 more rows]
