# Supplementary material for: Epigenome-wide skeletal muscle DNA methylation profiles at the background of distinct metabolic types and ryanodine receptor variation in pigs
Source: BMC Genomics. 2019 Jun 13;20:492. doi: 10.1186/s12864-019-5880-1 (PMC6567458; doi:10.1186/s12864-019-5880-1)
Supplement: Supplementary file 8 — CpG sites significant at FDR < 5% and different in methylation level > 25% between PiNN and PiPP (XLSX 89 kb) [file 12864_2019_5880_MOESM8_ESM.xlsx]

## Sheet: Sheet1
Additional file 8
CpG sites significant at FDR < 5% and different in methylation level > 25% between PiNN and PiPP
							CpGs location
cg_name	chr	CpGposition	pvalue_PiPP_PiNN	qvalue_PiPP_PiNN	methdiff_PiPP_PiNN	methylation	exon of gene	introns of gene	TSS or in promoter regions with distance 2kb
172494	6	47708618	4.998e-31	1.0705e-25	-98.1481	PiNN_hypomethylation
379742	15	30746319	1.2088e-25	7.3971e-21	-97.619	PiNN_hypomethylation
102343	3	113262075	4.1156e-24	2.2037e-19	-91.8033	PiNN_hypomethylation
102341	3	113262036	2.0409e-21	4.8568e-17	-87.0968	PiNN_hypomethylation
303924	12	1503046	2.996e-19	4.9359e-15	-85.4167	PiNN_hypomethylation		SLC38A10
102313	3	112978200	3.6765e-16	2.9163e-12	-84.7368	PiNN_hypomethylation			KIF3C
166176	6	18093948	6.5878e-18	7.8047e-14	-84.0909	PiNN_hypomethylation	CDH1
80292	3	11267958	2.911e-18	4.2997e-14	-83.7838	PiNN_hypomethylation
102169	3	112566041	5.7275e-21	1.2913e-16	-83.5821	PiNN_hypomethylation		OTOF
350754	13	207763226	3.4764e-17	3.632e-13	-82.7551	PiNN_hypomethylation		ADARB1
235742	7	121327886	9.7063e-18	1.0661e-13	-82.1717	PiNN_hypomethylation		WDR25
235490	7	121050038	5.7146e-18	7.1995e-14	-80.6061	PiNN_hypomethylation		EVL
27425	1	270455362	4.9779e-16	3.8077e-12	-80.4878	PiNN_hypomethylation
128700	4	125868540	1.0173e-16	9.0788e-13	-80.4165	PiNN_hypomethylation
128610	4	125423593	5.3909e-17	5.2792e-13	-79.234	PiNN_hypomethylation
79820	3	10335578	2.6679e-16	2.1977e-12	-78.3784	PiNN_hypomethylation
327613	12	59844206	4.7003e-15	2.8357e-11	-74.3554	PiNN_hypomethylation		ULK2
387403	15	128441304	8.111e-19	1.2868e-14	-73.3333	PiNN_hypomethylation		RHBDD1
228118	7	65897276	5.5003e-11	1.30892e-07	-72.7554	PiNN_hypomethylation
293260	11	24201033	1.0625e-13	5.2313e-10	-71.8428	PiNN_hypomethylation
25169	1	267526863	1.323e-13	6.2278e-10	-71.5925	PiNN_hypomethylation		RALGPS1
160979	6	2378268	1.0748e-12	4.30292e-09	-70.9486	PiNN_hypomethylation
187432	6	64573610	5.3399e-13	2.28736e-09	-70.7781	PiNN_hypomethylation
299083	11	78338951	4.4119e-14	2.2769e-10	-70.7317	PiNN_hypomethylation
190519	6	67657368	1.5642e-10	3.20583e-07	-70.6227	PiNN_hypomethylation
229097	7	76155192	3.5848e-12	1.23834e-08	-70.491	PiNN_hypomethylation
172553	6	47787950	1.7537e-13	8.105e-10	-70.2703	PiNN_hypomethylation
77189	3	5427145	1.885e-10	3.73822e-07	-70.0755	PiNN_hypomethylation
265096	9	63388345	7.517e-17	7.147e-13	-68.7706	PiNN_hypomethylation
310542	12	11354881	1.2663e-13	6.0268e-10	-68.75	PiNN_hypomethylation
171848	6	46784712	6.0281e-13	2.5315e-09	-68.0398	PiNN_hypomethylation		ZFP30	ZFP30
73830	3	1428062	2.2327e-11	6.25082e-08	-67.622	PiNN_hypomethylation
380342	15	33408371	2.731e-10	5.08629e-07	-67.5439	PiNN_hypomethylation		ARHGEF10
255420	9	1212995	4.2313e-13	1.84946e-09	-67.3913	PiNN_hypomethylation
162699	6	3635880	2.7032e-13	1.19372e-09	-67.2727	PiNN_hypomethylation
378553	15	3902432	1.1892e-13	5.7234e-10	-66.5431	PiNN_hypomethylation
171948	6	47070523	9.1783e-15	5.3129e-11	-65.7895	PiNN_hypomethylation		SIPA1L3
38562	2	3005817	1.26811e-09	1.99783e-06	-65.7895	PiNN_hypomethylation		SHANK2
254985	9	961592	1.5471e-14	8.6067e-11	-65.5172	PiNN_hypomethylation
171945	6	47070497	1.0576e-12	4.27381e-09	-65.4685	PiNN_hypomethylation	SIPA1L3
114043	4	4527197	4.477e-11	1.10215e-07	-64.6886	PiNN_hypomethylation
166230	6	18218833	1.1885e-13	5.7234e-10	-64.4068	PiNN_hypomethylation
298997	11	78267071	1.2657e-11	3.79123e-08	-64.1495	PiNN_hypomethylation
163547	6	4536145	9.6164e-14	4.7898e-10	-63.8298	PiNN_hypomethylation		MBTPS1
182110	6	59991154	3.15201e-09	4.44135e-06	-63.8243	PiNN_hypomethylation
390017	15	137057309	7.1468e-10	1.20052e-06	-63.5589	PiNN_hypomethylation
410682	17	41181346	9.7606e-10	1.60807e-06	-63.4146	PiNN_hypomethylation
235722	7	121290380	2.1071e-10	4.08402e-07	-63.3721	PiNN_hypomethylation
255752	9	2323604	2.1199e-15	1.4005e-11	-63.3333	PiNN_hypomethylation		SYT9
164893	6	10694793	6.4854e-10	1.11122e-06	-62.4887	PiNN_hypomethylation
329619	12	60894372	6.4647e-10	1.11122e-06	-62.1498	PiNN_hypomethylation		PEMT	PEMT
352982	14	6881739	1.981e-12	7.25265e-09	-62	PiNN_hypomethylation		BIN3
208676	6	167409379	8.45113e-09	1.02551e-05	-61.2422	PiNN_hypomethylation		ST3GAL3
117975	4	56589569	1.7143e-10	3.44755e-07	-60.6337	PiNN_hypomethylation
159132	6	1044968	6.7396e-10	1.14108e-06	-60.5263	PiNN_hypomethylation
307515	12	4551146	4.1066e-10	7.2689e-07	-60.3138	PiNN_hypomethylation
357311	14	32566768	3.53532e-08	3.50547e-05	-60.0694	PiNN_hypomethylation
428632	18	9878507	2.00563e-07	0.0001502	-59.8566	PiNN_hypomethylation		TBXAS1
187924	6	64844119	4.87859e-09	6.36403e-06	-59.6154	PiNN_hypomethylation
66601	2	142476423	4.1697e-11	1.04451e-07	-59.557	PiNN_hypomethylation
434214	18	50126084	2.2958e-12	8.19495e-09	-59.2593	PiNN_hypomethylation
263739	9	55890454	7.074e-11	1.60326e-07	-58.9744	PiNN_hypomethylation
304490	12	1750327	3.5373e-11	9.1832e-08	-58.9744	PiNN_hypomethylation
329818	12	60985374	1.5715e-11	4.61066e-08	-58.7658	PiNN_hypomethylation		NT5M
349916	13	207306624	2.35468e-09	3.45247e-06	-58.42	PiNN_hypomethylation		TSPEAR
236227	8	15998	4.0881e-23	1.7512e-18	-57.9656	PiNN_hypomethylation
203131	6	119950208	2.9562e-10	5.48175e-07	-57.91	PiNN_hypomethylation		MOCOS
187921	6	64844100	1.73505e-08	1.93042e-05	-57.6923	PiNN_hypomethylation
190671	6	68168618	5.93013e-09	7.56e-06	-57.6923	PiNN_hypomethylation
63691	2	133152876	1.07666e-08	1.25664e-05	-57.4879	PiNN_hypomethylation
434981	18	50963747	1.6324e-11	4.75678e-08	-57.3608	PiNN_hypomethylation
164857	6	10168309	3.67676e-07	0.00024841	-57.0175	PiNN_hypomethylation		NUDT7
171571	6	45287948	3.21592e-09	4.50178e-06	-56.6667	PiNN_hypomethylation			HCST
351877	13	208261088	1.36417e-09	2.13265e-06	-56.6598	PiNN_hypomethylation
379493	15	29676234	6.8115e-11	1.56866e-07	-56.4103	PiNN_hypomethylation
330694	12	61501826	3.88556e-09	5.23392e-06	-56.3025	PiNN_hypomethylation
326671	12	58163861	5.06421e-09	6.55367e-06	-56.2383	PiNN_hypomethylation
128000	4	123346453	2.1169e-11	6.0051e-08	-56.1404	PiNN_hypomethylation
388296	15	132606637	2.84368e-07	0.0001988	-56.1039	PiNN_hypomethylation		DIS3L2
273011	9	139032413	4.3989e-11	1.08918e-07	-55.7208	PiNN_hypomethylation
198491	6	89815803	1.384e-10	2.89193e-07	-55.5556	PiNN_hypomethylation		CSMD2
165589	6	14433250	2.09e-10	4.06926e-07	-55.5556	PiNN_hypomethylation
301017	12	554556	1.03326e-09	1.67652e-06	-55.4422	PiNN_hypomethylation
329640	12	60909337	1.6463e-10	3.32636e-07	-55.4378	PiNN_hypomethylation		PEMT
425241	18	2573905	2.57053e-08	2.69876e-05	-55.4069	PiNN_hypomethylation		RBM33
307519	12	4552870	1.14984e-07	9.36079e-05	-55.3613	PiNN_hypomethylation
372590	14	133921746	3.5681e-10	6.44899e-07	-55.3601	PiNN_hypomethylation
3470	1	6725756	1.38282e-08	1.567e-05	-55.2632	PiNN_hypomethylation
402274	16	78974300	3.8155e-12	1.30752e-08	-55.2309	PiNN_hypomethylation
120363	4	76892679	6.9314e-11	1.57929e-07	-55.102	PiNN_hypomethylation
47766	2	30903674	1.13241e-09	1.81674e-06	-55	PiNN_hypomethylation
80447	3	11655579	4.0841e-11	1.02907e-07	-54.9137	PiNN_hypomethylation	GTF2IRD1		GTF2I
172472	6	47674600	6.5941e-12	2.13985e-08	-54.8551	PiNN_hypomethylation
293301	11	24878738	4.32936e-07	0.00028707	-54.4144	PiNN_hypomethylation
371852	14	131745028	1.28774e-06	0.0007306	-54.212	PiNN_hypomethylation
159131	6	1044954	4.61719e-08	4.366e-05	-54.1667	PiNN_hypomethylation
254828	9	767920	2.62408e-08	2.72823e-05	-53.7945	PiNN_hypomethylation
25361	1	268003187	1.54205e-06	0.0008493	-53.5948	PiNN_hypomethylation		LRSAM1
63382	2	129400627	2.5601e-10	4.83093e-07	-53.5528	PiNN_hypomethylation
330565	12	61429814	2.50079e-07	0.00017913	-53.4958	PiNN_hypomethylation
272704	9	138197758	1.0603e-10	2.28227e-07	-53.4884	PiNN_hypomethylation
127638	4	120836180	1.94961e-08	2.13585e-05	-53.466	PiNN_hypomethylation
303916	12	1499051	1.0712e-10	2.2942e-07	-53.3333	PiNN_hypomethylation
80446	3	11655552	2.16369e-09	3.20932e-06	-53.1669	PiNN_hypomethylation	GTF2IRD1		GTF2I
141577	5	13804266	6.7343e-11	1.55928e-07	-52.8302	PiNN_hypomethylation
68346	2	150290724	2.7269e-07	0.00019339	-52.7572	PiNN_hypomethylation		ABLIM3
327390	12	59513562	2.53852e-09	3.64893e-06	-52.685	PiNN_hypomethylation
414175	17	53612575	5.96667e-09	7.58409e-06	-52.3544	PiNN_hypomethylation
235020	7	120502182	6.11083e-07	0.00038494	-52.3026	PiNN_hypomethylation		CCNK
320247	12	44419541	1.6141e-06	0.00088415	-52.2556	PiNN_hypomethylation		NLK
330573	12	61433905	1.06196e-06	0.00061974	-52.0779	PiNN_hypomethylation
330425	12	61352956	9.3804e-07	0.00055499	-52.0651	PiNN_hypomethylation		TMEM11
189468	6	66886108	2.12209e-06	0.00111125	-51.9182	PiNN_hypomethylation
254822	9	767814	2.95739e-07	0.00020532	-51.6622	PiNN_hypomethylation
330257	12	61258527	6.48218e-07	0.00040535	-51.5	PiNN_hypomethylation		TNFRSF13B
63403	2	129759249	8.8365e-12	2.7832e-08	-51.4894	PiNN_hypomethylation
163721	6	4761774	2.74873e-09	3.89876e-06	-51.2821	PiNN_hypomethylation
165127	6	12562536	8.15546e-08	7.01488e-05	-51.2671	PiNN_hypomethylation		ZNRF1
300832	12	427779	6.33798e-08	5.70355e-05	-51.2605	PiNN_hypomethylation
171954	6	47077748	2.03648e-07	0.00015118	-51.1905	PiNN_hypomethylation
301439	12	741193	1.4735e-08	1.661e-05	-51.1574	PiNN_hypomethylation
434141	18	50036554	4.68335e-09	6.15376e-06	-50.9434	PiNN_hypomethylation
81461	3	17181520	3.64991e-09	4.97913e-06	-50.8696	PiNN_hypomethylation		ITGAX
291413	11	9615468	6.03677e-06	0.00271782	-50.8403	PiNN_hypomethylation
163310	6	4241619	1.026e-11	3.16185e-08	-50.8197	PiNN_hypomethylation		ATP2C2
356300	14	28806713	1.93904e-07	0.00014597	-50.7407	PiNN_hypomethylation
215297	7	4758317	5.58567e-07	0.00035711	-50.6579	PiNN_hypomethylation		RIOK1
186973	6	64371180	9.08089e-07	0.000541	-50.5952	PiNN_hypomethylation		PLCH2
74038	3	1521183	1.14117e-07	9.311e-05	-50.5068	PiNN_hypomethylation
305031	12	2081209	7.3075e-09	8.99478e-06	-50.4826	PiNN_hypomethylation	ENDOV
348136	13	206286271	8.95017e-06	0.00378089	-50.4247	PiNN_hypomethylation
305367	12	2369708	4.76912e-07	0.00031189	-50.303	PiNN_hypomethylation
265121	9	63389521	2.5049e-10	4.74776e-07	-50.2869	PiNN_hypomethylation
172076	6	47184996	5.04647e-06	0.00232057	-50.0717	PiNN_hypomethylation
164763	6	9583906	4.52556e-08	4.31571e-05	-50.0524	PiNN_hypomethylation		WWOX
74008	3	1488622	2.57184e-09	3.68446e-06	-50	PiNN_hypomethylation		MAD1L1
370934	14	127113515	1.39606e-07	0.00010993	-50	PiNN_hypomethylation		SHTN1
167602	6	28201967	2.07091e-09	3.11255e-06	-50	PiNN_hypomethylation		CTCF
353510	14	9633387	2.39072e-09	3.47143e-06	-50	PiNN_hypomethylation
327598	12	59823544	1.3135e-11	3.90731e-08	-49.9052	PiNN_hypomethylation		ULK2
273013	9	139032450	1.02487e-09	1.66922e-06	-49.7685	PiNN_hypomethylation
351971	13	208316043	2.47612e-07	0.00017856	-49.6999	PiNN_hypomethylation
82655	3	18638145	6.20339e-06	0.00277663	-49.6992	PiNN_hypomethylation
110807	4	1027564	2.91906e-06	0.00145225	-49.6849	PiNN_hypomethylation		ZC3H3
140349	5	10114750	8.6081e-07	0.00051499	-49.5098	PiNN_hypomethylation
293152	11	23368178	4.26145e-06	0.00200594	-49.4737	PiNN_hypomethylation
388293	15	132598173	9.59475e-08	8.03586e-05	-49.4302	PiNN_hypomethylation
328849	12	60633967	3.51173e-09	4.83683e-06	-49.3953	PiNN_hypomethylation	DRC3
76747	3	4843532	1.20645e-07	9.69578e-05	-49.2157	PiNN_hypomethylation
293815	11	35806396	8.5725e-10	1.42882e-06	-49.1803	PiNN_hypomethylation
328235	12	60318679	8.55199e-08	7.2762e-05	-48.9704	PiNN_hypomethylation		SLC5A10
353527	14	9885527	2.54644e-07	0.0001821	-48.9362	PiNN_hypomethylation		EBF2
137327	5	5199439	2.87647e-08	2.94068e-05	-48.7805	PiNN_hypomethylation
357295	14	32504754	6.95062e-07	0.00043087	-48.7307	PiNN_hypomethylation		CUX2
304750	12	1861463	2.06218e-08	2.24769e-05	-48.7179	PiNN_hypomethylation
205176	6	154998632	5.6614e-06	0.00256893	-48.5671	PiNN_hypomethylation		DAB1
348743	13	206682316	2.31327e-07	0.00016766	-48.3424	PiNN_hypomethylation		PDXK
265046	9	63386892	3.0298e-18	4.3261e-14	-48.1524	PiNN_hypomethylation
117920	4	55930994	5.7172e-12	1.89844e-08	-48.0769	PiNN_hypomethylation		ZNF704
20861	1	237620737	3.41979e-07	0.00023363	-48.0519	PiNN_hypomethylation
415356	17	58243056	2.03672e-06	0.00107311	-47.9167	PiNN_hypomethylation
281977	10	59394822	4.43692e-06	0.00207939	-47.8553	PiNN_hypomethylation
85289	3	31482608	6.15476e-07	0.00038657	-47.6866	PiNN_hypomethylation
4817	1	12553672	4.6486e-06	0.00216674	-47.585	PiNN_hypomethylation
120662	4	77668198	3.15925e-07	0.00021792	-47.5325	PiNN_hypomethylation
299718	11	78666269	1.74159e-07	0.00013346	-47.5	PiNN_hypomethylation
282352	10	61633678	1.88888e-06	0.00100761	-47.451	PiNN_hypomethylation
16439	1	164142786	2.98343e-09	4.21768e-06	-47.3684	PiNN_hypomethylation		MEGF11
298912	11	78194909	1.54547e-08	1.73755e-05	-47.2222	PiNN_hypomethylation		TUBGCP3
303933	12	1511194	2.31856e-06	0.00119658	-47.1318	PiNN_hypomethylation		SLC38A10
1294	1	1155404	1.00572e-05	0.00417848	-47.1065	PiNN_hypomethylation
165638	6	14553200	1.092e-05	0.00450235	-47.0964	PiNN_hypomethylation
372775	14	134198279	9.55059e-06	0.00398734	-47.0871	PiNN_hypomethylation
173658	6	49027598	7.66657e-08	6.64776e-05	-47.081	PiNN_hypomethylation		CYP2F1
76180	3	4049766	5.8967e-07	0.00037365	-47.0588	PiNN_hypomethylation
162908	6	3781427	8.8924e-10	1.47639e-06	-46.9697	PiNN_hypomethylation
149641	5	40169554	6.4309e-11	1.50098e-07	-46.9561	PiNN_hypomethylation
61726	2	87728202	1.06153e-06	0.00061974	-46.9318	PiNN_hypomethylation		ARSB
1685	1	1373757	3.78518e-08	3.71028e-05	-46.6486	PiNN_hypomethylation
169887	6	39692984	2.39962e-06	0.00123395	-46.5217	PiNN_hypomethylation		VSTM2B
63690	2	133152875	4.15602e-06	0.00196278	-46.5046	PiNN_hypomethylation
400772	16	77720370	3.98587e-06	0.00189285	-46.3632	PiNN_hypomethylation
424903	18	2344068	2.9147e-07	0.00020268	-46.3019	PiNN_hypomethylation
253645	8	137797166	1.2294e-07	9.86174e-05	-46.1765	PiNN_hypomethylation		ANTXR2
307583	12	4657670	1.12056e-06	0.00064777	-46.1382	PiNN_hypomethylation		MGAT5B
265241	9	63392700	1.12688e-08	1.30459e-05	-46.0784	PiNN_hypomethylation
156629	5	102019610	1.0667e-08	1.25168e-05	-46	PiNN_hypomethylation
209561	6	168699358	1.36919e-08	1.55569e-05	-45.9742	PiNN_hypomethylation		CLDN19
235894	7	121456089	0.00011398	0.0321007	-45.7895	PiNN_hypomethylation
278808	10	30751384	5.26606e-07	0.00033921	-45.7682	PiNN_hypomethylation
163470	6	4496136	9.3045e-08	7.83026e-05	-45.7143	PiNN_hypomethylation		HSDL1
273050	9	139115851	7.22081e-08	6.35626e-05	-45.7143	PiNN_hypomethylation
372432	14	133488610	8.7431e-07	0.00052233	-45.7143	PiNN_hypomethylation		CHST15
380191	15	32666221	3.31487e-06	0.00162093	-45.7108	PiNN_hypomethylation
379240	15	24727156	4.17189e-07	0.00027792	-45.625	PiNN_hypomethylation		STEAP3
335613	13	49578160	1.7725e-07	0.0001351	-45.4545	PiNN_hypomethylation
77618	3	6052010	8.01449e-07	0.00048421	-45.4545	PiNN_hypomethylation		SMURF1
223858	7	47616964	3.81816e-09	5.15936e-06	-45.4545	PiNN_hypomethylation
271185	9	133503620	3.38164e-08	3.372e-05	-45.4545	PiNN_hypomethylation
283404	10	65067802	1.11327e-06	0.00064442	-45.1374	PiNN_hypomethylation
373090	14	135535242	5.41055e-08	5.02737e-05	-45.1335	PiNN_hypomethylation
429323	18	15370674	1.89438e-08	2.086e-05	-44.9495	PiNN_hypomethylation		EXOC4
216247	7	9264594	1.83e-05	0.00706629	-44.926	PiNN_hypomethylation
75667	3	3633423	3.45908e-07	0.00023557	-44.9153	PiNN_hypomethylation		RADIL
226204	7	56248398	3.39438e-06	0.00165039	-44.898	PiNN_hypomethylation		NRG4
171328	6	44816210	3.04971e-06	0.00150501	-44.8485	PiNN_hypomethylation			CD22
180203	6	56226692	2.04843e-06	0.00107795	-44.8296	PiNN_hypomethylation
303915	12	1499050	2.47344e-08	2.62254e-05	-44.8276	PiNN_hypomethylation		SLC38A10
77348	3	5668479	6.73785e-05	0.0207937	-44.7368	PiNN_hypomethylation
304674	12	1823941	2.74677e-07	0.00019448	-44.7179	PiNN_hypomethylation
221078	7	32890489	1.58564e-07	0.00012282	-44.6809	PiNN_hypomethylation		TBC1D22B
209513	6	168685095	8.51405e-06	0.00361448	-44.5804	PiNN_hypomethylation		P3H1
355419	14	23342178	4.7524e-06	0.00221032	-44.4444	PiNN_hypomethylation
156524	5	101335323	1.88706e-06	0.00100761	-44.4311	PiNN_hypomethylation
132547	5	953271	9.52829e-06	0.0039858	-44.4139	PiNN_hypomethylation
342122	13	130727141	6.44083e-05	0.020065	-44.3182	PiNN_hypomethylation
63741	2	133694711	3.50379e-06	0.00169206	-44.3053	PiNN_hypomethylation
163229	6	4150739	1.10454e-08	1.28568e-05	-44.2308	PiNN_hypomethylation
165751	6	15072691	4.54389e-08	4.31571e-05	-44.1667	PiNN_hypomethylation
127967	4	123305491	3.7217e-06	0.00177924	-44.0767	PiNN_hypomethylation		ABCA4
214715	7	3608044	2.0857e-06	0.00109353	-44.0432	PiNN_hypomethylation		FARS2
163548	6	4536146	1.02185e-09	1.66922e-06	-44	PiNN_hypomethylation
272769	9	138456699	4.90674e-08	4.59915e-05	-43.8356	PiNN_hypomethylation
4082	1	8605243	2.73776e-05	0.00998565	-43.769	PiNN_hypomethylation
113947	4	4191810	2.45323e-06	0.00125725	-43.7118	PiNN_hypomethylation
151727	5	63582583	4.69231e-05	0.0154257	-43.7071	PiNN_hypomethylation
391987	15	138921558	3.4156e-05	0.0119826	-43.6887	PiNN_hypomethylation
148862	5	40128051	5.12142e-07	0.00033189	-43.6732	PiNN_hypomethylation
310071	12	7598986	1.13783e-05	0.004673	-43.5326	PiNN_hypomethylation		SDK2
120117	4	76070253	6.72177e-07	0.00041911	-43.4131	PiNN_hypomethylation
304519	12	1762456	1.89234e-07	0.00014321	-43.3794	PiNN_hypomethylation		RPTOR
186888	6	64308498	3.23493e-06	0.00158364	-43.3142	PiNN_hypomethylation
303344	12	1350041	6.859e-05	0.0211217	-43.2143	PiNN_hypomethylation
120967	4	79401760	8.26707e-06	0.00352711	-43.2027	PiNN_hypomethylation
240055	8	1732321	6.52627e-08	5.86068e-05	-43.1132	PiNN_hypomethylation
113679	4	3456556	3.74174e-09	5.07394e-06	-43.0769	PiNN_hypomethylation
263448	9	53494396	1.77441e-06	0.00095607	-43.0736	PiNN_hypomethylation
272768	9	138456693	7.22653e-08	6.35626e-05	-43.0556	PiNN_hypomethylation
170923	6	43489149	4.8605e-05	0.0159296	-43.0294	PiNN_hypomethylation
127899	4	123053719	6.53816e-06	0.00289322	-43.0048	PiNN_hypomethylation
304682	12	1824631	9.17364e-08	7.73534e-05	-42.9315	PiNN_hypomethylation
112754	4	2258293	3.4991e-06	0.0016917	-42.8679	PiNN_hypomethylation
373089	14	135535228	1.69298e-07	0.0001302	-42.8079	PiNN_hypomethylation
241721	8	2870551	1.55311e-07	0.0001214	-42.7761	PiNN_hypomethylation
101094	3	108120438	3.21254e-06	0.0015781	-42.7656	PiNN_hypomethylation		EHD3
129130	4	126916940	1.15165e-07	9.36079e-05	-42.7201	PiNN_hypomethylation
254604	9	681131	4.398e-05	0.0146833	-42.6953	PiNN_hypomethylation
293073	11	22821768	1.341e-06	0.00075482	-42.3188	PiNN_hypomethylation
192931	6	72553168	3.30241e-05	0.0116332	-42.3006	PiNN_hypomethylation
75382	3	3292284	1.628e-05	0.00637397	-42.2727	PiNN_hypomethylation		SDK1
85507	3	32024488	2.06772e-07	0.00015324	-42.1053	PiNN_hypomethylation
148501	5	40105281	3.08707e-06	0.00151995	-42.0833	PiNN_hypomethylation
159753	6	1288647	8.25312e-08	7.08465e-05	-42.0647	PiNN_hypomethylation
409016	17	34813450	2.65799e-06	0.00134581	-42.0522	PiNN_hypomethylation		TRIB3
110789	4	1023284	4.03e-05	0.013744	-41.8605	PiNN_hypomethylation
96720	3	59537707	3.8136e-05	0.0131633	-41.846	PiNN_hypomethylation
410487	17	40031773	4.18548e-05	0.0141504	-41.8056	PiNN_hypomethylation	SOGA1
96462	3	58677125	1.53533e-06	0.0008475	-41.7927	PiNN_hypomethylation		POLR1A
172515	6	47740720	2.92721e-05	0.0105279	-41.6667	PiNN_hypomethylation
80366	3	11487929	2.74203e-06	0.00137697	-41.6274	PiNN_hypomethylation
402275	16	78974301	3.02803e-06	0.00149777	-41.5981	PiNN_hypomethylation
399956	16	75366332	1.56472e-07	0.00012164	-41.5869	PiNN_hypomethylation	NSUN2
272659	9	137911644	7.0886e-12	2.28301e-08	-41.5584	PiNN_hypomethylation
165556	6	14386329	3.68958e-05	0.0128178	-41.5556	PiNN_hypomethylation
303857	12	1468192	3.122e-05	0.0111073	-41.5033	PiNN_hypomethylation
287356	11	1696680	7.57054e-07	0.00046195	-41.4409	PiNN_hypomethylation
162002	6	3033458	1.579e-05	0.00621622	-41.4286	PiNN_hypomethylation
310203	12	8082310	0.00014364	0.0385269	-41.2967	PiNN_hypomethylation		SLC39A11
317665	12	34030629	9.73315e-06	0.00405566	-41.2195	PiNN_hypomethylation
355960	14	27022808	0.00018619	0.0475865	-41.1765	PiNN_hypomethylation
68345	2	150290700	8.45061e-05	0.0250681	-41.0923	PiNN_hypomethylation		ABLIM3
235555	7	121090733	2.49736e-05	0.00926192	-41.0728	PiNN_hypomethylation
258929	9	11299986	6.90985e-09	8.65453e-06	-41.0714	PiNN_hypomethylation		MYO7A
113406	4	2920310	4.55483e-08	4.31653e-05	-40.9836	PiNN_hypomethylation		AGO2	AGO2
357657	14	35117052	3.98366e-06	0.00189285	-40.9588	PiNN_hypomethylation		NOS1
17721	1	181495686	0.00014466	0.0387519	-40.9586	PiNN_hypomethylation
323528	12	52586485	4.47859e-05	0.0148518	-40.7792	PiNN_hypomethylation
111752	4	1578059	1.73689e-05	0.00677205	-40.7407	PiNN_hypomethylation
225360	7	53859152	1.84326e-05	0.0071004	-40.6302	PiNN_hypomethylation
320549	12	45354331	3.27356e-08	3.27625e-05	-40.4762	PiNN_hypomethylation
104665	3	126374470	7.89179e-08	6.82923e-05	-40.3509	PiNN_hypomethylation
429316	18	15370557	3.42112e-06	0.00165962	-40.2899	PiNN_hypomethylation
30392	1	273346218	5.61958e-05	0.0178971	-40.2658	PiNN_hypomethylation
5664	1	21784968	5.59684e-05	0.0178379	-40.2636	PiNN_hypomethylation
1192	1	972031	3.06279e-07	0.00021161	-40.2264	PiNN_hypomethylation
355567	14	24101889	4.04685e-05	0.0137906	-40.1709	PiNN_hypomethylation
426580	18	4707139	9.60509e-08	8.03586e-05	-40.0769	PiNN_hypomethylation		ACTR3B
168658	6	33930063	5.335e-05	0.017131	-40.0621	PiNN_hypomethylation
257123	9	6839901	2.41759e-07	0.00017493	-40	PiNN_hypomethylation
83290	3	21179425	9.18837e-06	0.00387388	-39.8485	PiNN_hypomethylation
302246	12	1035648	0.00012815	0.0352332	-39.8251	PiNN_hypomethylation			NOTUM
134013	5	2471979	2.75478e-05	0.0100256	-39.7044	PiNN_hypomethylation
86071	3	34617968	3.43075e-05	0.0120161	-39.697	PiNN_hypomethylation
298946	11	78223050	7.2673e-09	8.97107e-06	-39.6226	PiNN_hypomethylation
265152	9	63390046	1.14154e-05	0.00468375	-39.6111	PiNN_hypomethylation
75463	3	3466814	0.00010069	0.0290246	-39.5455	PiNN_hypomethylation
163255	6	4178200	6.44384e-07	0.00040354	-39.4965	PiNN_hypomethylation
329764	12	60938704	0.00012842	0.0352859	-39.4841	PiNN_hypomethylation
80365	3	11487918	1.9101e-08	2.098e-05	-39.4091	PiNN_hypomethylation
129125	4	126896897	3.73805e-08	3.67248e-05	-39.3218	PiNN_hypomethylation
257980	9	8886795	1.53386e-06	0.0008475	-39.1535	PiNN_hypomethylation
265130	9	63389570	1.57478e-06	0.00086482	-39.1446	PiNN_hypomethylation
311887	12	17343849	2.89e-05	0.0104204	-39.0909	PiNN_hypomethylation
402236	16	78959341	0.00015535	0.0408991	-39.0476	PiNN_hypomethylation
97492	3	69246494	5.261e-05	0.0169438	-39.0372	PiNN_hypomethylation
163801	6	6296641	2.59529e-07	0.00018497	-39.0244	PiNN_hypomethylation
319462	12	41791341	0.00010796	0.0306859	-39.016	PiNN_hypomethylation
253986	9	250143	5.79706e-09	7.41249e-06	-38.9831	PiNN_hypomethylation	TMEM41B
159731	6	1271186	5.37129e-05	0.017195	-38.9744	PiNN_hypomethylation
164792	6	9730942	1.21359e-08	1.39743e-05	-38.8889	PiNN_hypomethylation		WWOX
149688	5	40171656	1.3394e-09	2.10159e-06	-38.6207	PiNN_hypomethylation
353525	14	9885472	4.73671e-05	0.0155597	-38.6082	PiNN_hypomethylation		EBF2
103526	3	120896841	1.20345e-07	9.68989e-05	-38.4615	PiNN_hypomethylation
346648	13	204651428	9.41281e-08	7.90588e-05	-38.4615	PiNN_hypomethylation
115718	4	17471170	3.74226e-05	0.0129693	-38.3219	PiNN_hypomethylation
281965	10	59256043	0.00012084	0.0336325	-38.3216	PiNN_hypomethylation		CAMK1D
328233	12	60316609	5.30822e-06	0.00242408	-38.3149	PiNN_hypomethylation		SLC5A10
172403	6	47584168	4.88796e-09	6.36403e-06	-38.3054	PiNN_hypomethylation
129129	4	126916929	4.9126e-06	0.00226759	-38.2852	PiNN_hypomethylation
375708	14	140493162	7.96441e-06	0.00341841	-38.2318	PiNN_hypomethylation
299706	11	78662110	6.43621e-06	0.00286289	-38.2035	PiNN_hypomethylation
288052	11	2737544	4.327e-05	0.0145258	-38.1466	PiNN_hypomethylation		MIPEP
26768	1	269496603	5.228e-05	0.0168504	-38.1422	PiNN_hypomethylation
80232	3	11162950	1.3584e-06	0.00076261	-38.0952	PiNN_hypomethylation
345394	13	198446763	1.305e-05	0.00524923	-38.0861	PiNN_hypomethylation
273668	10	5605538	1.90537e-05	0.00728073	-38.0252	PiNN_hypomethylation
79318	3	9631907	0.00016304	0.0425837	-37.9731	PiNN_hypomethylation		CUX1
38431	2	2962274	2.45374e-06	0.00125725	-37.9456	PiNN_hypomethylation
123959	4	97750443	0.00011614	0.0326217	-37.9412	PiNN_hypomethylation
148575	5	40110047	0.00012403	0.0342542	-37.9402	PiNN_hypomethylation
62207	2	96663430	1.26171e-05	0.00509385	-37.9085	PiNN_hypomethylation
64803	2	137281959	7.905e-05	0.0238627	-37.8947	PiNN_hypomethylation
366376	14	87550706	8.44951e-05	0.0250681	-37.8422	PiNN_hypomethylation		WAPL
72638	3	870588	5.40211e-07	0.0003471	-37.8378	PiNN_hypomethylation
411533	17	46156379	2.27874e-05	0.00851007	-37.7778	PiNN_hypomethylation		L3MBTL1
63432	2	129847988	2.6176e-05	0.00964105	-37.7747	PiNN_hypomethylation
299707	11	78662115	3.86e-05	0.0132701	-37.6154	PiNN_hypomethylation
264588	9	63360379	9.96382e-09	1.179e-05	-37.5896	PiNN_hypomethylation
283376	10	65008501	9.64666e-05	0.0280909	-37.5697	PiNN_hypomethylation
70081	2	151400220	3.33508e-06	0.00162709	-37.561	PiNN_hypomethylation		TCOF1
411604	17	46669902	2.3026e-08	2.45354e-05	-37.5	PiNN_hypomethylation
257122	9	6839896	8.29822e-07	0.00049854	-37.5	PiNN_hypomethylation
245281	8	29063424	3.22669e-05	0.0113758	-37.5	PiNN_hypomethylation
66134	2	141669720	0.00013689	0.0372066	-37.367	PiNN_hypomethylation		NRG2
80787	3	14646695	2.07337e-05	0.00785766	-37.3643	PiNN_hypomethylation
223770	7	47092057	7.06251e-08	6.2505e-05	-37.3529	PiNN_hypomethylation
82719	3	18695906	0.00017361	0.0448248	-37.3397	PiNN_hypomethylation
146402	5	39905222	2.3363e-10	4.4677e-07	-37.2297	PiNN_hypomethylation
160701	6	1856011	1.59049e-07	0.00012297	-37.2093	PiNN_hypomethylation
219410	7	28568883	1.38657e-06	0.00077538	-37.2093	PiNN_hypomethylation		PRIM2
171251	6	44650148	3.97751e-05	0.0135976	-37.1032	PiNN_hypomethylation
16116	1	162736433	1.1009e-06	0.00063899	-37.0635	PiNN_hypomethylation			NEDD4L
38669	2	3058320	8.31122e-05	0.0247403	-36.9388	PiNN_hypomethylation		CTTN
291302	11	8531797	0.00011838	0.0331219	-36.9048	PiNN_hypomethylation
86431	3	37354536	6.70533e-05	0.0207304	-36.875	PiNN_hypomethylation		C16orf89
310990	12	13252692	1.07302e-06	0.0006245	-36.8421	PiNN_hypomethylation		PRKCA
303856	12	1468191	2.81825e-07	0.0001979	-36.8254	PiNN_hypomethylation
405050	17	8601560	2.205e-05	0.00828558	-36.8123	PiNN_hypomethylation		MTNR1A
210337	6	169780684	0.00011748	0.0329244	-36.7925	PiNN_hypomethylation
277473	10	24163417	0.00012866	0.0353286	-36.7733	PiNN_hypomethylation
253111	8	136169986	2.25326e-06	0.00117055	-36.7347	PiNN_hypomethylation		RASGEF1B
320309	12	44679813	4.52845e-05	0.01499	-36.7102	PiNN_hypomethylation
328937	12	60676476	2.11889e-05	0.00799675	-36.6891	PiNN_hypomethylation
235471	7	121031983	6.431e-05	0.0200491	-36.6667	PiNN_hypomethylation
174452	6	50368712	2.667e-05	0.00978936	-36.6422	PiNN_hypomethylation
287053	11	1281883	2.07047e-05	0.00785552	-36.5812	PiNN_hypomethylation
61153	2	82605439	4.2978e-05	0.0144503	-36.5801	PiNN_hypomethylation
68452	2	150442021	0.00011983	0.0333971	-36.5566	PiNN_hypomethylation
363033	14	55286358	7.41038e-07	0.00045424	-36.5385	PiNN_hypomethylation
261736	9	45387351	8.6612e-05	0.0255865	-36.5248	PiNN_hypomethylation
252171	8	132315328	4.75129e-07	0.00031155	-36.3636	PiNN_hypomethylation
149411	5	40159534	4.62416e-06	0.0021577	-36.3339	PiNN_hypomethylation
264649	9	63364807	1.60464e-05	0.00628867	-36.3095	PiNN_hypomethylation
93791	3	43807235	0.00010722	0.0304966	-36.2951	PiNN_hypomethylation
209855	6	169303110	0.0001463	0.0391198	-36.2784	PiNN_hypomethylation
235879	7	121439084	2.13604e-06	0.00111719	-36.2393	PiNN_hypomethylation
169355	6	35862887	8.16687e-05	0.0244294	-36.1932	PiNN_hypomethylation
153769	5	69421373	4.05444e-05	0.0138055	-36.1862	PiNN_hypomethylation		CACNA1C
192480	6	71662023	0.0001685	0.0436911	-36.1844	PiNN_hypomethylation
328588	12	60518647	5.864e-05	0.0185102	-36.1542	PiNN_hypomethylation
313217	12	20001065	5.41297e-07	0.0003471	-36.1535	PiNN_hypomethylation
85324	3	31557395	0.00012733	0.0350748	-36.0685	PiNN_hypomethylation
264599	9	63362389	2.49542e-07	0.00017913	-36.064	PiNN_hypomethylation
148502	5	40105282	0.00010556	0.0301449	-36.0412	PiNN_hypomethylation
2909	1	2595347	2.75654e-07	0.00019485	-35.8974	PiNN_hypomethylation
367847	14	107038569	1.14819e-05	0.00470202	-35.83	PiNN_hypomethylation		SORBS1
377131	14	140971658	0.00018927	0.0482017	-35.7826	PiNN_hypomethylation		CFAP46	CFAP46
48877	2	45917712	3.04697e-06	0.00150501	-35.7778	PiNN_hypomethylation
1236	1	1053352	3.98788e-05	0.0136221	-35.735	PiNN_hypomethylation
146360	5	39886686	1.55595e-07	0.0001214	-35.4357	PiNN_hypomethylation
401631	16	78563753	3.38975e-07	0.00023232	-35.2941	PiNN_hypomethylation
264568	9	63306820	4.448e-20	8.2839e-16	-35.2534	PiNN_hypomethylation
366966	14	95328401	8.95712e-05	0.0263517	-35.195	PiNN_hypomethylation
29558	1	272809201	6.31431e-06	0.00281597	-35.1821	PiNN_hypomethylation
265089	9	63387660	1.31723e-06	0.0007441	-35.1454	PiNN_hypomethylation
400777	16	77720414	4.40875e-05	0.0147046	-35.1305	PiNN_hypomethylation
372595	14	133950649	0.00010703	0.0304662	-35.102	PiNN_hypomethylation
37966	2	2548322	2.19574e-05	0.00825768	-35.0267	PiNN_hypomethylation
148365	5	40099829	1.9667e-10	3.86444e-07	-35.0194	PiNN_hypomethylation
294978	11	64969040	9.8117e-08	8.19272e-05	-34.8648	PiNN_hypomethylation
148348	5	40099291	4.46519e-05	0.0148411	-34.7826	PiNN_hypomethylation
330158	12	61194051	5.828e-05	0.0184647	-34.7826	PiNN_hypomethylation
146070	5	39793602	1.93251e-06	0.00102577	-34.7672	PiNN_hypomethylation
40053	2	4568532	3.462e-05	0.0120956	-34.7222	PiNN_hypomethylation		LRP5
75499	3	3520876	1.62932e-06	0.00088915	-34.6154	PiNN_hypomethylation
408740	17	34231526	0.00017623	0.0453394	-34.5411	PiNN_hypomethylation
159642	6	1231997	0.00011874	0.033176	-34.4867	PiNN_hypomethylation
327426	12	59548668	2.31852e-06	0.00119658	-34.1463	PiNN_hypomethylation
299046	11	78297938	2.09328e-07	0.00015486	-34.0426	PiNN_hypomethylation
72932	3	1003049	0.00012317	0.0340619	-34	PiNN_hypomethylation		INTS1
401457	16	78350450	0.00014859	0.039657	-33.9921	PiNN_hypomethylation
77001	3	5181176	0.00014173	0.0382318	-33.9394	PiNN_hypomethylation
318953	12	39739128	1.09546e-05	0.00451193	-33.9316	PiNN_hypomethylation			MMP28
79224	3	9549147	1.83111e-05	0.00706629	-33.8462	PiNN_hypomethylation
172402	6	47584130	2.02027e-07	0.00015076	-33.8397	PiNN_hypomethylation
264590	9	63360399	1.88255e-07	0.00014272	-33.835	PiNN_hypomethylation
115863	4	19722115	4.96863e-05	0.0162096	-33.6422	PiNN_hypomethylation
328276	12	60348338	4.50717e-05	0.0149316	-33.617	PiNN_hypomethylation		SLC5A10
44262	2	9166962	2.98513e-05	0.0107093	-33.6061	PiNN_hypomethylation
25407	1	268061284	8.08987e-07	0.00048765	-33.3333	PiNN_hypomethylation
210955	6	170427104	5.623e-06	0.00255693	-33.0303	PiNN_hypomethylation
82931	3	19419318	5.09195e-06	0.00233528	-32.9485	PiNN_hypomethylation	GTF3C1
265532	9	63908839	1.06948e-08	1.25168e-05	-32.8767	PiNN_hypomethylation			FMO4
265115	9	63388981	2.63841e-06	0.00134065	-32.7854	PiNN_hypomethylation
401441	16	78319019	0.00015316	0.0405229	-32.7542	PiNN_hypomethylation
25296	1	267896278	1.63202e-06	0.00088941	-32.6954	PiNN_hypomethylation
75500	3	3520898	3.5315e-06	0.00170161	-32.6923	PiNN_hypomethylation
164597	6	8905602	2.81118e-06	0.00140839	-32.6531	PiNN_hypomethylation
162691	6	3620213	8.4401e-08	7.23067e-05	-32.6531	PiNN_hypomethylation
184998	6	63602331	7.453e-05	0.022706	-32.6351	PiNN_hypomethylation
254276	9	471691	2.90553e-05	0.0104675	-32.6211	PiNN_hypomethylation
208682	6	167411814	5.11551e-05	0.0166224	-32.619	PiNN_hypomethylation		ST3GAL3
265087	9	63387649	1.17415e-06	0.0006751	-32.6059	PiNN_hypomethylation
368052	14	108529886	1.848e-05	0.00711227	-32.5	PiNN_hypomethylation
425278	18	2606593	1.59845e-05	0.00627015	-32.4324	PiNN_hypomethylation
368448	14	109735703	2.36488e-06	0.00121755	-32.4324	PiNN_hypomethylation
147607	5	40064297	2.02791e-07	0.00015102	-32.2968	PiNN_hypomethylation
254547	9	652314	1.54254e-06	0.0008493	-32.2034	PiNN_hypomethylation
116083	4	29885790	1.87635e-05	0.00718907	-32.195	PiNN_hypomethylation
265332	9	63394644	1.98797e-06	0.00105024	-32.1679	PiNN_hypomethylation
291450	11	10563591	3.19955e-05	0.011308	-32.0886	PiNN_hypomethylation
180205	6	56226716	3.91486e-05	0.0134155	-31.9883	PiNN_hypomethylation
99730	3	93672991	3.07541e-05	0.0109871	-31.9241	PiNN_hypomethylation
62782	2	115901059	0.00010687	0.0304572	-31.8861	PiNN_hypomethylation
149012	5	40137835	4.47414e-05	0.0148518	-31.8522	PiNN_hypomethylation
118796	4	65781753	0.00018797	0.0479545	-31.8283	PiNN_hypomethylation
310548	12	11451426	1.651e-06	0.00089748	-31.8182	PiNN_hypomethylation
10207	1	99499745	2.3021e-06	0.00119095	-31.6667	PiNN_hypomethylation
435476	18	52771364	0.0001036	0.0296651	-31.6553	PiNN_hypomethylation
298895	11	78175084	6.81322e-05	0.0210112	-31.5639	PiNN_hypomethylation
210554	6	170000289	7.78169e-05	0.0235403	-31.5268	PiNN_hypomethylation			SCMH1
180198	6	56226674	0.00016041	0.0420507	-31.4536	PiNN_hypomethylation	PRKCG
1224	1	1043849	5.17621e-05	0.0167465	-31.4314	PiNN_hypomethylation
296866	11	76522089	6.62259e-06	0.00292756	-31.25	PiNN_hypomethylation
214344	7	2984224	2.743e-05	0.00999134	-31.2057	PiNN_hypomethylation
155447	5	86076622	3.086e-05	0.011016	-31.1111	PiNN_hypomethylation
123442	4	95335617	0.00018442	0.047219	-31.1005	PiNN_hypomethylation
372412	14	133461096	4.98438e-06	0.00229824	-30.9091	PiNN_hypomethylation
180201	6	56226683	4.44887e-06	0.00208272	-30.7692	PiNN_hypomethylation
312842	12	18998365	0.00016291	0.0425837	-30.6818	PiNN_hypomethylation
38433	2	2962282	0.0001385	0.0375236	-30.5322	PiNN_hypomethylation
310596	12	11607920	2.15853e-05	0.00812488	-30.4348	PiNN_hypomethylation			FAM20A
363190	14	56200785	2.00813e-06	0.00105934	-30.4348	PiNN_hypomethylation
264627	9	63363833	6.45105e-06	0.00286615	-30.3815	PiNN_hypomethylation
148422	5	40101472	1.94879e-05	0.00742676	-30.0624	PiNN_hypomethylation
188146	6	64968227	0.00011848	0.0331272	-30.0504	PiNN_hypomethylation
367943	14	107799744	1.37741e-05	0.0055039	-30	PiNN_hypomethylation
147819	5	40074489	3.26348e-09	4.55348e-06	-29.881	PiNN_hypomethylation
267388	9	90423927	6.37535e-05	0.0199045	-29.694	PiNN_hypomethylation		DNAH11	DNAH11
395462	16	23324245	1.83989e-05	0.0070938	-29.6296	PiNN_hypomethylation
142558	5	16570241	4.20743e-05	0.0141911	-29.6182	PiNN_hypomethylation
307316	12	4382472	8.13251e-05	0.0243607	-29.5807	PiNN_hypomethylation
252169	8	132315326	6.66665e-06	0.0029368	-29.5455	PiNN_hypomethylation
104668	3	126374525	8.28394e-06	0.00352728	-29.3103	PiNN_hypomethylation
55524	2	72603914	0.00018317	0.0469764	-29.1717	PiNN_hypomethylation	TUBB4A
39459	2	3730235	0.00017523	0.045163	-29.1227	PiNN_hypomethylation
211766	7	629122	8.08451e-05	0.0242849	-29.0476	PiNN_hypomethylation
400929	16	77943404	5.16853e-05	0.0167465	-29	PiNN_hypomethylation
264587	9	63360377	4.29212e-06	0.00201816	-28.7605	PiNN_hypomethylation
149590	5	40166532	0.0001949	0.0493708	-28.5863	PiNN_hypomethylation
273614	10	3079060	0.00018864	0.0480981	-28.0357	PiNN_hypomethylation		BRINP3
264605	9	63362875	6.65912e-08	5.96746e-05	-28.0044	PiNN_hypomethylation
426624	18	4871817	0.00015741	0.0413918	-27.951	PiNN_hypomethylation
252172	8	132315329	3.6783e-06	0.00176836	-27.9412	PiNN_hypomethylation
286799	11	1086192	0.00012157	0.0337495	-27.8887	PiNN_hypomethylation		EEF1AKMT1
113413	4	2920334	8.93856e-06	0.00377972	-27.8689	PiNN_hypomethylation		AGO2	AGO2
363191	14	56200786	6.21661e-05	0.0194656	-27.8331	PiNN_hypomethylation
147817	5	40074477	5.6963e-08	5.2361e-05	-27.5651	PiNN_hypomethylation
3571	1	7036085	8.18088e-05	0.0244536	-27.295	PiNN_hypomethylation		MAP3K4
152523	5	65295758	6.84571e-06	0.00300448	-27.2727	PiNN_hypomethylation
192472	6	71629206	5.86054e-05	0.0185102	-27.1561	PiNN_hypomethylation
372443	14	133494608	1.3954e-05	0.00556635	-27.0833	PiNN_hypomethylation		CHST15
35684	2	1453622	4.081e-05	0.0138715	-27.027	PiNN_hypomethylation
75558	3	3558498	5.33377e-06	0.00243315	-26.9231	PiNN_hypomethylation
161994	6	3030934	3.81687e-05	0.013164	-26.8293	PiNN_hypomethylation
273070	9	139160630	3.16515e-05	0.0112142	-26.6667	PiNN_hypomethylation
118635	4	64746160	1.07488e-05	0.00443573	-26.6667	PiNN_hypomethylation		LACTB2
113407	4	2920316	2.12188e-05	0.008001	-26.2295	PiNN_hypomethylation		AGO2	AGO2
257141	9	6851795	9.20498e-06	0.00387706	-26.1538	PiNN_hypomethylation		CLPB
187426	6	64571560	0.0001148	0.0323107	-26.1324	PiNN_hypomethylation
344467	13	187621680	3.73345e-05	0.0129493	-26.087	PiNN_hypomethylation
253096	8	136154562	7.60461e-05	0.0230534	-25.9259	PiNN_hypomethylation
71988	3	727658	3.312e-05	0.0116571	-25.8065	PiNN_hypomethylation		C7orf50
163767	6	5566516	1.433e-05	0.00569398	-25.8065	PiNN_hypomethylation
113408	4	2920318	2.03473e-05	0.0077268	-25.8065	PiNN_hypomethylation		AGO2	AGO2
260391	9	35823659	2.506e-05	0.00927802	-25.7833	PiNN_hypomethylation		MSANTD4
264573	9	63306835	3.6043e-10	6.48709e-07	-25.7726	PiNN_hypomethylation
46301	2	17374711	0.00016519	0.0429893	-25.0988	PiNN_hypomethylation
133020	5	1366002	5.91278e-05	0.0186369	-25.0233	PiNN_hypomethylation
16118	1	162736474	1.876e-05	0.00718907	-25	PiNN_hypomethylation			NEDD4L
261111	9	41658532	2.812e-05	0.0102081	-25	PiNN_hypomethylation
276185	10	20326220	0.00010595	0.0302367	25	PiNN_hypermethylation
362806	14	51668075	4.22462e-05	0.0142378	25	PiNN_hypermethylation
300675	12	329917	4.68723e-05	0.0154208	25.3592	PiNN_hypermethylation
45576	2	15210221	7.24677e-05	0.0221568	25.5814	PiNN_hypermethylation
262008	9	46242901	8.81478e-06	0.00373475	25.641	PiNN_hypermethylation	TRAPPC4		TRAPPC4
153909	5	69525311	0.00010007	0.0289034	25.7143	PiNN_hypermethylation		ADA2
112617	4	2100287	1.79089e-05	0.00692983	25.7143	PiNN_hypermethylation
218423	7	23622905	1.87168e-05	0.00718907	25.7897	PiNN_hypermethylation
179296	6	55326306	1.5488e-05	0.00611459	25.7937	PiNN_hypermethylation
228585	7	75030310	1.78491e-07	0.0001358	25.9259	PiNN_hypermethylation
61721	2	87694808	0.00013265	0.0362153	25.9513	PiNN_hypermethylation	ARSB
146972	5	39976785	0.00010094	0.0290776	25.9537	PiNN_hypermethylation
250165	8	86511930	4.3518e-05	0.0145861	26	PiNN_hypermethylation		TBC1D9
176657	6	53156714	0.00010292	0.0295097	26	PiNN_hypermethylation		DHX34
132801	5	1165455	8.00302e-07	0.0004842	26.087	PiNN_hypermethylation
388968	15	133856032	0.00010248	0.0294219	26.1111	PiNN_hypermethylation
265488	9	63399405	8.06676e-05	0.0242485	26.1285	PiNN_hypermethylation
257310	9	7215796	0.00016184	0.0423497	26.1905	PiNN_hypermethylation
365356	14	75287471	0.00010198	0.029336	26.3158	PiNN_hypermethylation		MICU1
250143	8	86233260	0.00011881	0.033176	26.3158	PiNN_hypermethylation
146874	5	39930346	5.1193e-14	2.5798e-10	26.504	PiNN_hypermethylation
293820	11	35807675	0.00013033	0.0357186	26.5106	PiNN_hypermethylation
107174	3	132160220	3.16515e-05	0.0112142	26.6667	PiNN_hypermethylation
432524	18	44809618	0.0001023	0.0293978	26.7067	PiNN_hypermethylation		JAZF1
219969	7	29843702	3.82125e-05	0.0131685	26.7984	PiNN_hypermethylation		ITPR3
398456	16	55515867	2.61935e-06	0.00133255	26.8293	PiNN_hypermethylation
38498	2	2997656	0.00013827	0.0374858	26.8293	PiNN_hypermethylation		SHANK2
60704	2	81317923	1.92016e-05	0.00732419	26.8765	PiNN_hypermethylation	GPRIN1
48099	2	39189597	7.44868e-06	0.00322941	27.027	PiNN_hypermethylation
107105	3	132123247	6.15468e-05	0.0193141	27.2454	PiNN_hypermethylation
79226	3	9549162	7.84418e-06	0.00337696	27.2727	PiNN_hypermethylation
264966	9	63382315	0.00010181	0.0293087	27.3753	PiNN_hypermethylation
241291	8	2460871	0.00019285	0.0489391	27.6372	PiNN_hypermethylation
264620	9	63363030	3.86651e-08	3.77e-05	27.7388	PiNN_hypermethylation
417464	17	61143405	1.05917e-05	0.0043751	27.7778	PiNN_hypermethylation
258415	9	10160457	4.34314e-05	0.0145685	27.907	PiNN_hypermethylation
379358	15	25326997	3.10825e-05	0.0110726	28.0392	PiNN_hypermethylation			BIN1
399963	16	75374515	2.88758e-05	0.0104204	28.2456	PiNN_hypermethylation
21609	1	240529203	0.00019599	0.0495596	28.2479	PiNN_hypermethylation		ANKS6
330789	12	61585427	2.02713e-05	0.00771158	28.2549	PiNN_hypermethylation
264695	9	63373815	0.00015526	0.0408991	28.4739	PiNN_hypermethylation
264741	9	63377372	5.79276e-06	0.00262298	28.5496	PiNN_hypermethylation
207700	6	165734472	1.22119e-06	0.00069654	28.5714	PiNN_hypermethylation
42470	2	6930393	7.00671e-06	0.00305635	28.5714	PiNN_hypermethylation
106392	3	131416633	5.3687e-05	0.017195	28.6364	PiNN_hypermethylation		EIPR1
218950	7	24592667	0.00013104	0.0358665	28.7239	PiNN_hypermethylation
68626	2	150558070	4.36712e-05	0.0146046	28.7879	PiNN_hypermethylation
423504	18	1075660	4.176e-05	0.0141393	28.8136	PiNN_hypermethylation		PTPRN2
189032	6	65655953	0.00015088	0.0401184	28.8462	PiNN_hypermethylation
488	1	446662	0.00015289	0.0404758	28.8762	PiNN_hypermethylation
264400	9	60811490	0.00015289	0.0404758	28.8762	PiNN_hypermethylation
271653	9	135005332	9.72724e-05	0.0282754	28.9815	PiNN_hypermethylation
128080	4	123534197	0.00013505	0.0367985	28.9982	PiNN_hypermethylation		BCAR3
146876	5	39930356	1.9533e-17	2.0917e-13	29.0839	PiNN_hypermethylation
324793	12	53690796	0.00010897	0.0309126	29.3817	PiNN_hypermethylation
117646	4	44550934	3.92995e-07	0.00026344	29.4708	PiNN_hypermethylation
300947	12	514066	0.00010473	0.0299479	29.5113	PiNN_hypermethylation
242234	8	3416353	6.66665e-06	0.0029368	29.5455	PiNN_hypermethylation		SORCS2
124997	4	101174787	0.00012126	0.0337054	29.5831	PiNN_hypermethylation
41445	2	6056880	9.4747e-06	0.00396872	29.7297	PiNN_hypermethylation
146105	5	39797171	2.0747e-05	0.00785766	29.7932	PiNN_hypermethylation
76002	3	3948139	9.47414e-05	0.0276826	30.0347	PiNN_hypermethylation		TNRC18
113383	4	2899918	9.68716e-05	0.0281897	30.1087	PiNN_hypermethylation
282642	10	63460967	5.39026e-05	0.0172308	30.2228	PiNN_hypermethylation	TAF3		TAF3
235561	7	121119644	1.30452e-05	0.00524923	30.2326	PiNN_hypermethylation
71176	3	372166	6.31231e-05	0.0197407	30.3601	PiNN_hypermethylation
230017	7	87570945	3.54514e-07	0.0002399	30.4348	PiNN_hypermethylation
185115	6	63634106	2.821e-06	0.00141166	30.4348	PiNN_hypermethylation	MXRA8		MXRA8
386735	15	121429054	2.39473e-05	0.0089044	30.5392	PiNN_hypermethylation			DES
282630	10	63428712	1.164e-05	0.00474179	30.6439	PiNN_hypermethylation
304005	12	1554573	2.44776e-05	0.00909369	30.7298	PiNN_hypermethylation
272747	9	138396210	0.0001842	0.0471895	30.7751	PiNN_hypermethylation
368454	14	109740540	3.192e-05	0.0112906	30.9211	PiNN_hypermethylation		HPS1
266620	9	71583446	3.36886e-05	0.0118283	30.9524	PiNN_hypermethylation
37105	2	1993188	4.482e-06	0.00209593	31.0478	PiNN_hypermethylation
264757	9	63377747	1.77773e-05	0.00689136	31.0869	PiNN_hypermethylation
43559	2	8008384	1.3051e-06	0.00073948	31.0935	PiNN_hypermethylation		MACROD1
185117	6	63634116	1.92337e-06	0.00102345	31.1111	PiNN_hypermethylation	MXRA8		MXRA8
121239	4	82845571	4.196e-05	0.0141633	31.1275	PiNN_hypermethylation
239748	8	1466496	2.241e-05	0.00838357	31.25	PiNN_hypermethylation		FAM193A
389846	15	136153658	0.00014338	0.038481	31.3043	PiNN_hypermethylation
168293	6	30879150	0.00019586	0.0495596	31.3179	PiNN_hypermethylation
431876	18	41940864	6.63568e-06	0.00293032	31.3725	PiNN_hypermethylation
4694	1	11687000	3.36625e-05	0.0118283	31.4167	PiNN_hypermethylation		TIAM2
250192	8	86802700	3.80246e-05	0.0131354	31.4286	PiNN_hypermethylation
301785	12	899567	8.82871e-05	0.0259917	31.4401	PiNN_hypermethylation
236229	8	16009	2.71413e-08	2.80146e-05	31.5422	PiNN_hypermethylation
372586	14	133900835	0.00019596	0.0495596	31.7073	PiNN_hypermethylation
257904	9	8412812	9.87522e-05	0.0285623	31.7814	PiNN_hypermethylation	C2CD3
272749	9	138396216	6.88e-05	0.021156	31.7988	PiNN_hypermethylation
424855	18	2271017	1.90152e-07	0.00014365	31.8182	PiNN_hypermethylation
164726	6	9514221	2.82213e-05	0.0102359	31.8621	PiNN_hypermethylation
258083	9	9422130	3.41447e-07	0.00023363	31.9149	PiNN_hypermethylation
411945	17	47546002	7.9207e-05	0.0238933	31.9192	PiNN_hypermethylation
75057	3	3073837	0.00015207	0.0403086	31.9565	PiNN_hypermethylation
73822	3	1427579	3.45028e-06	0.00167187	32.0755	PiNN_hypermethylation
92579	3	41318676	0.00011513	0.0323586	32.1092	PiNN_hypermethylation			TMEM8A
372388	14	133420094	3.65355e-05	0.0127236	32.1818	PiNN_hypermethylation
291464	11	10619812	0.00017304	0.0447045	32.2368	PiNN_hypermethylation
137478	5	5433643	0.00013398	0.0365558	32.2623	PiNN_hypermethylation
294762	11	63485203	7.37468e-05	0.0224997	32.328	PiNN_hypermethylation
305008	12	2061788	8.11654e-05	0.0243313	32.3439	PiNN_hypermethylation
183983	6	63039521	9.515e-05	0.0277829	32.3622	PiNN_hypermethylation		A1BG
327883	12	60077348	0.00016331	0.0426284	32.4117	PiNN_hypermethylation
376980	14	140906605	2.71977e-06	0.001369	32.5282	PiNN_hypermethylation
300993	12	546428	5.0572e-05	0.016461	32.561	PiNN_hypermethylation	WDR45B
221069	7	32801130	2.84283e-06	0.00142093	32.6923	PiNN_hypermethylation
13686	1	137419399	7.55226e-06	0.00327101	32.7381	PiNN_hypermethylation
264656	9	63365016	7.7678e-18	8.7562e-14	32.8297	PiNN_hypermethylation
74870	3	2239407	2.6817e-05	0.00982644	32.8504	PiNN_hypermethylation
69826	2	151285710	1.37376e-05	0.00549442	32.9685	PiNN_hypermethylation
431661	18	39640720	7.5298e-05	0.022924	33.0116	PiNN_hypermethylation		BMPER
74952	3	2815068	8.37102e-06	0.00355729	33.031	PiNN_hypermethylation		SDK1	SDK1
365586	14	77794795	7.545e-05	0.0229377	33.0691	PiNN_hypermethylation
85591	3	32298488	0.00014221	0.0383093	33.0907	PiNN_hypermethylation
284066	10	66797656	0.00011726	0.0328942	33.1982	PiNN_hypermethylation
160787	6	1970829	2.84492e-07	0.0001988	33.3333	PiNN_hypermethylation
304523	12	1763453	5.85673e-05	0.0185102	33.3333	PiNN_hypermethylation		RPTOR
66867	2	143143248	2.9165e-05	0.0104982	33.3752	PiNN_hypermethylation
112347	4	1821567	0.00017535	0.045165	33.4427	PiNN_hypermethylation
129887	4	129529603	5.78591e-06	0.00262265	33.4634	PiNN_hypermethylation		CLCA1
108295	4	61098	8.25733e-05	0.024597	33.5979	PiNN_hypermethylation			C8orf33
6816	1	42221799	1.92257e-09	2.93074e-06	33.7255	PiNN_hypermethylation
255005	9	971452	9.72983e-05	0.0282754	33.7321	PiNN_hypermethylation
75796	3	3707134	9.82929e-05	0.0285064	33.7634	PiNN_hypermethylation
147930	5	40081431	9.994e-05	0.0288863	33.8194	PiNN_hypermethylation
417368	17	61071674	0.00014331	0.038481	33.8235	PiNN_hypermethylation
85780	3	33588868	0.00016469	0.0428854	33.8421	PiNN_hypermethylation
265290	9	63394221	6.71391e-06	0.00295269	33.9286	PiNN_hypermethylation
38403	2	2943573	3.13557e-05	0.0111371	34.0316	PiNN_hypermethylation		SHANK2
335216	13	40355936	1.89777e-05	0.00725815	34.1453	PiNN_hypermethylation
255471	9	1264517	6.54551e-05	0.0203026	34.1997	PiNN_hypermethylation
258339	9	9842771	5.18688e-07	0.00033461	34.2105	PiNN_hypermethylation
357845	14	36063281	1.3024e-12	5.16573e-09	34.2466	PiNN_hypermethylation			MED13L
125426	4	104384384	3.85587e-05	0.0132664	34.248	PiNN_hypermethylation			ATP1A1
293287	11	24671658	5.65835e-05	0.0179938	34.3396	PiNN_hypermethylation
85796	3	33683708	6.52824e-05	0.0202637	34.4551	PiNN_hypermethylation
161656	6	2723729	3.01597e-06	0.00149525	34.6939	PiNN_hypermethylation
353882	14	12345389	3.33889e-06	0.0016271	34.7712	PiNN_hypermethylation		FZD3
271140	9	133342360	0.00015338	0.0405571	34.8291	PiNN_hypermethylation
404624	16	79861564	1.78393e-06	0.00095758	34.8837	PiNN_hypermethylation		SDHA	CCDC127
301784	12	899565	2.6813e-05	0.00982644	34.9091	PiNN_hypermethylation
106107	3	131205337	1.23875e-05	0.00502005	34.9638	PiNN_hypermethylation
292939	11	21929732	6.17145e-08	5.57712e-05	35.061	PiNN_hypermethylation	TPT1		TPT1
376979	14	140906604	1.72945e-05	0.00675308	35.122	PiNN_hypermethylation
149602	5	40167575	6.28606e-08	5.66873e-05	35.1613	PiNN_hypermethylation
401990	16	78911883	0.00014033	0.0379243	35.2259	PiNN_hypermethylation
114106	4	5238026	1.67962e-05	0.00657048	35.2796	PiNN_hypermethylation
206690	6	163825276	0.00016598	0.0431154	35.303	PiNN_hypermethylation
292748	11	20844010	2.86443e-05	0.0103543	35.3378	PiNN_hypermethylation
225867	7	55264326	6.42539e-05	0.0200461	35.3412	PiNN_hypermethylation		WDR93	WDR93
115465	4	15082690	4.85762e-05	0.0159296	35.4072	PiNN_hypermethylation		MTSS1
242312	8	3527757	3e-05	0.0107448	35.5039	PiNN_hypermethylation
101796	3	111905716	1.15693e-06	0.00066609	35.5556	PiNN_hypermethylation		CAD
210349	6	169795284	3.31927e-06	0.00162123	35.7143	PiNN_hypermethylation
229552	7	82926990	1.32675e-05	0.00533131	35.7338	PiNN_hypermethylation
77574	3	5996738	3.205e-05	0.0113179	35.7447	PiNN_hypermethylation		TRRAP
280014	10	44862463	0.00015437	0.0407167	35.8293	PiNN_hypermethylation		CACNB2
106119	3	131221498	0.00015437	0.0407167	35.8293	PiNN_hypermethylation
402646	16	79151742	8.35e-06	0.00355186	35.8588	PiNN_hypermethylation
315810	12	24784995	0.00016932	0.0438515	35.989	PiNN_hypermethylation			HOXB1
72551	3	841430	0.0001419	0.0382534	35.9905	PiNN_hypermethylation
257677	9	7768461	4.41229e-05	0.0147046	36.0169	PiNN_hypermethylation	ARHGEF17		ARHGEF17
325777	12	55847175	5.979e-05	0.0187984	36.0256	PiNN_hypermethylation
66842	2	143133331	1.39564e-05	0.00556635	36.0284	PiNN_hypermethylation			PCDHGC4
165222	6	13171149	7.00546e-06	0.00305635	36.0368	PiNN_hypermethylation
163464	6	4492671	5.30278e-06	0.00242408	36.0577	PiNN_hypermethylation
372612	14	134012771	0.00015147	0.0402498	36.1111	PiNN_hypermethylation		FAM53B
301781	12	899532	9.24345e-06	0.00388944	36.1973	PiNN_hypermethylation
72964	3	1008721	4.19041e-05	0.0141559	36.2626	PiNN_hypermethylation			INTS1
258840	9	11212395	8.661e-05	0.0255865	36.2963	PiNN_hypermethylation		CAPN5
8664	1	74922484	2.58e-05	0.00952702	36.3553	PiNN_hypermethylation
264907	9	63380493	4.9508e-10	8.69141e-07	36.3926	PiNN_hypermethylation
404447	16	79725790	1.76871e-05	0.00686258	36.4499	PiNN_hypermethylation		EXOC3
365588	14	77794811	2.29848e-07	0.00016716	36.4706	PiNN_hypermethylation
401991	16	78911885	7.34488e-05	0.0224408	36.4774	PiNN_hypermethylation
325639	12	55496997	0.00012776	0.0351479	36.4926	PiNN_hypermethylation
282920	10	63994492	2.6475e-06	0.00134209	36.5385	PiNN_hypermethylation		SFMBT2
414233	17	54438125	2.83883e-07	0.0001988	36.5385	PiNN_hypermethylation
163348	6	4316994	5.45246e-05	0.0174166	36.5959	PiNN_hypermethylation
57304	2	76040380	3.52657e-07	0.00023902	36.6197	PiNN_hypermethylation
182668	6	61308532	4.24031e-05	0.0142714	36.7289	PiNN_hypermethylation
137237	5	5119272	0.00016423	0.0428428	36.7514	PiNN_hypermethylation
304807	12	1884870	6.01716e-06	0.00271312	36.8421	PiNN_hypermethylation
325553	12	55069966	1.25239e-05	0.00507053	36.8802	PiNN_hypermethylation		MYH13
106454	3	131459596	2.2723e-06	0.00117838	36.922	PiNN_hypermethylation
393895	15	140121455	1.98985e-07	0.00014927	36.9565	PiNN_hypermethylation
14102	1	142188675	5.08638e-08	4.74676e-05	36.9863	PiNN_hypermethylation
426467	18	4299778	1.79644e-05	0.00694502	37	PiNN_hypermethylation
423382	18	1000815	1.10647e-06	0.00064135	37.1013	PiNN_hypermethylation		PTPRN2
215095	7	4537258	7.194e-05	0.0220428	37.1429	PiNN_hypermethylation
423409	18	1020341	8.35355e-05	0.0248491	37.1462	PiNN_hypermethylation
241602	8	2802112	0.00014443	0.0387143	37.1576	PiNN_hypermethylation
301780	12	899511	1.04866e-05	0.00434007	37.1818	PiNN_hypermethylation
361080	14	49514071	2.17875e-06	0.00113814	37.1978	PiNN_hypermethylation
26818	1	269597204	4.96242e-05	0.0162017	37.2057	PiNN_hypermethylation
152977	5	66912695	7.58864e-05	0.0230213	37.2673	PiNN_hypermethylation
377964	14	141274804	0.00015884	0.041743	37.3077	PiNN_hypermethylation
197038	6	84727302	0.00017636	0.0453446	37.3362	PiNN_hypermethylation
47703	2	30041223	2.87751e-05	0.0103928	37.3434	PiNN_hypermethylation			MPPED2
50359	2	59368207	0.00015705	0.0413217	37.3728	PiNN_hypermethylation		SSBP4
299694	11	78651195	6.76586e-07	0.00042125	37.5332	PiNN_hypermethylation
67088	2	143399995	2.1292e-05	0.00802154	37.5559	PiNN_hypermethylation
277290	10	23908110	6.00363e-05	0.0188539	37.594	PiNN_hypermethylation
201848	6	105667066	0.00010704	0.0304662	37.619	PiNN_hypermethylation
353639	14	10382444	3.02182e-05	0.0108137	37.6401	PiNN_hypermethylation
162420	6	3331002	4.47961e-05	0.0148518	37.656	PiNN_hypermethylation
67994	2	148169418	0.00015187	0.040306	37.7622	PiNN_hypermethylation
117412	4	41892814	6.50825e-05	0.0202188	37.7737	PiNN_hypermethylation
190562	6	67794242	0.00015916	0.0418	37.8049	PiNN_hypermethylation
301788	12	900287	9.24921e-05	0.0271364	37.9336	PiNN_hypermethylation
340446	13	99688970	4.92072e-05	0.0160901	37.9386	PiNN_hypermethylation
170819	6	43186360	0.00010622	0.0302932	37.9991	PiNN_hypermethylation		PEPD
342624	13	133116888	1.16455e-05	0.00474179	38	PiNN_hypermethylation	MELTF
72795	3	952537	4.04175e-06	0.00191515	38.1083	PiNN_hypermethylation
301782	12	899538	6.13235e-06	0.00275346	38.3037	PiNN_hypermethylation
148670	5	40114634	2.22903e-07	0.00016322	38.3051	PiNN_hypermethylation
38510	2	3001345	9.34824e-05	0.027352	38.3626	PiNN_hypermethylation
106818	3	131725867	1.02019e-05	0.00423042	38.39	PiNN_hypermethylation
120672	4	77735866	0.00017175	0.044425	38.3949	PiNN_hypermethylation
38082	2	2702184	5.81036e-08	5.31812e-05	38.4615	PiNN_hypermethylation
77588	3	6022507	1.34971e-05	0.00541341	38.4783	PiNN_hypermethylation
265149	9	63390024	1.15e-05	0.00470506	38.4886	PiNN_hypermethylation
146692	5	39919744	2.97645e-05	0.0106871	38.489	PiNN_hypermethylation
78535	3	8525320	8.41948e-05	0.0250278	38.5965	PiNN_hypermethylation	PCOLCE		PCOLCE
313380	12	20231576	3.24278e-08	3.26068e-05	38.6364	PiNN_hypermethylation		RETREG3
289024	11	4105284	9.3126e-05	0.0272664	38.6961	PiNN_hypermethylation		CDK8
399437	16	72236563	6.16923e-09	7.81835e-06	38.75	PiNN_hypermethylation		FAM173B
292941	11	21929738	1.0337e-10	2.23633e-07	38.7755	PiNN_hypermethylation	TPT1		TPT1
107491	3	132322324	0.00016014	0.042006	38.8889	PiNN_hypermethylation
240638	8	2220552	1.45e-05	0.00575661	38.8977	PiNN_hypermethylation
44479	2	9646573	7.88347e-05	0.0238145	38.9394	PiNN_hypermethylation
320048	12	43911988	3.99186e-07	0.00026718	38.9483	PiNN_hypermethylation
192344	6	71388708	2.59529e-07	0.00018497	39.0244	PiNN_hypermethylation
261029	9	41238822	1.70237e-06	0.00092189	39.0244	PiNN_hypermethylation
327567	12	59798107	1.17285e-07	9.46446e-05	39.0488	PiNN_hypermethylation
282628	10	63428698	6.34503e-06	0.00282527	39.0909	PiNN_hypermethylation
320601	12	45426398	8.68448e-05	0.02562	39.1101	PiNN_hypermethylation
127635	4	120801979	4.85378e-06	0.0022477	39.1341	PiNN_hypermethylation
210314	6	169755722	2.87805e-06	0.00143685	39.1534	PiNN_hypermethylation
44936	2	10252335	2.2695e-07	0.00016561	39.2419	PiNN_hypermethylation			PGA5
301783	12	899555	1.37625e-06	0.00077061	39.2602	PiNN_hypermethylation
259808	9	25183037	2.21477e-05	0.00830865	39.3295	PiNN_hypermethylation
306230	12	3303238	0.00010927	0.0309242	39.3651	PiNN_hypermethylation
281905	10	58815902	1.11875e-07	9.16853e-05	39.4862	PiNN_hypermethylation
283126	10	64792210	5.93315e-05	0.0186873	39.5102	PiNN_hypermethylation		PFKFB3
9981	1	97853234	5.375e-05	0.017195	39.5105	PiNN_hypermethylation
149051	5	40140057	1.876e-05	0.00718907	39.6714	PiNN_hypermethylation
75979	3	3915904	7.35083e-08	6.426e-05	39.6825	PiNN_hypermethylation	TNRC18
125935	4	107540514	6.86887e-05	0.0211372	39.7129	PiNN_hypermethylation		SLC16A1
271124	9	133332102	8.55843e-05	0.0253528	39.7436	PiNN_hypermethylation		LAMB3
31575	1	274086141	5.1131e-06	0.00234247	39.7959	PiNN_hypermethylation
317887	12	34605062	8.06743e-08	6.95312e-05	39.8574	PiNN_hypermethylation			TSPOAP1
152839	5	66374287	1.25765e-05	0.00508392	39.8887	PiNN_hypermethylation
264244	9	59515339	1.83699e-07	0.00013952	40	PiNN_hypermethylation
323036	12	51958354	3.12728e-05	0.0111168	40.0089	PiNN_hypermethylation		ENO3	ENO3
99639	3	93206326	2.66844e-06	0.00134792	40.0335	PiNN_hypermethylation
259890	9	25929380	5.90048e-05	0.0186118	40.102	PiNN_hypermethylation
47190	2	27028523	0.00016891	0.0437714	40.1515	PiNN_hypermethylation
205208	6	155561665	4.83786e-06	0.00224276	40.2339	PiNN_hypermethylation
325614	12	55375355	9.85736e-05	0.0285299	40.2778	PiNN_hypermethylation
224122	7	48346135	0.00010909	0.0309242	40.3072	PiNN_hypermethylation
145365	5	30251689	8.43249e-05	0.0250491	40.3186	PiNN_hypermethylation
9539	1	92938787	8.1217e-06	0.00346854	40.3846	PiNN_hypermethylation
282254	10	60721500	7.38868e-08	6.43284e-05	40.4314	PiNN_hypermethylation
142325	5	15774872	9.29455e-05	0.0272508	40.4433	PiNN_hypermethylation
253088	8	136119187	6.70765e-05	0.0207304	40.4607	PiNN_hypermethylation		RASGEF1B
424570	18	1754509	2.666e-05	0.00978936	40.4762	PiNN_hypermethylation
27398	1	270437441	6.71339e-05	0.0207332	40.5556	PiNN_hypermethylation
77591	3	6025638	4.52294e-07	0.00029806	40.5723	PiNN_hypermethylation		TRRAP
394437	15	140399102	4.375e-05	0.0146181	40.592	PiNN_hypermethylation
301779	12	899502	1.91137e-06	0.00101833	40.6818	PiNN_hypermethylation
317044	12	26830465	2.97899e-07	0.00020615	40.6832	PiNN_hypermethylation		SPATA20	SPATA20
137141	5	5035302	1.94988e-06	0.00103371	40.6935	PiNN_hypermethylation
74682	3	1917557	8.56648e-05	0.0253592	40.6965	PiNN_hypermethylation
65719	2	141248673	1.68314e-05	0.00657825	40.7143	PiNN_hypermethylation		PAIP2
173683	6	49067654	0.00011072	0.0312843	40.7407	PiNN_hypermethylation
67146	2	143415624	2.61686e-05	0.00964105	40.7801	PiNN_hypermethylation
17049	1	166597043	1.89013e-05	0.0072354	40.8103	PiNN_hypermethylation
84398	3	26501385	2.381e-05	0.00886864	40.8815	PiNN_hypermethylation
265158	9	63390100	4.2913e-11	1.06871e-07	41.0567	PiNN_hypermethylation
306229	12	3303237	3.88043e-07	0.00026094	41.0832	PiNN_hypermethylation
402636	16	79149715	9.91376e-06	0.00412289	41.1111	PiNN_hypermethylation
106879	3	131768120	0.00016573	0.0430776	41.1616	PiNN_hypermethylation
311521	12	15397677	4.82475e-07	0.00031504	41.2648	PiNN_hypermethylation
295125	11	66456468	7.80887e-06	0.00336514	41.4031	PiNN_hypermethylation
38056	2	2678025	9.544e-05	0.0278487	41.413	PiNN_hypermethylation
309895	12	7089674	4.55758e-05	0.0150637	41.4259	PiNN_hypermethylation
308696	12	5595709	7.57027e-06	0.00327549	41.4286	PiNN_hypermethylation
111125	4	1179184	7.36155e-06	0.00319811	41.4352	PiNN_hypermethylation		TOP1MT
257128	9	6840905	3.7962e-06	0.0018088	41.5015	PiNN_hypermethylation		CLPB
127690	4	121956912	0.00014914	0.0397788	41.6667	PiNN_hypermethylation
268971	9	117576351	0.00018571	0.0474919	41.6667	PiNN_hypermethylation
77595	3	6025661	6.76847e-08	6.02763e-05	41.732	PiNN_hypermethylation		TRRAP
166329	6	18886992	4.76274e-06	0.00221272	41.7855	PiNN_hypermethylation
218175	7	22997358	1.52147e-05	0.00601224	41.8462	PiNN_hypermethylation
255605	9	2022423	6.04028e-06	0.00271782	41.8481	PiNN_hypermethylation
258844	9	11220536	5.85379e-05	0.0185102	41.8654	PiNN_hypermethylation
296036	11	70512214	3.71335e-06	0.00177922	41.9021	PiNN_hypermethylation
403194	16	79296364	0.00018478	0.0472828	42.2037	PiNN_hypermethylation
434240	18	50226850	2.84858e-05	0.0103057	42.4403	PiNN_hypermethylation
74991	3	2873955	2.0884e-05	0.00790257	42.4972	PiNN_hypermethylation		SDK1
68658	2	150575647	3.84776e-05	0.0132492	42.517	PiNN_hypermethylation
354687	14	19743000	3.01207e-06	0.00149505	42.6316	PiNN_hypermethylation
27390	1	270427450	2.67187e-06	0.00134806	42.668	PiNN_hypermethylation
190636	6	68060736	2.70512e-06	0.00136323	42.7102	PiNN_hypermethylation
106694	3	131646996	5.21124e-05	0.0168091	42.7778	PiNN_hypermethylation
315541	12	23991841	7.21471e-05	0.0220903	42.7918	PiNN_hypermethylation
164721	6	9512876	8.09433e-07	0.00048765	42.8363	PiNN_hypermethylation
392077	15	139003024	6.17355e-05	0.019345	42.8427	PiNN_hypermethylation		NDUFA10
225860	7	55264259	2.97559e-07	0.00020615	42.8571	PiNN_hypermethylation			PEX11A
167058	6	27263162	2.7191e-11	7.4187e-08	42.8571	PiNN_hypermethylation
309907	12	7174100	1.47122e-05	0.00583521	42.8571	PiNN_hypermethylation
224507	7	49991325	0.00010015	0.0289092	43.0499	PiNN_hypermethylation
315589	12	24077571	1.22596e-06	0.00069833	43.0702	PiNN_hypermethylation
128073	4	123525127	4.75664e-07	0.00031155	43.0983	PiNN_hypermethylation		BCAR3
259218	9	13621619	2.67963e-08	2.77924e-05	43.1373	PiNN_hypermethylation
276629	10	23070634	4.79227e-06	0.00222403	43.1942	PiNN_hypermethylation
163230	6	4150742	9.3331e-07	0.00055295	43.1989	PiNN_hypermethylation
110851	4	1055770	2.55577e-06	0.00130485	43.2227	PiNN_hypermethylation		ZC3H3
283575	10	65259277	0.00017566	0.0452188	43.2576	PiNN_hypermethylation
372928	14	134639266	9.82166e-06	0.00408856	43.3083	PiNN_hypermethylation
414297	17	54849741	0.00018159	0.0466336	43.3304	PiNN_hypermethylation
77877	3	6590375	1.76294e-06	0.00095108	43.3333	PiNN_hypermethylation
402682	16	79161499	0.00013715	0.0372292	43.3566	PiNN_hypermethylation		LPCAT1
74883	3	2336351	2.23982e-05	0.00838357	43.3584	PiNN_hypermethylation
285560	10	68709857	3.52613e-05	0.0122999	43.3747	PiNN_hypermethylation
77621	3	6052583	9.07535e-08	7.6827e-05	43.3962	PiNN_hypermethylation		SMURF1
194847	6	78571025	5.81039e-05	0.0184226	43.4109	PiNN_hypermethylation
214503	7	3187753	3.71558e-08	3.6588e-05	43.4401	PiNN_hypermethylation		LYRM4
94602	3	47884952	9.54892e-06	0.00398734	43.4783	PiNN_hypermethylation
191163	6	69061614	3.14368e-05	0.0111566	43.5366	PiNN_hypermethylation
424099	18	1382671	1.43719e-09	2.23052e-06	43.5897	PiNN_hypermethylation
3669	1	7399653	0.00013712	0.0372292	43.6533	PiNN_hypermethylation
380146	15	32553201	3.68798e-06	0.00177102	43.9072	PiNN_hypermethylation
239063	8	1022206	4.03357e-07	0.00026955	44	PiNN_hypermethylation
351949	13	208301195	3.43777e-07	0.00023449	44.0977	PiNN_hypermethylation
297965	11	77754564	6.29195e-06	0.0028104	44.3627	PiNN_hypermethylation
240726	8	2275216	9.27552e-06	0.00389911	44.3723	PiNN_hypermethylation
79008	3	9100453	6.2111e-10	1.07281e-06	44.4444	PiNN_hypermethylation		COL26A1
190707	6	68234043	1.40781e-06	0.00078623	44.4838	PiNN_hypermethylation
265375	9	63394985	1.9709e-30	1.6885e-25	44.5701	PiNN_hypermethylation
190525	6	67657784	9.47819e-06	0.00396872	44.6092	PiNN_hypermethylation
395094	16	18474043	1.43023e-05	0.00568843	44.7059	PiNN_hypermethylation		MTMR12
239800	8	1495930	1.3622e-06	0.00076374	44.7421	PiNN_hypermethylation		FAM193A
94844	3	49153760	6.509e-05	0.0202188	45	PiNN_hypermethylation		NCK2
414900	17	57575411	5.433e-07	0.00034787	45.2253	PiNN_hypermethylation
301778	12	899405	6.6193e-05	0.0205018	45.2941	PiNN_hypermethylation
67546	2	144014196	2.60689e-06	0.00132779	45.3333	PiNN_hypermethylation
96824	3	62192690	1.58727e-05	0.00624343	45.3901	PiNN_hypermethylation
255565	9	1950786	1.68959e-06	0.00091613	45.4358	PiNN_hypermethylation		OVCH2
434125	18	50006792	1.39509e-09	2.17305e-06	45.4545	PiNN_hypermethylation		IGFBP1
256072	9	3129773	4.69709e-07	0.00030859	45.5021	PiNN_hypermethylation
210313	6	169755721	1.62946e-06	0.00088915	45.5128	PiNN_hypermethylation		EDN2
402952	16	79240834	2.61504e-08	2.72544e-05	45.614	PiNN_hypermethylation
265371	9	63394965	1.6554e-30	1.6885e-25	45.6596	PiNN_hypermethylation
27793	1	270899894	2.61219e-08	2.72544e-05	45.678	PiNN_hypermethylation		ABL1
242683	8	3938777	7.22081e-08	6.35626e-05	45.7143	PiNN_hypermethylation
240296	8	1941556	1.22222e-05	0.00496249	45.9756	PiNN_hypermethylation
38055	2	2678024	3.02131e-06	0.00149617	45.9893	PiNN_hypermethylation		SHANK2
24446	1	265267658	5.36114e-05	0.017195	46.0526	PiNN_hypermethylation
112943	4	2407674	2.73501e-06	0.00137506	46.1499	PiNN_hypermethylation
373592	14	137276918	3.0513e-10	5.63376e-07	46.1538	PiNN_hypermethylation
160340	6	1614053	4.582e-05	0.015121	46.1905	PiNN_hypermethylation
307050	12	4040867	3.94741e-08	3.8342e-05	46.1905	PiNN_hypermethylation
238943	8	950707	5.03035e-09	6.52959e-06	46.2057	PiNN_hypermethylation
208479	6	167117670	1.80566e-06	0.00096803	46.2062	PiNN_hypermethylation
37935	2	2539619	4.34254e-08	4.18e-05	46.3415	PiNN_hypermethylation
77799	3	6430568	3.26317e-08	3.27351e-05	46.3415	PiNN_hypermethylation	ZNF394
77811	3	6431079	1.73721e-06	0.00093838	46.3474	PiNN_hypermethylation
64183	2	135492983	1.30556e-07	0.00010414	46.5675	PiNN_hypermethylation
255633	9	2051165	1.33486e-07	0.00010589	46.6667	PiNN_hypermethylation		PPFIBP2
25357	1	267987343	1.95992e-08	2.14167e-05	46.7653	PiNN_hypermethylation
355851	14	26424175	4.9e-06	0.00226421	46.7916	PiNN_hypermethylation
259014	9	12665275	1.26886e-08	1.45325e-05	46.8312	PiNN_hypermethylation
175246	6	51584334	2.24868e-08	2.408e-05	46.875	PiNN_hypermethylation		TRAPPC6A
276163	10	20247377	7.93756e-07	0.00048092	46.875	PiNN_hypermethylation
119861	4	75135881	6.15334e-06	0.00275711	47	PiNN_hypermethylation
170144	6	40720334	6.67092e-06	0.0029368	47.0284	PiNN_hypermethylation
259130	9	13270507	4.87237e-07	0.00031623	47.151	PiNN_hypermethylation
366558	14	89129274	8.47765e-08	7.234e-05	47.1717	PiNN_hypermethylation		ARHGAP22
67686	2	144472725	1.67026e-06	0.00090679	47.1795	PiNN_hypermethylation		ARHGAP26
158207	6	686129	7.26366e-07	0.00044833	47.2222	PiNN_hypermethylation
155361	5	84836090	5.40523e-07	0.0003471	47.2973	PiNN_hypermethylation
242648	8	3923554	1.45176e-06	0.00080657	47.3684	PiNN_hypermethylation
403254	16	79313603	1.73023e-06	0.00093579	47.4692	PiNN_hypermethylation
255735	9	2235187	4.42425e-06	0.00207573	47.4758	PiNN_hypermethylation
349539	13	207138988	7.40061e-09	9.08329e-06	47.5	PiNN_hypermethylation
308584	12	5472271	1.70868e-07	0.00013117	47.5991	PiNN_hypermethylation		ACOX1
85899	3	33985100	1.5641e-06	0.00086006	47.619	PiNN_hypermethylation			ABAT
271964	9	136304762	1.67019e-08	1.868e-05	47.619	PiNN_hypermethylation
254996	9	967170	1.51711e-06	0.00083961	47.6769	PiNN_hypermethylation
163145	6	4064840	3.22738e-08	3.25969e-05	47.7273	PiNN_hypermethylation
327674	12	59935143	4.3338e-10	7.63948e-07	47.7273	PiNN_hypermethylation		SLC47A2
402730	16	79187851	7.11771e-06	0.00309846	48.0342	PiNN_hypermethylation			SLC6A3
163222	6	4146544	7.04742e-07	0.00043561	48.0556	PiNN_hypermethylation	COTL1
255589	9	1991043	1.62349e-06	0.00088815	48.1797	PiNN_hypermethylation
244070	8	9039566	5.62944e-06	0.00255714	48.1818	PiNN_hypermethylation
408767	17	34365150	3.77919e-06	0.0018027	48.2143	PiNN_hypermethylation		ANGPT4
254958	9	945335	4.55273e-06	0.00212669	48.2609	PiNN_hypermethylation
241312	8	2486556	1.0273e-06	0.00060363	48.262	PiNN_hypermethylation
86428	3	37350378	1.75125e-07	0.00013389	48.4848	PiNN_hypermethylation
160046	6	1421132	2.104e-08	2.28165e-05	48.6486	PiNN_hypermethylation
210519	6	169954524	1.761e-05	0.0068447	48.6486	PiNN_hypermethylation
351514	13	208153166	1.27108e-06	0.00072211	48.7871	PiNN_hypermethylation		PCBP3
272822	9	138806428	3.47165e-07	0.00023605	48.797	PiNN_hypermethylation
42368	2	6838145	2.4078e-12	8.52398e-09	49.0909	PiNN_hypermethylation
311471	12	15361668	1.7805e-06	0.00095694	49.1707	PiNN_hypermethylation		KCNH6
425975	18	3315558	2.31045e-07	0.00016766	49.2143	PiNN_hypermethylation		DPP6
94534	3	47474037	5.85735e-08	5.3497e-05	49.3869	PiNN_hypermethylation
77556	3	5931001	3.00938e-08	3.05468e-05	49.4359	PiNN_hypermethylation			TRRAP
373584	14	137274763	6.22158e-09	7.86144e-06	49.4703	PiNN_hypermethylation
7446	1	55776822	1.45622e-07	0.00011424	49.5386	PiNN_hypermethylation		GJB7	GJB7
84883	3	29281919	1.18288e-06	0.00067841	49.8062	PiNN_hypermethylation
3793	1	7479245	2.36155e-09	3.45247e-06	49.821	PiNN_hypermethylation
20108	1	226683128	1.2702e-07	0.00010151	49.8701	PiNN_hypermethylation
258764	9	10934586	4.85713e-07	0.00031591	50	PiNN_hypermethylation
84489	3	27131800	3.57693e-06	0.00172156	50.1208	PiNN_hypermethylation
133844	5	2210654	6.24693e-06	0.0027932	50.271	PiNN_hypermethylation
113640	4	3379122	1.92599e-06	0.00102358	50.4029	PiNN_hypermethylation
23339	1	257702618	7.6067e-07	0.00046283	50.4789	PiNN_hypermethylation		ASTN2
424621	18	1888054	1.29559e-05	0.00522568	50.5042	PiNN_hypermethylation
113639	4	3379114	7.43953e-07	0.00045525	50.696	PiNN_hypermethylation
37975	2	2553329	4.00082e-06	0.00189785	50.7143	PiNN_hypermethylation		SHANK2
77592	3	6025642	1.1412e-11	3.49173e-08	50.7463	PiNN_hypermethylation		TRRAP
163443	6	4459128	2.03071e-07	0.00015102	50.8225	PiNN_hypermethylation		DNAAF1
241467	8	2697651	1.18308e-06	0.00067841	50.8744	PiNN_hypermethylation	TRMT44
42050	2	6609439	1.73747e-05	0.00677205	51.0526	PiNN_hypermethylation
101193	3	108626856	1.3415e-07	0.00010622	51.1029	PiNN_hypermethylation
66730	2	142963273	7.5927e-07	0.00046264	51.1628	PiNN_hypermethylation
146468	5	39908533	2.5967e-10	4.87855e-07	51.2156	PiNN_hypermethylation
174362	6	49985699	9.8874e-13	4.03363e-09	51.2195	PiNN_hypermethylation
27738	1	270757284	4.28957e-07	0.00028488	51.6667	PiNN_hypermethylation
164796	6	9754140	1.11392e-08	1.293e-05	51.8478	PiNN_hypermethylation
38091	2	2707745	1.10069e-07	9.067e-05	51.9964	PiNN_hypermethylation		SHANK2
371282	14	128104392	5.5112e-08	5.09878e-05	52.0621	PiNN_hypermethylation
298987	11	78256981	8.94929e-08	7.591e-05	52.0745	PiNN_hypermethylation
42048	2	6609422	6.97791e-06	0.00305312	52.3026	PiNN_hypermethylation
77812	3	6431080	2.49322e-07	0.00017913	52.5735	PiNN_hypermethylation	ZNF394
164654	6	9252044	2.56744e-06	0.00130925	52.5988	PiNN_hypermethylation
163005	6	3887899	6.34491e-07	0.00039793	52.9138	PiNN_hypermethylation
329302	12	60786493	1.75598e-09	2.70568e-06	53.0506	PiNN_hypermethylation		RAI1
239581	8	1289583	2.6771e-11	7.35079e-08	53.0612	PiNN_hypermethylation
432558	18	45212584	2.74853e-08	2.83014e-05	53.3333	PiNN_hypermethylation
189973	6	67204902	4.85702e-07	0.00031591	53.3422	PiNN_hypermethylation
163444	6	4459134	2.1143e-07	0.00015561	53.4146	PiNN_hypermethylation		DNAAF1
94831	3	49042919	4.684e-11	1.14391e-07	53.619	PiNN_hypermethylation
385893	15	116145695	1.24379e-07	9.95849e-05	53.6364	PiNN_hypermethylation
79187	3	9471300	3.39366e-09	4.70447e-06	53.75	PiNN_hypermethylation
251659	8	123072791	7.76104e-09	9.47139e-06	53.7991	PiNN_hypermethylation
25400	1	268056088	9.62294e-07	0.00056777	53.8312	PiNN_hypermethylation		FAM129B
127779	4	122551494	2.7067e-09	3.8519e-06	54.0827	PiNN_hypermethylation		SLC44A3
37980	2	2553455	1.57686e-08	1.76819e-05	54.5455	PiNN_hypermethylation
3638	1	7292210	3.5057e-10	6.3875e-07	54.7059	PiNN_hypermethylation
327870	12	60077265	2.15557e-09	3.20932e-06	54.8889	PiNN_hypermethylation
101096	3	108129973	5.72381e-07	0.00036485	54.9075	PiNN_hypermethylation
79188	3	9471312	2.12758e-09	3.18655e-06	54.9468	PiNN_hypermethylation
304727	12	1847173	2.1686e-12	7.8061e-09	55	PiNN_hypermethylation
61829	2	88107797	2.1749e-10	4.19645e-07	55.0649	PiNN_hypermethylation
366885	14	92208688	1.06731e-07	8.826e-05	55.393	PiNN_hypermethylation
264930	9	63381259	3.1706e-15	1.9973e-11	55.4472	PiNN_hypermethylation
38094	2	2707775	3.28556e-09	4.56941e-06	55.4819	PiNN_hypermethylation		SHANK2
67695	2	144482880	2.17275e-09	3.20932e-06	55.5022	PiNN_hypermethylation
133888	5	2312314	2.80352e-07	0.00019784	55.6511	PiNN_hypermethylation
38001	2	2595358	3.952e-11	1.00168e-07	55.8497	PiNN_hypermethylation		SHANK2
85531	3	32054500	1.0785e-10	2.29833e-07	55.9512	PiNN_hypermethylation		CLEC16A
5311	1	16809411	2.09652e-08	2.27931e-05	55.9582	PiNN_hypermethylation
293135	11	23261945	6.85888e-09	8.61588e-06	55.9615	PiNN_hypermethylation		ENOX1
161051	6	2458883	9.6456e-10	1.59526e-06	56.1265	PiNN_hypermethylation
127634	4	120801978	7.03836e-09	8.76424e-06	56.1331	PiNN_hypermethylation
326427	12	57818232	7.9042e-11	1.77266e-07	56.2032	PiNN_hypermethylation
161052	6	2458884	5.47512e-08	5.07637e-05	56.25	PiNN_hypermethylation
118149	4	59550512	2.69625e-08	2.78973e-05	56.2729	PiNN_hypermethylation
216005	7	7796409	5.42407e-09	6.95633e-06	56.5302	PiNN_hypermethylation
205650	6	158712186	6.6657e-10	1.13756e-06	56.7521	PiNN_hypermethylation
327672	12	59935133	2.1663e-12	7.8061e-09	56.8182	PiNN_hypermethylation		SLC47A2
38039	2	2644243	2.14111e-07	0.00015705	56.8182	PiNN_hypermethylation		SHANK2
367688	14	105052433	1.23357e-09	1.95704e-06	56.9127	PiNN_hypermethylation			PDE6C
311350	12	15040883	5.67351e-07	0.00036219	57.1429	PiNN_hypermethylation		SCN4A
149922	5	40182397	4.08061e-09	5.47943e-06	57.1429	PiNN_hypermethylation
44868	2	10162688	5.83e-10	1.01516e-06	57.2855	PiNN_hypermethylation
83338	3	22004720	2.58478e-08	2.707e-05	57.5723	PiNN_hypermethylation
194519	6	77497081	5.63769e-08	5.20456e-05	57.5976	PiNN_hypermethylation
37934	2	2539561	1.09071e-07	9.002e-05	57.6102	PiNN_hypermethylation
178801	6	54819222	9.1921e-11	2.01922e-07	57.9624	PiNN_hypermethylation
255065	9	1016856	1.1266e-10	2.38909e-07	58.0607	PiNN_hypermethylation
224045	7	48162451	1.40167e-07	0.00011017	58.3333	PiNN_hypermethylation	RASGRF1
149077	5	40141612	4.9345e-11	1.19419e-07	58.3333	PiNN_hypermethylation
101095	3	108129954	9.10209e-08	7.69013e-05	58.5695	PiNN_hypermethylation
276096	10	19716657	1.4286e-12	5.51286e-09	58.8235	PiNN_hypermethylation
38072	2	2691150	1.4584e-09	2.25527e-06	58.9367	PiNN_hypermethylation		SHANK2
86006	3	34093691	4.012e-10	7.13091e-07	59.1818	PiNN_hypermethylation
240387	8	1989649	1.02739e-08	1.209e-05	59.4444	PiNN_hypermethylation	RGS12
61830	2	88107800	7.6361e-12	2.44102e-08	59.6244	PiNN_hypermethylation
329301	12	60786492	1.919e-10	3.78796e-07	59.6429	PiNN_hypermethylation
264698	9	63373865	1.1968e-11	3.63583e-08	59.7388	PiNN_hypermethylation
254129	9	408965	2.16893e-09	3.20932e-06	59.9068	PiNN_hypermethylation
171864	6	46813960	5.4225e-10	9.4805e-07	59.984	PiNN_hypermethylation
16704	1	164862276	4.73899e-09	6.20782e-06	60	PiNN_hypermethylation
16441	1	164143635	2.06542e-09	3.11255e-06	60.1449	PiNN_hypermethylation		MEGF11
231439	7	97579832	4.64321e-08	4.3809e-05	60.6061	PiNN_hypermethylation
149445	5	40160242	2.184e-20	4.2523e-16	60.7143	PiNN_hypermethylation
254443	9	590605	1.5384e-10	3.16818e-07	60.7282	PiNN_hypermethylation
415427	17	58404123	8.75133e-09	1.059e-05	60.8844	PiNN_hypermethylation
255628	9	2048689	5.4383e-11	1.3014e-07	61.2758	PiNN_hypermethylation
194063	6	76183034	6.12525e-08	5.547e-05	61.2879	PiNN_hypermethylation
86703	3	37732350	6.4116e-13	2.66643e-09	61.4035	PiNN_hypermethylation
286673	11	1006717	1.9613e-12	7.24257e-09	62.6705	PiNN_hypermethylation		IFT88
147146	5	40005235	4.2325e-43	1.813e-37	63.0714	PiNN_hypermethylation
308700	12	5607058	2.29491e-08	2.45145e-05	63.4921	PiNN_hypermethylation
255673	9	2105823	4.40136e-09	5.83694e-06	63.6364	PiNN_hypermethylation
254034	9	333044	1.3723e-12	5.39292e-09	63.7778	PiNN_hypermethylation		DENND5A
415499	17	58446524	3.8734e-10	6.91322e-07	63.7845	PiNN_hypermethylation
192314	6	71305231	3.9797e-15	2.4353e-11	64.2796	PiNN_hypermethylation
230450	7	91308007	6.87e-11	1.57369e-07	64.5	PiNN_hypermethylation
309380	12	6289879	1.89699e-09	2.90207e-06	64.6465	PiNN_hypermethylation		CDR2L	CDR2L
223749	7	46856331	3.0422e-11	8.04393e-08	65	PiNN_hypermethylation
175420	6	51693494	1.0974e-14	6.2677e-11	65	PiNN_hypermethylation		MARK4
219265	7	26356153	6.2192e-11	1.46373e-07	65.2381	PiNN_hypermethylation
414886	17	57524510	1.7441e-12	6.5533e-09	66.1184	PiNN_hypermethylation
64226	2	135632398	1.2387e-11	3.73666e-08	66.6667	PiNN_hypermethylation		FSTL4
275923	10	18453426	8.4867e-12	2.69281e-08	66.7442	PiNN_hypermethylation
255002	9	971425	1.6657e-15	1.1697e-11	68.3794	PiNN_hypermethylation
351742	13	208221185	1.2686e-14	7.1502e-11	68.4211	PiNN_hypermethylation
74943	3	2803154	1.5311e-10	3.16818e-07	69.1496	PiNN_hypermethylation
86091	3	34885031	5.5726e-12	1.86488e-08	70.0216	PiNN_hypermethylation
78139	3	7665780	9.261e-13	3.81441e-09	70.3283	PiNN_hypermethylation
256269	9	3265910	4.3867e-12	1.4913e-08	70.468	PiNN_hypermethylation			TRIM3
328950	12	60687352	2.8059e-12	9.85168e-09	72.7526	PiNN_hypermethylation		TOM1L2
205667	6	158766451	6.1074e-15	3.6335e-11	73.617	PiNN_hypermethylation
350778	13	207793951	1.6364e-15	1.1683e-11	73.7388	PiNN_hypermethylation
38065	2	2686510	6.7415e-18	7.8047e-14	73.7634	PiNN_hypermethylation		SHANK2
266031	9	65986479	6.7247e-21	1.4403e-16	74	PiNN_hypermethylation
280004	10	44661945	1.92e-15	1.3054e-11	74.2424	PiNN_hypermethylation
278548	10	28117626	3.8582e-16	3.0049e-12	75.8776	PiNN_hypermethylation
265056	9	63387041	1.1242e-21	3.0097e-17	76.1408	PiNN_hypermethylation
193847	6	75647416	1.1134e-18	1.7033e-14	76.3218	PiNN_hypermethylation	SDHB
38103	2	2710215	4.7001e-13	2.03361e-09	76.9941	PiNN_hypermethylation
244431	8	11732097	3.809e-18	5.2632e-14	78.6533	PiNN_hypermethylation
101099	3	108134141	1.1193e-19	1.9977e-15	81.1257	PiNN_hypermethylation			EHD3
80372	3	11507507	3.4862e-16	2.8176e-12	81.4856	PiNN_hypermethylation
296909	11	76606711	2.4869e-16	2.0887e-12	81.6068	PiNN_hypermethylation
40496	2	5016547	4.3956e-22	1.416e-17	81.7617	PiNN_hypermethylation			CABP2
402336	16	78996939	7.8419e-17	7.147e-13	82.7368	PiNN_hypermethylation
318071	12	35853743	3.9192e-15	2.433e-11	83.3572	PiNN_hypermethylation
216854	7	12220752	6.9504e-24	3.308e-19	87.234	PiNN_hypermethylation
395452	16	22971915	5.4227e-17	5.2792e-13	89.039	PiNN_hypermethylation
3468	1	6709398	1.003e-22	3.9058e-18	90.7692	PiNN_hypermethylation		PRKN
38054	2	2678018	1.8131e-22	6.4719e-18	92.5	PiNN_hypermethylation
