# Supplementary material for: Epigenome-wide skeletal muscle DNA methylation profiles at the background of distinct metabolic types and ryanodine receptor variation in pigs
Source: BMC Genomics. 2019 Jun 13;20:492. doi: 10.1186/s12864-019-5880-1 (PMC6567458; doi:10.1186/s12864-019-5880-1)
Supplement: Supplementary file 9 — CpGs differently methylated between Duroc and PiNN and the transcripts close to these CpGs (XLSX 27 kb) [file 12864_2019_5880_MOESM9_ESM.xlsx]

## Sheet: Sheet2
Additional file 9
CpGs differently methylated between Duroc and PiNN and the transcripts next to these CpGs
These transcripts are also differentially expressed between Duroc and PiNN
Methylation													Expression
CpG	chr_CpG	CpGposition	Methylation means Duroc	Methylation mean PiNN	p value methylation	q value methylation	methylation difference (%)	dist_to_feature	transcript_gene	ensembl_gene_id	Symbol		Probeset	p-value expression	Lsmean expression Duroc	Lsmean expression PiNN	expression difference (Duroc/PiNN)	Adjusted p-Value for Diff of Breeds	direction	Symbol	Description gene
cg428045	18	6948924	51.0115	93.8725	0.0001222	0.0179425	35.1285	-8477	ENSSSCT00000017925	ENSSSCG00000016462	CLCN1		SNOWBALL_019637_st	<.0001	6.91721	7.35604	-1.35551	0.000946236	F	CLCN1	chloride channel 1, skeletal muscle
cg138878	5	7239650	0	91.811	2.4057e-16	3.6986e-13	80.9828	-7050	ENSSSCT00000052716	ENSSSCG00000000067	RANGAP1		SNOWBALL_022206_s_st	0.0009	6.16104	6.31597	-1.11336	0.00670383	F	RANGAP1	Ran GTPase activating protein 1
cg314915	12	23310187	64.7368	100	6.06508e-08	2.03e-05	40.625	-6931	ENSSSCT00000058547	ENSSSCG00000033291	PIP4K2B		SNOWBALL_040046_st	0.0066	8.27317	8.57105	-1.22933	0.0233116	F	PIP4K2B	phosphatidylinositol-5-phosphate 4-kinase, type II, beta
cg314915	12	23310187	64.7368	100	6.06508e-08	2.03e-05	40.625	-6931	ENSSSCT00000058547	ENSSSCG00000033291	PIP4K2B		SNOWBALL_040047_s_st	0.0259	5.72925	5.92794	-1.14766	0.0587668	F	PIP4K2B	phosphatidylinositol-5-phosphate 4-kinase, type II, beta
cg422051	17	62748953	34.0461	79.7817	3.71934e-07	0.00010507	45.5128	-6395	ENSSSCT00000051562	ENSSSCG00000031602	DNAJC5		SNOWBALL_021175_st	0.0019	8.87018	9.17345	-1.23394	0.00984936	F	DNAJC5	DnaJ (Hsp40) homolog, subfamily C, member 5
cg108913	4	357458	73.5965	96.8567	1.20748e-08	4.696e-06	39.9728	-5510	ENSSSCT00000032690	ENSSSCG00000005904	VPS28		SNOWBALL_000712_st	0.0133	7.37882	7.70808	-1.25637	0.0368939	F	VPS28	vacuolar protein sorting 28 homolog (S. cerevisiae)
cg280530	10	48586006	94.0476	64.1975	1.44371e-05	0.0027833	-31.5789	-3151	ENSSSCT00000023307	ENSSSCG00000023247	OPTN		SNOWBALL_025914_s_st	0.0057	10.6041	10.1598	1.36061	0.0215328	F	OPTN	optineurin
cg31002	1	273708339	77.2172	95.2381	0.00014492	0.0207778	27.4001	-1339	ENSSSCT00000037388	ENSSSCG00000038220	RXRA		SNOWBALL_004095_st	<.0001	8.05115	8.31118	-1.19751	0.000372831	F	RXRA	retinoid X receptor, alpha
cg306982	12	3910401	98.75	67.4242	4.74727e-05	0.00790431	-29.3226	301	ENSSSCT00000057633	ENSSSCG00000034373	TNRC6C		SNOWBALL_022168_st	0.015	6.38131	6.09091	1.22297	0.0402842	F	TNRC6C	trinucleotide repeat containing 6C
cg409247	17	35413775	63.109	93.5185	3.87084e-05	0.00662837	32.8225	395	ENSSSCT00000053483	ENSSSCG00000035357	BCL2L1		SNOWBALL_019249_st	0.0076	6.29331	6.47839	-1.13688	0.0259671	F	BCL2L1	BCL2-like 1
cg421794	17	62658823	28.3492	89.9611	4.2881e-10	2.29674e-07	59.3088	1704	ENSSSCT00000039343	ENSSSCG00000037562	SLC2A4RG		SNOWBALL_036446_st	0.0347	6.37521	6.55053	-1.12922	0.0736152	F	SLC2A4RG	SLC2A4 regulator
cg23004	1	254696407	20.2592	59.5913	6.617e-05	0.0105555	36.6368	1854	ENSSSCT00000033497	ENSSSCG00000005485	AMBP		SNOWBALL_000102_st	0.0059	5.07486	5.38923	-1.24347	0.0218824	F	AMBP	alpha-1-microglobulin/bikunin precursor
cg99972	3	95462760	23.8248	62.8632	1.648e-05	0.00312902	41.8651	3193	ENSSSCT00000009248	ENSSSCG00000008446	SIX2		SNOWBALL_045152_st	0.0387	5.02767	5.16488	-1.09977	0.0805119	F	SIX2	SIX homeobox 2
cg155815	5	88611354	100	38.2828	5.1716e-11	3.36438e-08	-59.188	4542	ENSSSCT00000000990	ENSSSCG00000000906	TMCC3		SNOWBALL_029144_st	0.0221	5.92665	5.75174	1.12889	0.0532085	F	TMCC3	transmembrane and coiled-coil domain family 3
cg418425	17	61648984	15.3846	71.2121	8.4502e-13	7.401e-10	68.1191	5620	ENSSSCT00000052174	ENSSSCG00000036835	OSBPL2		SNOWBALL_021694_s_st	0.0032	6.29913	6.61178	-1.24199	0.0142338	F	OSBPL2	oxysterol binding protein-like 2
cg418428	17	61650184	25	72.2222	2.84e-06	0.00065719	51.2838	6820	ENSSSCT00000052174	ENSSSCG00000036835	OSBPL2		SNOWBALL_025655_st	0.0023	6.2937	6.88109	-1.50253	0.0113058	F	OSBPL2	oxysterol binding protein-like 2
cg18039	1	184888947	88.9394	41.1111	4.57152e-07	0.00012671	-45.6498	7142	ENSSSCT00000045650	ENSSSCG00000005060	KTN1		SNOWBALL_003193_st	<.0001	8.43803	7.65767	1.71756	0.000372831	F	KTN1	kinectin 1 (kinesin receptor)
cg98216	3	72371328	53.8472	95.4751	2.97317e-08	1.05633e-05	44.7005	8767	ENSSSCT00000028976	ENSSSCG00000027224	PCBP1		SNOWBALL_004982_st	<.0001	10.142	10.5137	-1.29385	1.61938e-07	F	PCBP1	poly(rC) binding protein 1
cg418593	17	61701816	38.0793	94.8413	3.4917e-10	1.92814e-07	56.5156	8850	ENSSSCT00000044242	ENSSSCG00000038718	ADRM1		SNOWBALL_027392_st	0.0011	7.4753	7.70845	-1.1754	0.00760096	F	ADRM1	adhesion regulating molecule 1
cg35210	2	1203232	41.5736	0	3.12392e-08	1.10438e-05	-39.6825	-4763	ENSSSCT00000052185	ENSSSCG00000040793	CTSD		SNOWBALL_023340_st	0.0004	8.43332	8.86037	-1.34448	0.00403641	T	CTSD	cathepsin D
cg313120	12	19586783	82.2283	34.4444	5.43142e-07	0.00014815	-45.6931	-4695	ENSSSCT00000018917	ENSSSCG00000017378	DHX8		SNOWBALL_014289_st	0.0062	6.40106	6.61965	-1.1636	0.0225612	T	DHX8	DEAH (Asp-Glu-Ala-His) box polypeptide 8
cg299083	11	78338951	60.1326	34.6154	0.00024434	0.0319074	-36.8334	-4115	ENSSSCT00000053574	ENSSSCG00000037561	ATP11A		SNOWBALL_035589_st	0.0001	7.2578	7.48829	-1.17323	0.0023696	T	ATP11A	ATPase, class VI, type 11A
cg280534	10	48586070	72.5487	97.3333	9.4917e-06	0.00192268	31.9407	-3215	ENSSSCT00000023307	ENSSSCG00000023247	OPTN		SNOWBALL_021134_s_st	0.0018	10.4371	9.93507	1.41616	0.00966226	T	OPTN	optineurin
cg408081	17	31923937	97.393	70.5128	0.00015079	0.0214545	-28.4153	-2389	ENSSSCT00000056145	ENSSSCG00000007151	CDC25B		SNOWBALL_019173_st	0.0002	5.56798	5.956	-1.3086	0.0023696	T	CDC25B	cell division cycle 25 homolog B (S. pombe)
cg408081	17	31923937	97.393	70.5128	0.00015079	0.0214545	-28.4153	-2389	ENSSSCT00000056145	ENSSSCG00000007151	CDC25B		SNOWBALL_021168_st	0.0024	5.28937	5.64989	-1.28389	0.0115414	T	CDC25B	cell division cycle 25 homolog B (S. pombe)
cg415908	17	58870874	100	35.7143	4.5285e-12	3.48744e-09	-61.1111	-2347	ENSSSCT00000041074	ENSSSCG00000007517	NPEPL1		SNOWBALL_000543_st	0.0005	7.62798	8.17002	-1.45603	0.00481248	T	NPEPL1	aminopeptidase-like 1
cg415910	17	58870883	92.8571	27.381	9.70837e-08	3.11522e-05	-58.6336	-2338	ENSSSCT00000041074	ENSSSCG00000007517	NPEPL1		SNOWBALL_000544_s_st	0.0084	7.64555	7.83487	-1.14023	0.0278073	T	NPEPL1	aminopeptidase-like 1
cg143343	5	18407303	87.6987	50	6.72589e-05	0.0106907	-35.5422	-2094	ENSSSCT00000063794	ENSSSCG00000036564	ZNF740		SNOWBALL_006944_st	0.0015	6.12801	6.46817	-1.26589	0.00889924	T	ZNF740	zinc finger protein 740
cg143343	5	18407303	87.6987	50	6.72589e-05	0.0106907	-35.5422	-2094	ENSSSCT00000063794	ENSSSCG00000036564	ZNF740		SNOWBALL_030467_st	0.0045	5.40533	5.61458	-1.15609	0.017634	T	ZNF740	zinc finger protein 740
cg357845	14	36063281	0	32.3276	1.1334e-12	9.7667e-10	33.4947	-363	ENSSSCT00000039293	ENSSSCG00000009864	MED13L		SNOWBALL_036094_st	0.0366	8.08972	7.72045	1.2917	0.0767667	T	MED13L	mediator complex subunit 13-like
cg330144	12	61186151	51.0417	13.8636	0.00019762	0.0268741	-36.4865	-52	ENSSSCT00000063871	ENSSSCG00000036812	MPRIP		SNOWBALL_047530_st	0.0054	6.81386	7.14158	-1.25503	0.0206239	T	MPRIP	myosin phosphatase Rho interacting protein
cg121880	4	89311449	49.0196	12.7525	2.27973e-05	0.00416402	-42.4986	-45	ENSSSCT00000041054	ENSSSCG00000006365	DEDD		SNOWBALL_006022_st	0.0111	8.7472	8.97529	-1.17129	0.0329964	T	DEDD	death effector domain containing
cg408473	17	32955101	50.5628	1.96078	1.31884e-08	5.05551e-06	-46.0606	-16	ENSSSCT00000007846	ENSSSCG00000007173	IDH3B		SNOWBALL_019305_s_st	0.013	7.81056	8.01683	-1.1537	0.0364449	T	IDH3B	isocitrate dehydrogenase 3 (NAD+) beta
cg294152	11	47628704	19.246	52.6316	7.572e-05	0.0118767	36.2672	88	ENSSSCT00000010375	ENSSSCG00000009464	COMMD6		SNOWBALL_047793_st	0.0008	6.14671	5.86347	1.21692	0.00650425	T	COMMD6	COMM domain containing 6
cg354622	14	16710202	0	31.3882	2.76029e-06	0.00064153	27.2727	128	ENSSSCT00000010639	ENSSSCG00000009704	HMGB2		SNOWBALL_016400_st	0.0266	4.46675	4.08712	1.30101	0.0598565	T	HMGB2	high mobility group box 2
cg208576	6	167344197	87.1429	32.8215	3.661e-12	2.86588e-09	-55.8515	962	ENSSSCT00000027908	ENSSSCG00000029430	IPO13		SNOWBALL_030468_st	0.0152	9.3536	9.7247	-1.29334	0.0407166	T	IPO13	importin 13
cg208576	6	167344197	87.1429	32.8215	3.661e-12	2.86588e-09	-55.8515	962	ENSSSCT00000027908	ENSSSCG00000029430	IPO13		SNOWBALL_037462_st	0.0008	6.85976	7.3245	-1.38007	0.00656904	T	IPO13	importin 13
cg203048	6	119164792	42.8364	77.2906	0.00033409	0.0410205	31.192	1896	ENSSSCT00000061057	ENSSSCG00000023276	ZNF24		SNOWBALL_022291_st	0.0265	8.3166	8.12098	1.14522	0.0598565	T	ZNF24	zinc finger protein 24
cg203048	6	119164792	42.8364	77.2906	0.00033409	0.0410205	31.192	1896	ENSSSCT00000061057	ENSSSCG00000023276	ZNF24		SNOWBALL_028515_st	0.0058	4.87476	4.61858	1.19431	0.0218119	T	ZNF24	zinc finger protein 24
cg433681	18	48746188	95.8333	23.3333	4.4471e-16	6.6459e-13	-76.2372	2527	ENSSSCT00000018203	ENSSSCG00000016722	UBE2D4		SNOWBALL_019914_st	0.0109	10.012	10.2403	-1.17146	0.0325343	T	UBE2D4	ubiquitin-conjugating enzyme E2D 4 (putative)
cg196058	6	82315448	52.9487	92.7778	2.294e-05	0.00418112	39.2465	2723	ENSSSCT00000037032	ENSSSCG00000032947	SRRM1		SNOWBALL_047419_st	0.0034	6.48408	5.97415	1.42399	0.0145044	T	SRRM1	serine/arginine repetitive matrix 1
cg229097	7	76155192	86.3077	17.9487	3.9132e-12	3.04099e-09	-65.8004	3679	ENSSSCT00000054958	ENSSSCG00000034465	LRP10		SNOWBALL_023115_st	0.0458	6.44276	6.63539	-1.14284	0.0913808	T	LRP10	low density lipoprotein receptor-related protein 10
cg229097	7	76155192	86.3077	17.9487	3.9132e-12	3.04099e-09	-65.8004	3679	ENSSSCT00000054958	ENSSSCG00000034465	LRP10		SNOWBALL_036123_st	0.0043	4.43088	4.88436	-1.36934	0.017094	T	LRP10	low density lipoprotein receptor-related protein 10
cg193455	6	74869613	94.25	36.6667	1.5662e-13	1.546e-10	-59.3939	4435	ENSSSCT00000026419	ENSSSCG00000003468	PLEKHM2		SNOWBALL_009040_st	0.002	9.14951	9.33603	-1.13801	0.0101559	T	PLEKHM2	pleckstrin homology domain containing, family M (with RUN domain) member 2
cg332301	13	23788262	0.909091	61.9772	4.7529e-13	4.3222e-10	57.108	4947	ENSSSCT00000040350	ENSSSCG00000034916	GORASP1		SNOWBALL_047819_st	0.0397	5.10695	4.86483	1.18274	0.0820079	T	GORASP1	golgi reassembly stacking protein 1, 65kDa
cg164857	6	10168309	93.0376	19.0476	9.7541e-15	1.1744e-11	-76.1905	5671	ENSSSCT00000002991	ENSSSCG00000002697	NUDT7		SNOWBALL_007907_st	0.0018	6.41907	6.80473	-1.30646	0.00960897	T	NUDT7	nudix (nucleoside diphosphate linked moiety X)-type motif 7
cg164857	6	10168309	93.0376	19.0476	9.7541e-15	1.1744e-11	-76.1905	5671	ENSSSCT00000002991	ENSSSCG00000002697	NUDT7		SNOWBALL_007910_st	0.004	6.11654	6.7749	-1.57829	0.016439	T	NUDT7	nudix (nucleoside diphosphate linked moiety X)-type motif 7
cg339499	13	83283461	0	32.2222	2.65096e-06	0.00061949	33.3333	6370	ENSSSCT00000012786	ENSSSCG00000011679	ATR		SNOWBALL_015667_st	0.0002	5.91701	5.35913	1.4721	0.00237432	T	ATR	ataxia telangiectasia and Rad3 related
cg72919	3	1002095	93.9664	55.8146	3.00402e-06	0.00069178	-37.6847	6974	ENSSSCT00000024640	ENSSSCG00000007558	INTS1		SNOWBALL_004246_st	0.0197	6.41457	6.56713	-1.11154	0.0489564	T	INTS1	integrator complex subunit 1
cg324579	12	53366149	79.8718	47.1717	0.00042645	0.0499643	-34.8271	7229	ENSSSCT00000037848	ENSSSCG00000017983	PER1		SNOWBALL_015143_st	0.0008	6.91439	7.39769	-1.39793	0.00629134	T	PER1	period homolog 1 (Drosophila)
cg236022	7	121573155	83.4308	31.9658	2.0156e-08	7.42025e-06	-52.2222	7302	ENSSSCT00000038148	ENSSSCG00000035805	DLK1		SNOWBALL_011074_s_st	0.0484	4.23667	4.62137	-1.30559	0.0950298	T	DLK1	delta-like 1 homolog (Drosophila)
cg367943	14	107799744	85.7509	0	1.1971e-21	4.0932e-18	-88.5246	7347	ENSSSCT00000037256	ENSSSCG00000010506	OPALIN		SNOWBALL_017234_st	0.0338	3.71612	3.89483	-1.13187	0.0724061	T	OPALIN	oligodendrocytic myelin paranodal and inner loop protein
cg434981	18	50963747	93.007	39.627	2.13931e-09	9.70665e-07	-54.7471	7637	ENSSSCT00000018232	ENSSSCG00000016750	YKT6		SNOWBALL_019972_st	0.0015	6.67137	7.0037	-1.25904	0.00889924	T	YKT6	YKT6 v-SNARE homolog (S. cerevisiae)
cg165123	6	12558031	64.4118	20	5.13144e-07	0.00014068	-47.6479	9902	ENSSSCT00000003006	ENSSSCG00000002712	ZNRF1		SNOWBALL_029628_st	0.0122	4.95392	5.17823	-1.16821	0.0353297	T	ZNRF1	zinc and ring finger 1
direction*: T means high expression and low methylation or low expression and high methylation, F means high expression and high methylation or low expression and low methylation
