# Supplementary material for: Epigenome-wide skeletal muscle DNA methylation profiles at the background of distinct metabolic types and ryanodine receptor variation in pigs
Source: BMC Genomics. 2019 Jun 13;20:492. doi: 10.1186/s12864-019-5880-1 (PMC6567458; doi:10.1186/s12864-019-5880-1)
Supplement: Supplementary file 10 — Genes annotated from the selected CpG (different methylation level > 25% and significant at FDR < 5% and position < 2 kb from TSS) were included in GO enrichment analysis by using online tool DAVID. (XLSX 16 kb) [file 12864_2019_5880_MOESM10_ESM.xlsx]

## Sheet: Sheet1
Additional file 10
Genes annotated of selected CpGs (different methylation level >25%, significant at FDR < 5%, position < 2 kb from TSS) were included in GO enrichment analysis by using online tool DAVID.
Breeds compare	Category	Term	Count	%	P_Value	Genes
Duroc_PiPP	GOTERM_MF_DIRECT	GO:0016301~kinase activity	7	7.21649	0.00162537	CIITA, CKM, BCR, PIK3C2B, PRKAR1B, TRRAP, TAB2
	GOTERM_BP_DIRECT	GO:0016310~phosphorylation	4	4.12371	0.015141	CIITA, CKM, TRRAP, PAPSS2
	GOTERM_BP_DIRECT	GO:0006351~transcription, DNA-templated	18	18.5567	0.0217073	CIITA, HMGB2, SLC2A4RG, DEDD, ZFP30, RBM15B, ZNF24, ASCC1, TRRAP, PRDM12, ZNF865, HOXB1, ZNF512B, RGS12, PRDM5, AGO2, OLIG1, MN1
	GOTERM_BP_DIRECT	GO:0006094~gluconeogenesis	3	3.09278	0.0218047	PGM1, ENO3, SLC25A1
Duroc_Dupi	GOTERM_BP_DIRECT	GO:0048666~neuron development	3	4.91803	0.00859504	DPYSL3, PITX3, SOD2
	GOTERM_MF_DIRECT	GO:0048306~calcium-dependent protein binding	3	4.91803	0.0137807	MASP2, FCN2, DMBT1
	GOTERM_BP_DIRECT	GO:0001867~complement activation, lectin pathway	2	3.27869	0.0210711	MASP2, FCN2
	GOTERM_BP_DIRECT	GO:0032479~regulation of type I interferon production	2	3.27869	0.0387851	IRF7, TRIM21
	GOTERM_BP_DIRECT	GO:0045087~innate immune response	5	8.19672	0.0412288	IRF7, GSDMD, MAP4K2, TRIM21, DMBT1
Duroc_PiNN	GOTERM_BP_DIRECT	GO:0002437~inflammatory response to antigenic stimulus	2	4.44444	0.0342914	HMGB2, KDM6B
Dupi_PiPP	GOTERM_BP_DIRECT	GO:0010039~response to iron ion	3	3.7037	0.00258136	FXN, SLC6A3, ABAT
	GOTERM_MF_DIRECT	GO:0008013~beta-catenin binding	4	4.93827	0.00580133	AMER2, NUMB, KDM6B, CDH5
	GOTERM_BP_DIRECT	GO:0042493~response to drug	6	7.40741	0.00925751	HMGB2, SLC6A3, PEMT, ABAT, SOD2, ABCC6
	GOTERM_CC_DIRECT	GO:0005874~microtubule	6	7.40741	0.0101838	DNAH11, IQGAP2, TUBGCP2, KIF3C, TUBB4A, MTUS2
	GOTERM_BP_DIRECT	GO:0032024~positive regulation of insulin secretion	3	3.7037	0.0129954	PPARD, BLK, ABAT
	GOTERM_BP_DIRECT	GO:0014823~response to activity	3	3.7037	0.0142334	PPARD, KDM6B, SOD2
	GOTERM_BP_DIRECT	GO:0050829~defense response to Gram-negative bacterium	3	3.7037	0.0226597	HMGB2, FCN2, GSDMD
	GOTERM_BP_DIRECT	GO:0035194~posttranscriptional gene silencing by RNA	2	2.46914	0.0292298	TNRC6C, AGO2
	GOTERM_BP_DIRECT	GO:0007568~aging	4	4.93827	0.0327452	CIITA, SLC6A3, ABAT, APAF1
	GOTERM_BP_DIRECT	GO:0032966~negative regulation of collagen biosynthetic process	2	2.46914	0.0333361	CIITA, PPARD
	GOTERM_BP_DIRECT	GO:0006357~regulation of transcription from RNA polymerase II promoter	6	7.40741	0.0387094	ZNF865, PPARD, HMGB2, GTF2I, ELP6, SOD2
	GOTERM_BP_DIRECT	GO:0051260~protein homooligomerization	4	4.93827	0.0390621	GSDMD, APAF1, EHD3, SOD2
	GOTERM_BP_DIRECT	GO:0007507~heart development	4	4.93827	0.0424371	DNAH11, PPARD, GRK2, SOD2
	GOTERM_MF_DIRECT	GO:0008199~ferric iron binding	2	2.46914	0.0435622	FXN, MIOX
	GOTERM_MF_DIRECT	GO:0008144~drug binding	3	3.7037	0.0449438	PPARD, HMGB2, SLC6A3
	GOTERM_BP_DIRECT	GO:0060213~positive regulation of nuclear-transcribed mRNA poly(A) tail shortening	2	2.46914	0.0455526	TNRC6C, AGO2
	GOTERM_BP_DIRECT	GO:0007626~locomotory behavior	3	3.7037	0.0492056	SLC6A3, ABAT, SOD2
	GOTERM_BP_DIRECT	GO:0035278~miRNA mediated inhibition of translation	2	2.46914	0.0495909	TNRC6C, AGO2
Dupi_PiNN	GOTERM_BP_DIRECT	GO:0043066~negative regulation of apoptotic process	7	8.33333	0.0108959	CARD14, FXN, BLK, TPT1, BCL2L1, PDCD1, SOD2
	GOTERM_CC_DIRECT	GO:0030054~cell junction	7	8.33333	0.0146353	CADPS, PHACTR1, TMEM240, BCR, OTOF, CEP68, BCL2L1
	GOTERM_MF_DIRECT	GO:0008199~ferric iron binding	2	2.38095	0.0418531	FXN, MIOX
	GOTERM_MF_DIRECT	GO:0016651~oxidoreductase activity, acting on NAD(P)H	2	2.38095	0.0459421	MIOX, WDR93
PiPP_PiNN	GOTERM_BP_DIRECT	GO:0042493~response to drug	6	8	0.00873158	SLC6A3, PEMT, ENO3, ABAT, ATP1A1, ABCC6
	GOTERM_CC_DIRECT	GO:0005886~plasma membrane	25	33.3333	0.017096	RNF144A, SPATA20, GPRC5D, PIRT, CABP2, SLC6A3, SDK1, PCDHGC4, ATP1A1, DLL1, TAB2, HCST, PDE6C, CARD14, RGS12, AMER2, GNB1, TMEM8A, NUMB, CD22, ENO3, NRSN2, NEDD4L, RASD1, ABCC6
	GOTERM_CC_DIRECT	GO:0098793~presynapse	3	4	0.0251574	TSPOAP1, SLC6A3, OTOF
	GOTERM_CC_DIRECT	GO:0016323~basolateral plasma membrane	4	5.33333	0.0320257	OTOF, NUMB, ATP1A1, ABCC6
	GOTERM_CC_DIRECT	GO:0042383~sarcolemma	3	4	0.0423234	DES, PEMT, ATP1A1
	GOTERM_MF_DIRECT	GO:0005509~calcium ion binding	7	9.33333	0.05	CABP2, OTOF, TPT1, DLL1, PCDHGC4, MMP28, EHD3
